# Supplementary material for: Metagenomics Reveals Dominant Unusual Sulfur Oxidizers Inhabiting Active Hydrothermal Chimneys From the Southwest Indian Ridge
Source: Front Microbiol. 2022 May 25;13:861795. doi: 10.3389/fmicb.2022.861795 (PMC9174799; doi:10.3389/fmicb.2022.861795)
Supplement: Supplementary file 2 [file Table_2.XLSX]

## Sheet: D96S
freq	f__Cyclobacteriaceae	f__NBLH01	f__Flavobacteriaceae	f__SZUA-152	f__Sedimenticolaceae	f__Thiomicrospiraceae	f__Prolixibacteraceae	f__Devosiaceae	f__F082	f__B11-G9	f__SZUA-140	f__Hyphomonadaceae	f__Sulfurimonadaceae	f__Rhizobiaceae	f__DEV007	f__Marinicellaceae	f__Rhodobacteraceae	f__Ga0077554_unclassified	f__UBA8477_unclassified	f__SZUA-36	f__RBG-16-57-12	f__UBA2392	f__UBA922	f__Hydrogenedentiales_unclassified	f__BM004	f__EnvOPS12	f__Maricaulaceae	f__Melioribacteraceae	Function
ko00010
K00845	1	1	0.142857	0	0	0	1	0	0	1	0	0	0	0	1	0	0	0	0	0	1	0	0	0	0	1	0	1	glk; glucokinase [EC:2.7.1.2]
K01810	1	1	1	0.666667	1	1	1	0.666667	1	1	1	0	1	1	1	0.666667	1	1	0	1	1	0	1	0	1	0	0.5	0	GPI, pgi; glucose-6-phosphate isomerase [EC:5.3.1.9]
K06859	0	0	0	0	0	0	0	0	0	0	0	0	0	0	0	0	0	0	0	0	0	0	0	0	0	0	0	1	pgi1; glucose-6-phosphate isomerase, archaeal [EC:5.3.1.9]
K13810	0	0	0	0.333333	0	0	0	0	0	0	0	0	0	0	0	0	0	0	0	0	0	0	0	0	0	0	0	0	tal-pgi; transaldolase / glucose-6-phosphate isomerase [EC:2.2.1.2 5.3.1.9]
K15916	0	0	0	0	0	0	0	0	0	0	0	0	0	0	0	0	0	0	0	0	0	0	0	0	0	1	0	0	pgi-pmi; glucose/mannose-6-phosphate isomerase [EC:5.3.1.9 5.3.1.8]
K00850	1	1	1	0	0	0	0	0	0	0	0	0	0	0	0	0	0	0	0	0	0	0	0	1	0	0	0	0	pfkA, PFK; 6-phosphofructokinase 1 [EC:2.7.1.11]
K16370	0	0	0	0	0	0	0	0	0	0	0	0	0	0	0	0	0.25	0	0	0	0	0	0	0	0	0	0	0	pfkB; 6-phosphofructokinase 2 [EC:2.7.1.11]
K21071	0	0	0	1	1	0	0.5	0	1	0	1	0	0	0	0	0.666667	0	0	1	1	0	0	0	1	1	0	0	1	pfk, pfp; ATP-dependent phosphofructokinase / diphosphate-dependent phosphofructokinase [EC:2.7.1.11 2.7.1.90]
K00895	0	0	0	0	0	0	0.5	0	0	1	0	0	0	0	1	0	0	0	0	0	0	0	0	0	0	0	0	0	pfp, PFP; diphosphate-dependent phosphofructokinase [EC:2.7.1.90]
K03841	1	1	1	0.666667	0	0.5	0	1	0	0	1	0	1	1	0	0	0.75	1	0	0	1	0	0	0	1	0	1	1	FBP, fbp; fructose-1,6-bisphosphatase I [EC:3.1.3.11]
K02446	0.5	0	0	0	0	0	0	0	0	0	0	0	0	0	0	0	0	0	0	0	0	0	0	0	0	0	0	0	glpX; fructose-1,6-bisphosphatase II [EC:3.1.3.11]
K11532	0	0	0	0	0	0	0	0	0	0	0	0	0	0	0	0	1	0	0	0	0	0	0	0	0	0	0	0	glpX-SEBP; fructose-1,6-bisphosphatase II / sedoheptulose-1,7-bisphosphatase [EC:3.1.3.11 3.1.3.37]
K04041	0	0	0	0	0	0	0	0	1	0	0	0	0	0	0	0	0	0	0	0	0	0	0	0	0	0	0	0	fbp3; fructose-1,6-bisphosphatase III [EC:3.1.3.11]
K01623	0	0	0	0	0	0	0	0	0	0	0	0	0	0	0	0.333333	0.25	0	0	1	0	0	0	0	0	0	0.5	0	ALDO; fructose-bisphosphate aldolase, class I [EC:4.1.2.13]
K11645	0	0	0	0	0	0	0	0	0	0	0	0	0	0	0	0	0.25	0	0	0	0	0	0	0	0	0	0	0	fbaB; fructose-bisphosphate aldolase, class I [EC:4.1.2.13]
K01624	1	1	1	0.666667	1	0.5	1	1	1	1	1	1	1	1	1	0.666667	0.75	1	1	0	0	0	1	1	1	0	0	1	FBA, fbaA; fructose-bisphosphate aldolase, class II [EC:4.1.2.13]
K01803	1	1	1	1	1	1	1	1	0	0	1	1	1	1	1	0.666667	1	1	0	1	1	1	1	1	1	1	0.5	1	TPI, tpiA; triosephosphate isomerase (TIM) [EC:5.3.1.1]
K00134	0.5	1	1	1	1	0.5	0	1	0	0	1	0	1	1	1	0.666667	1	1	1	1	0	0	1	1	1	1	1	1	GAPDH, gapA; glyceraldehyde 3-phosphate dehydrogenase [EC:1.2.1.12]
K00927	0.5	1	1	0.666667	1	0.5	1	1	1	0	1	0	1	1	1	0.333333	1	1	1	1	0	1	1	1	1	1	1	1	PGK, pgk; phosphoglycerate kinase [EC:2.7.2.3]
K01834	0	0	0	0	0	0	0	1	0	0	0	0	0	1	0	1	0	0	0	0	0	0	0	0	0	0	0.5	0	PGAM, gpmA; 2,3-bisphosphoglycerate-dependent phosphoglycerate mutase [EC:5.4.2.11]
K15633	1	1	0.857143	1	1	1	1	0	0	0	1	0	1	0	1	0	1	1	1	1	1	0	1	1	1	0	0	1	gpmI; 2,3-bisphosphoglycerate-independent phosphoglycerate mutase [EC:5.4.2.12]
K15635	0	0	0	0	1	0	1	0	0	1	0	0	0	0	0	0	0	0	0	1	0	0	0	1	1	0	0	0	apgM; 2,3-bisphosphoglycerate-independent phosphoglycerate mutase [EC:5.4.2.12]
K01689	0.5	1	1	0.333333	1	1	0.5	0.666667	1	1	1	1	0.666667	1	1	0.333333	1	1	1	0.5	1	1	1	1	1	1	1	1	ENO, eno; enolase [EC:4.2.1.11]
K00873	1	1	0.714286	0.666667	1	0.5	0.5	1	1	1	1	1	0.666667	0	1	0.666667	1	1	0	1	0	1	1	1	0	1	0.5	1	PK, pyk; pyruvate kinase [EC:2.7.1.40]
K00163	0	0	0	1	0.5	0.5	0	0	0	0	0	0	0	0	1	0.666667	0.25	1	1	1	1	0	0	1	0	0	0	1	aceE; pyruvate dehydrogenase E1 component [EC:1.2.4.1]
K00161	0.5	0	0.428571	0	0	0	0	0.333333	0	0	0	1	0	1	0	0	0.75	0	0	0	0	0	0	0	0	0	0.5	0	PDHA, pdhA; pyruvate dehydrogenase E1 component alpha subunit [EC:1.2.4.1]
K00162	1	0	1	0	0	0	0	0.333333	0	0	0	1	0	1	0	0	1	0	0	0	0	0	0	0	0	0	0.5	0	PDHB, pdhB; pyruvate dehydrogenase E1 component beta subunit [EC:1.2.4.1]
K00627	1	0	0.285714	1	0.5	0.5	0	0.333333	0	0	0	0	0	1	1	1	0.75	1	0	1	1	0	0	0	0	0	0.5	1	DLAT, aceF, pdhC; pyruvate dehydrogenase E2 component (dihydrolipoamide acetyltransferase) [EC:2.3.1.12]
K00382	1	1	0.857143	1	1	0.5	0.5	1	0	0	1	1	0	1	1	1	1	1	1	1	1	1	0	1	0	0	0.5	1	DLD, lpd, pdhD; dihydrolipoamide dehydrogenase [EC:1.8.1.4]
K00169	0	0	0	0	0	0	0	0	0	0	1	0	1	0	0	0	0.25	1	0	0	0	0	0	0	0	0	0	0	porA; pyruvate ferredoxin oxidoreductase alpha subunit [EC:1.2.7.1]
K00170	0	0	0	0	0	0	0	0	0	0	1	0	1	0	0	0	0.25	1	0	0	0	0	0	0	0	0	0	0	porB; pyruvate ferredoxin oxidoreductase beta subunit [EC:1.2.7.1]
K00172	0	0	0	0	0	0	0	0	0	0	1	0	1	0	0	0	0	1	0	0	0	0	0	0	0	0	0	0	porG; pyruvate ferredoxin oxidoreductase gamma subunit [EC:1.2.7.1]
K00171	0	0	0	0	0	0	0	0	0	0	0	0	1	0	0	0	0	0	0	0	0	0	0	0	0	0	0	0	porD; pyruvate ferredoxin oxidoreductase delta subunit [EC:1.2.7.1]
K03737	0.5	1	0.428571	0	1	0	0.5	0	0	0	0	0	0.333333	0	1	0	0	0	0	0	0	0	0	1	1	1	0	1	por, nifJ; pyruvate-ferredoxin/flavodoxin oxidoreductase [EC:1.2.7.1 1.2.7.-]
K00174	1	1	0.571429	0	1	0	1	0	1	0	0	1	1	0	1	1	0.25	0	1	1	0	0	0	0	1	1	0.5	1	korA, oorA, oforA; 2-oxoglutarate/2-oxoacid ferredoxin oxidoreductase subunit alpha [EC:1.2.7.3 1.2.7.11]
K00175	1	1	0.571429	0	1	0	1	0.333333	1	0	0	1	1	0	1	0.666667	0.25	0	1	1	0	1	0	0	1	1	0.5	1	korB, oorB, oforB; 2-oxoglutarate/2-oxoacid ferredoxin oxidoreductase subunit beta [EC:1.2.7.3 1.2.7.11]
K00121	0	0	0	0.333333	0	0	0	0.666667	0	0	1	0	0	1	0	0	0.5	0	0	0	0	0	0	0	0	0	0.5	0	frmA, ADH5, adhC; S-(hydroxymethyl)glutathione dehydrogenase / alcohol dehydrogenase [EC:1.1.1.284 1.1.1.1]
K13953	0	0	0	0	0	0	0	0	0	0	0	0	0	0	0	0	0	0	0	0	0	0	0	0	1	0	0	0	adhP; alcohol dehydrogenase, propanol-preferring [EC:1.1.1.1]
K00128	0.5	0	0.428571	0	0	0	0	1	0	0	0	0	0	1	0	0.666667	1	0	0	1	0	0	0	0	0	0	1	1	ALDH; aldehyde dehydrogenase (NAD+) [EC:1.2.1.3]
K00138	0.5	0	0.285714	0	0.5	0	0	1	0	0	0	0	0	0	0	0	0.25	0	0	0.5	0	0	0	0	0	0	0	1	aldB; aldehyde dehydrogenase [EC:1.2.1.-]
K01895	1	0	0.571429	1	1	1	0.5	1	1	0	1	0	0.666667	1	1	0.666667	1	1	1	1	1	1	0	1	1	0	1	1	ACSS1_2, acs; acetyl-CoA synthetase [EC:6.2.1.1]
K01785	0	0	0.285714	0	0	0	1	0	0	0	0	1	0	0	1	0	0	0	0	0	0	0	0	1	0	0	0	1	galM, GALM; aldose 1-epimerase [EC:5.1.3.3]
K20866	0.5	0	0.428571	0	0	0	0.5	0	0	0	0	0	0	0	1	0	0	0	0	0	0	0	0	0	0	1	0	1	yihX; glucose-1-phosphatase [EC:3.1.3.10]
K01835	0	0	0	1	1	0	0.5	0.333333	1	0	1	0	0	0	0	0	0	1	1	0	1	0	0	0	0	0	0	0	pgm; phosphoglucomutase [EC:5.4.2.2]
K15778	0	0	0	1	1	0	0	0	0	0	1	0	0.333333	0	0	0.666667	0.25	1	1	1	1	0	0	0	1	0	0	0	pmm-pgm; phosphomannomutase / phosphoglucomutase [EC:5.4.2.8 5.4.2.2]
K00886	0	0	0.285714	0	0	0	0	0	0	0	0	0	0	0	0	0	0	0	0	0	0	0	0	0	0	0	0	0	ppgK; polyphosphate glucokinase [EC:2.7.1.63]
K01792	0	0	0	0.666667	0	0.5	0	0	0	0	1	0	0.666667	0	0	0	0	1	0	0	1	0	0	0	0	0	0	0	E5.1.3.15; glucose-6-phosphate 1-epimerase [EC:5.1.3.15]
K00131	0	0	0.285714	0	0	0	0	0	0	0	0	0	0	0	0	0	0	0	0	0	0	0	0	0	0	0	0	0	gapN; glyceraldehyde-3-phosphate dehydrogenase (NADP+) [EC:1.2.1.9]
K01596	0	0	0	0	0	0	0	0	0	0	0	0	0	0	0	0.333333	0	0	0	1	0	0	0	1	0	0	0	0	E4.1.1.32, pckA, PCK; phosphoenolpyruvate carboxykinase (GTP) [EC:4.1.1.32]
K01610	0.5	1	0.857143	0	1	0	0.5	1	1	0	0	1	1	1	0	0	1	0	0	0	0	1	0	0	1	0	1	1	E4.1.1.49, pckA; phosphoenolpyruvate carboxykinase (ATP) [EC:4.1.1.49]
K01222	0	0	0	0	0	0	0	0	0	0	0	0	0	0	0	0	0	0	0	0	0	0	0	1	0	0	0	0	E3.2.1.86A, celF; 6-phospho-beta-glucosidase [EC:3.2.1.86]
ko00020
K01647	1	1	0.857143	1	1	0	0.5	0.666667	0	0	1	0	0.666667	1	1	0.666667	1	1	0	1	1	0	0	0	1	1	0	1	CS, gltA; citrate synthase [EC:2.3.3.1]
K01648	0	0	0	0	0	0	0	0	0	0	0	0	0.666667	0	0	0	0	0	0	0	0	0	0	0	0	0	0	0	ACLY; ATP citrate (pro-S)-lyase [EC:2.3.3.8]
K15230	0	0	0	0	0	0	0	0	0	0	0	0	0.666667	0	0	0	0	0	0	0	0	0	0	0	0	0	0	0	aclA; ATP-citrate lyase alpha-subunit [EC:2.3.3.8]
K15231	0	0	0	0	0	0	0	0	0	0	0	0	0.666667	0	0	0	0	0	0	0	0	0	0	0	0	0	0	0	aclB; ATP-citrate lyase beta-subunit [EC:2.3.3.8]
K01681	0	0	0	0	0.5	0	0	1	0	1	1	1	0	1	1	0.333333	0.75	1	1	1	0	0	0	0	0	0	0	0	ACO, acnA; aconitate hydratase [EC:4.2.1.3]
K01682	0	1	0	0.666667	0	1	0	0	0	0	0	0	1	0	0	0	0	0	0	0	1	0	0	0	0	0	0	0	acnB; aconitate hydratase 2 / 2-methylisocitrate dehydratase [EC:4.2.1.3 4.2.1.99]
K00031	0	0	0	1	0	0	1	0.333333	0	0	0	1	0	1	0	0	1	1	0	0	0	0	0	1	0	1	1	0	IDH1, IDH2, icd; isocitrate dehydrogenase [EC:1.1.1.42]
K00030	0	0	0	0	0	0	0	0	0	0	0	0	0	0	0	1	0	0	0	1	0	0	0	0	0	0	0	0	IDH3; isocitrate dehydrogenase (NAD+) [EC:1.1.1.41]
K00164	1	0	0.142857	1	0.5	0	0	1	0	0	1	0	0	1	0	0.333333	1	1	0	1	1	0	0	0	0	0	0.5	0	OGDH, sucA; 2-oxoglutarate dehydrogenase E1 component [EC:1.2.4.2]
K00658	1	0	0.857143	0.333333	1	0	1	1	0	0	1	0	0	1	0	0.333333	1	1	0	1	1	1	0	0	0	0	1	0	DLST, sucB; 2-oxoglutarate dehydrogenase E2 component (dihydrolipoamide succinyltransferase) [EC:2.3.1.61]
K00382	1	1	0.857143	1	1	0.5	0.5	1	0	0	1	1	0	1	1	1	1	1	1	1	1	1	0	1	0	0	0.5	1	DLD, lpd, pdhD; dihydrolipoamide dehydrogenase [EC:1.8.1.4]
K00174	1	1	0.571429	0	1	0	1	0	1	0	0	1	1	0	1	1	0.25	0	1	1	0	0	0	0	1	1	0.5	1	korA, oorA, oforA; 2-oxoglutarate/2-oxoacid ferredoxin oxidoreductase subunit alpha [EC:1.2.7.3 1.2.7.11]
K00175	1	1	0.571429	0	1	0	1	0.333333	1	0	0	1	1	0	1	0.666667	0.25	0	1	1	0	1	0	0	1	1	0.5	1	korB, oorB, oforB; 2-oxoglutarate/2-oxoacid ferredoxin oxidoreductase subunit beta [EC:1.2.7.3 1.2.7.11]
K00177	0	1	0.142857	0	0	0	0.5	0	1	0	0	0	1	0	0	0	0	0	0	0	0	0	0	0	1	0	0	1	korC, oorC; 2-oxoglutarate ferredoxin oxidoreductase subunit gamma [EC:1.2.7.3]
K00176	0	1	0.142857	0	0	0	1	0	0	0	0	0	1	0	0	0	0	0	0	0	0	0	0	0	1	0	0	1	korD, oorD; 2-oxoglutarate ferredoxin oxidoreductase subunit delta [EC:1.2.7.3]
K01902	0.5	1	1	1	1	1	0.5	0.333333	0	0	1	0	0.333333	1	1	0.666667	0.75	1	0	1	1	1	0	0	1	1	1	1	sucD; succinyl-CoA synthetase alpha subunit [EC:6.2.1.5]
K01903	0.5	1	0.714286	1	1	1	0.5	0.333333	1	0	1	0	0.333333	1	1	1	1	1	0	1	1	0	0	0	1	0	0.5	0	sucC; succinyl-CoA synthetase beta subunit [EC:6.2.1.5]
K01900	0	0	0	0	0	0	0	0	0	0	0	0	0	0	1	0	0	0	0	0	0	0	0	0	0	0	0	0	LSC2; succinyl-CoA synthetase beta subunit [EC:6.2.1.4 6.2.1.5]
K00234	0	0	0	0	0	0	0	0	0	0	0	0	0	0	0	0.333333	0	0	0	0.5	0	0	0	0	0	0	0	0	SDHA, SDH1; succinate dehydrogenase (ubiquinone) flavoprotein subunit [EC:1.3.5.1]
K00235	0	0	0	0	0	0	0	0	0	0	0	0	0	0	0	0	0	0	0	0.5	0	0	0	0	0	0	0	0	SDHB, SDH2; succinate dehydrogenase (ubiquinone) iron-sulfur subunit [EC:1.3.5.1]
K00239	0.5	1	1	1	1	1	0	0.333333	1	0	1	1	1	1	0	0.333333	1	1	0	1	1	0	0	0	1	0	0.5	1	sdhA, frdA; succinate dehydrogenase / fumarate reductase, flavoprotein subunit [EC:1.3.5.1 1.3.5.4]
K00240	0.5	1	1	1	1	1	1	0.666667	1	0	1	0	1	1	0	0.333333	1	1	1	1	1	1	0	1	1	1	1	1	sdhB, frdB; succinate dehydrogenase / fumarate reductase, iron-sulfur subunit [EC:1.3.5.1 1.3.5.4]
K00241	0.5	1	1	1	1	0	1	0.666667	0	0	1	1	0	1	0	0.333333	1	1	0	1	1	1	0	0	1	0	1	1	sdhC, frdC; succinate dehydrogenase / fumarate reductase, cytochrome b subunit
K00242	0	0	0	1	1	0	0	0.666667	0	0	1	1	0	1	0	0.333333	1	1	0	1	1	0	0	0	0	0	0.5	0	sdhD, frdD; succinate dehydrogenase / fumarate reductase, membrane anchor subunit
K00245	0	0	0	0	0	0	0	0	0	0	0	0	0	0	0	0.333333	0	0	0	0	0	0	0	0	0	0	0	0	frdB; fumarate reductase iron-sulfur subunit [EC:1.3.5.4]
K00246	0	0	0	0	0	0	0	0	0	0	0	0	0	0	0	0	0	0	1	0	0	0	0	0	0	0	0	0	frdC; fumarate reductase subunit C
K00247	0	0	0	0	0	0	0	0	0	0	0	0	0	0	0	0.333333	0	0	0	0	0	0	0	0	0	0	0	0	frdD; fumarate reductase subunit D
K01676	0	0	0	0.666667	0.5	0	0.5	0	0	0	1	0	0	1	1	0	0	0	0	0	1	0	0	0	0	0	0	0	E4.2.1.2A, fumA, fumB; fumarate hydratase, class I [EC:4.2.1.2]
K01677	0	0	0	0	0	0	0	0	0	0	0	0	0.333333	0	0	0	0	0	0	0	0	0	0	0	1	0	0	0	E4.2.1.2AA, fumA; fumarate hydratase subunit alpha [EC:4.2.1.2]
K01678	0	0	0	0	0	0	0	0	0	0	0	0	0.333333	0	0	0	0	0	0	0	0	0	0	0	1	0	0	0	E4.2.1.2AB, fumB; fumarate hydratase subunit beta [EC:4.2.1.2]
K01679	0	1	1	0	0.5	0.5	0	1	0	0	0	0	0.666667	0	0	0	1	0	0	1	0	0	0	0	0	0	0.5	1	E4.2.1.2B, fumC, FH; fumarate hydratase, class II [EC:4.2.1.2]
K00024	1	1	0.857143	1	1	0	1	0.666667	0	0	1	0	0.333333	1	0	1	1	1	1	1	0	1	0	0	1	0	1	1	mdh; malate dehydrogenase [EC:1.1.1.37]
K00116	0	0	0	0	0	0	0	0	0	0	0	0	1	0	0	0	0	0	0	0	0	0	0	0	0	0	0	0	mqo; malate dehydrogenase (quinone) [EC:1.1.5.4]
K01958	0.5	0	0.428571	0	0	0	0	0.333333	0	0	0	0	0	1	1	0	1	0	0	0	0	0	0	0	0	0	0	0	PC, pyc; pyruvate carboxylase [EC:6.4.1.1]
K01959	0	0	0	0.666667	0	0	0	0	0	0	0	0	0	0	0	0	0	1	0	0	1	0	0	0	0	0	0	0	pycA; pyruvate carboxylase subunit A [EC:6.4.1.1]
K01960	0	0	0	0.333333	0	0	0	0	0	0	0	0	0	0	0	0	0	1	0	0	1	0	0	0	0	0	0	0	pycB; pyruvate carboxylase subunit B [EC:6.4.1.1]
K01610	0.5	1	0.857143	0	1	0	0.5	1	1	0	0	1	1	1	0	0	1	0	0	0	0	1	0	0	1	0	1	1	E4.1.1.49, pckA; phosphoenolpyruvate carboxykinase (ATP) [EC:4.1.1.49]
K01596	0	0	0	0	0	0	0	0	0	0	0	0	0	0	0	0.333333	0	0	0	1	0	0	0	1	0	0	0	0	E4.1.1.32, pckA, PCK; phosphoenolpyruvate carboxykinase (GTP) [EC:4.1.1.32]
K00163	0	0	0	1	0.5	0.5	0	0	0	0	0	0	0	0	1	0.666667	0.25	1	1	1	1	0	0	1	0	0	0	1	aceE; pyruvate dehydrogenase E1 component [EC:1.2.4.1]
K00161	0.5	0	0.428571	0	0	0	0	0.333333	0	0	0	1	0	1	0	0	0.75	0	0	0	0	0	0	0	0	0	0.5	0	PDHA, pdhA; pyruvate dehydrogenase E1 component alpha subunit [EC:1.2.4.1]
K00162	1	0	1	0	0	0	0	0.333333	0	0	0	1	0	1	0	0	1	0	0	0	0	0	0	0	0	0	0.5	0	PDHB, pdhB; pyruvate dehydrogenase E1 component beta subunit [EC:1.2.4.1]
K00627	1	0	0.285714	1	0.5	0.5	0	0.333333	0	0	0	0	0	1	1	1	0.75	1	0	1	1	0	0	0	0	0	0.5	1	DLAT, aceF, pdhC; pyruvate dehydrogenase E2 component (dihydrolipoamide acetyltransferase) [EC:2.3.1.12]
K00169	0	0	0	0	0	0	0	0	0	0	1	0	1	0	0	0	0.25	1	0	0	0	0	0	0	0	0	0	0	porA; pyruvate ferredoxin oxidoreductase alpha subunit [EC:1.2.7.1]
K00170	0	0	0	0	0	0	0	0	0	0	1	0	1	0	0	0	0.25	1	0	0	0	0	0	0	0	0	0	0	porB; pyruvate ferredoxin oxidoreductase beta subunit [EC:1.2.7.1]
K00172	0	0	0	0	0	0	0	0	0	0	1	0	1	0	0	0	0	1	0	0	0	0	0	0	0	0	0	0	porG; pyruvate ferredoxin oxidoreductase gamma subunit [EC:1.2.7.1]
K00171	0	0	0	0	0	0	0	0	0	0	0	0	1	0	0	0	0	0	0	0	0	0	0	0	0	0	0	0	porD; pyruvate ferredoxin oxidoreductase delta subunit [EC:1.2.7.1]
K03737	0.5	1	0.428571	0	1	0	0.5	0	0	0	0	0	0.333333	0	1	0	0	0	0	0	0	0	0	1	1	1	0	1	por, nifJ; pyruvate-ferredoxin/flavodoxin oxidoreductase [EC:1.2.7.1 1.2.7.-]
ko00030
K01810	1	1	1	0.666667	1	1	1	0.666667	1	1	1	0	1	1	1	0.666667	1	1	0	1	1	0	1	0	1	0	0.5	0	GPI, pgi; glucose-6-phosphate isomerase [EC:5.3.1.9]
K06859	0	0	0	0	0	0	0	0	0	0	0	0	0	0	0	0	0	0	0	0	0	0	0	0	0	0	0	1	pgi1; glucose-6-phosphate isomerase, archaeal [EC:5.3.1.9]
K13810	0	0	0	0.333333	0	0	0	0	0	0	0	0	0	0	0	0	0	0	0	0	0	0	0	0	0	0	0	0	tal-pgi; transaldolase / glucose-6-phosphate isomerase [EC:2.2.1.2 5.3.1.9]
K15916	0	0	0	0	0	0	0	0	0	0	0	0	0	0	0	0	0	0	0	0	0	0	0	0	0	1	0	0	pgi-pmi; glucose/mannose-6-phosphate isomerase [EC:5.3.1.9 5.3.1.8]
K00036	0	0	0	1	1	0	0.5	0.666667	0	0	1	1	0	1	1	0	0.75	1	0	0	1	0	0	0	1	1	0	0	G6PD, zwf; glucose-6-phosphate 1-dehydrogenase [EC:1.1.1.49 1.1.1.363]
K01057	0	0	0	1	1	0	1	0.333333	0	0	1	0	0	0	1	0	1	1	0	0	1	0	0	0	1	1	0	0	PGLS, pgl, devB; 6-phosphogluconolactonase [EC:3.1.1.31]
K07404	0	0	0.428571	0	0	0	1	0.333333	0	0	0	0	0	0	1	0	0	0	0	0	0	0	0	1	0	1	0	1	pgl; 6-phosphogluconolactonase [EC:3.1.1.31]
K00033	0	0	0	1	1	0	0.5	0.666667	0	0	1	0	0	0	1	0	0.5	1	0	0	1	0	0	1	1	0	0	1	PGD, gnd, gntZ; 6-phosphogluconate dehydrogenase [EC:1.1.1.44 1.1.1.343]
K01783	1	1	0.857143	1	1	1	1	0.666667	0	1	1	1	1	1	1	1	1	0	0	0.5	1	1	0	0	1	1	0.5	1	rpe, RPE; ribulose-phosphate 3-epimerase [EC:5.1.3.1]
K00615	1	1	0.857143	0.666667	1	0.5	1	1	0	0	1	1	0.666667	1	1	1	1	1	1	1	0	1	1	0	1	0	1	1	E2.2.1.1, tktA, tktB; transketolase [EC:2.2.1.1]
K00616	0	1	0.714286	0.333333	1	0	0	1	0	0	0	0	1	1	1	0	1	1	0	0	1	1	0	0	1	0	1	1	E2.2.1.2, talA, talB; transaldolase [EC:2.2.1.2]
K01807	0	0	0	1	1	0.5	0	1	0	0	1	0	0	1	0	0.666667	1	1	0	1	1	0	0	0	0	0	1	1	rpiA; ribose 5-phosphate isomerase A [EC:5.3.1.6]
K01808	0.5	1	1	0	0	0	1	0.333333	0	0	0	1	1	0	1	0	0	0	1	0	0	0	0	0	1	1	0	0	rpiB; ribose 5-phosphate isomerase B [EC:5.3.1.6]
K08094	0	0	0	0	0	0	0	0	0	0	0	0	0	0	0	0	0.25	0	0	0	0	0	0	0	0	0	0	0	hxlB; 6-phospho-3-hexuloisomerase [EC:5.3.1.27]
K01621	0	0	0	1	1	0	0	0	0	0	0	0	0	0	1	0	0	0	0	0	1	0	0	0	0	0	0	0	xfp, xpk; xylulose-5-phosphate/fructose-6-phosphate phosphoketolase [EC:4.1.2.9 4.1.2.22]
K01619	0.5	1	1	0	0	0	1	1	0	0	0	0	0	1	0	0.666667	1	0	1	1	0	0	0	0	0	1	1	1	deoC, DERA; deoxyribose-phosphate aldolase [EC:4.1.2.4]
K00852	0	0	0	0	0	0	0.5	0.666667	0	0	0	0	0	1	0	0	1	0	1	0	0	0	0	1	0	0	0	0	rbsK, R; ribokinase [EC:2.7.1.15]
K01839	0	0	0	0	0	0	0	0.666667	0	0	0	0	0	1	0	0.666667	1	0	0	1	0	0	0	0	0	0	0.5	1	deoB; phosphopentomutase [EC:5.4.2.7]
K01835	0	0	0	1	1	0	0.5	0.333333	1	0	1	0	0	0	0	0	0	1	1	0	1	0	0	0	0	0	0	0	pgm; phosphoglucomutase [EC:5.4.2.2]
K15778	0	0	0	1	1	0	0	0	0	0	1	0	0.333333	0	0	0.666667	0.25	1	1	1	1	0	0	0	1	0	0	0	pmm-pgm; phosphomannomutase / phosphoglucomutase [EC:5.4.2.8 5.4.2.2]
K00948	1	1	1	1	1	1	0	0.666667	0	1	1	1	0.666667	1	1	1	1	1	1	0	1	0	0	1	1	1	0.5	1	PRPS, prsA; ribose-phosphate pyrophosphokinase [EC:2.7.6.1]
K01690	0	0	0	0	0	0	0	0.333333	0	0	0	1	0	0	0	0	0.5	0	0	0	0	0	0	0	0	0	0	0	edd; phosphogluconate dehydratase [EC:4.2.1.12]
K01625	1	0	0.142857	0	0.5	0	0.5	0.666667	0	1	0	1	0	1	1	0	0.5	0	0	0	0	0	0	1	1	0	0	0	eda; 2-dehydro-3-deoxyphosphogluconate aldolase / (4S)-4-hydroxy-2-oxoglutarate aldolase [EC:4.1.2.14 4.1.3.42]
K00131	0	0	0.285714	0	0	0	0	0	0	0	0	0	0	0	0	0	0	0	0	0	0	0	0	0	0	0	0	0	gapN; glyceraldehyde-3-phosphate dehydrogenase (NADP+) [EC:1.2.1.9]
K01053	0	0	0	0	0	0	1	0.333333	0	0	0	0	0	0	1	0	0.25	0	0	0	0	0	0	1	0	1	0	0	E3.1.1.17, gnl, RGN; gluconolactonase [EC:3.1.1.17]
K06152	0	0	0.142857	0	0	0	0	0	0	0	0	0	0.666667	0	0	0.666667	0	0	0	0	0	0	0	0	0	0	0	0	E1.1.99.3G; gluconate 2-dehydrogenase gamma chain [EC:1.1.99.3]
K00851	0	0	0	0	0	0	0	0	0	0	0	0	0	0	1	0	0	0	0	0	0	0	0	0	1	0	0	0	E2.7.1.12, gntK, idnK; gluconokinase [EC:2.7.1.12]
K00874	1	0	0.285714	0	0	0	0.5	0	0	0	0	0	0	0	0	0	0.25	0	0	0	0	0	0	0	0	0	0	0	kdgK; 2-dehydro-3-deoxygluconokinase [EC:2.7.1.45]
K03738	0	1	0	0	0	0	0	0	0	1	0	0	0	0	0	0	0	0	0	0	0	0	0	0	0	1	0	0	aor; aldehyde:ferredoxin oxidoreductase [EC:1.2.7.5]
K11529	0	0	0	0.666667	0	0	0	1	0	0	1	0	0	1	0	0	0.75	0	0	0	0	0	0	0	0	1	0	1	gck, gckA, GLYCTK; glycerate 2-kinase [EC:2.7.1.165]
K01623	0	0	0	0	0	0	0	0	0	0	0	0	0	0	0	0.333333	0.25	0	0	1	0	0	0	0	0	0	0.5	0	ALDO; fructose-bisphosphate aldolase, class I [EC:4.1.2.13]
K11645	0	0	0	0	0	0	0	0	0	0	0	0	0	0	0	0	0.25	0	0	0	0	0	0	0	0	0	0	0	fbaB; fructose-bisphosphate aldolase, class I [EC:4.1.2.13]
K01624	1	1	1	0.666667	1	0.5	1	1	1	1	1	1	1	1	1	0.666667	0.75	1	1	0	0	0	1	1	1	0	0	1	FBA, fbaA; fructose-bisphosphate aldolase, class II [EC:4.1.2.13]
K03841	1	1	1	0.666667	0	0.5	0	1	0	0	1	0	1	1	0	0	0.75	1	0	0	1	0	0	0	1	0	1	1	FBP, fbp; fructose-1,6-bisphosphatase I [EC:3.1.3.11]
K02446	0.5	0	0	0	0	0	0	0	0	0	0	0	0	0	0	0	0	0	0	0	0	0	0	0	0	0	0	0	glpX; fructose-1,6-bisphosphatase II [EC:3.1.3.11]
K11532	0	0	0	0	0	0	0	0	0	0	0	0	0	0	0	0	1	0	0	0	0	0	0	0	0	0	0	0	glpX-SEBP; fructose-1,6-bisphosphatase II / sedoheptulose-1,7-bisphosphatase [EC:3.1.3.11 3.1.3.37]
K04041	0	0	0	0	0	0	0	0	1	0	0	0	0	0	0	0	0	0	0	0	0	0	0	0	0	0	0	0	fbp3; fructose-1,6-bisphosphatase III [EC:3.1.3.11]
K00850	1	1	1	0	0	0	0	0	0	0	0	0	0	0	0	0	0	0	0	0	0	0	0	1	0	0	0	0	pfkA, PFK; 6-phosphofructokinase 1 [EC:2.7.1.11]
K16370	0	0	0	0	0	0	0	0	0	0	0	0	0	0	0	0	0.25	0	0	0	0	0	0	0	0	0	0	0	pfkB; 6-phosphofructokinase 2 [EC:2.7.1.11]
K21071	0	0	0	1	1	0	0.5	0	1	0	1	0	0	0	0	0.666667	0	0	1	1	0	0	0	1	1	0	0	1	pfk, pfp; ATP-dependent phosphofructokinase / diphosphate-dependent phosphofructokinase [EC:2.7.1.11 2.7.1.90]
K00895	0	0	0	0	0	0	0.5	0	0	1	0	0	0	0	1	0	0	0	0	0	0	0	0	0	0	0	0	0	pfp, PFP; diphosphate-dependent phosphofructokinase [EC:2.7.1.90]
ko00040
K01730	0	0	0	0	0	0	0	0	0	0	0	0	0	0	0	0	0	0	0	0	0	0	0	1	0	0	0	0	ogl; oligogalacturonide lyase [EC:4.2.2.6]
K01815	0	0	0	0	0	0	1	0.333333	0	0	0	0	0	0	0	0	0.25	0	0	0	0	0	0	0	0	0	0	0	kduI; 4-deoxy-L-threo-5-hexosulose-uronate ketol-isomerase [EC:5.3.1.17]
K00065	0	0	0	0	0	0	0	0.333333	0	0	0	0	0	0	0	0	0.25	0	0	0	0	0	0	0	0	0	0	0	kduD; 2-dehydro-3-deoxy-D-gluconate 5-dehydrogenase [EC:1.1.1.127]
K01812	0.5	0	0.142857	0	0	0	0.5	0	0	0	0	0	0	0	1	0	0.25	0	0	0	0	0	0	0	0	0	0	1	uxaC; glucuronate isomerase [EC:5.3.1.12]
K00041	0.5	0	0.285714	0	0	0	0	0	0	0	0	0	0	0	0	0	0	0	0	0	0	0	0	0	0	0	0	0	uxaB; tagaturonate reductase [EC:1.1.1.58]
K01685	0.5	0	0.285714	0	0	0	0	0	0	0	0	0	0	0	1	0	0	0	0	0	0	0	0	0	0	0	0	0	uxaA; altronate hydrolase [EC:4.2.1.7]
K16850	0	0	0	0	0	0	0	0	0	0	0	0	0	0	0	0	0.25	0	0	0	0	0	0	0	0	0	0	0	uxaA2; altronate dehydratase large subunit [EC:4.2.1.7]
K01686	0.5	0	0.285714	0	0	0	1	0.333333	0	1	0	0	0	0	0	0	0.25	0	0	0	0	0	0	0	0	0	0	1	uxuA; mannonate dehydratase [EC:4.2.1.8]
K08323	0	0	0	0	0	0	0	0.333333	0	0	0	0	0	0	0	0	0	0	0	0	0	0	0	0	0	1	0	0	rspA, manD; mannonate dehydratase [EC:4.2.1.8]
K00040	0	0	0	0	0	0	0	0	0	0	0	0	0	0	0	0	0.25	0	0	0	0	0	0	0	0	0	0	0	uxuB; fructuronate reductase [EC:1.1.1.57]
K21619	0	0	0	0	0	0	0.5	0	0	1	0	0	0	0	0	0	0	0	0	0	0	0	0	0	0	0	0	1	uxaE; tagaturonate epimerase [EC:5.1.2.7]
K16190	0	0	0	0	0	0	0	0	0	0	0	0	0	0	1	0	0	0	0	0	0	0	0	0	0	0	0	0	GLCAK; glucuronokinase [EC:2.7.1.43]
K00012	0.5	1	0.714286	1	1	0	0.5	0	1	1	1	1	0.666667	1	1	0.333333	0.75	1	0	1	0	1	0	1	1	1	1	1	UGDH, ugd; UDPglucose 6-dehydrogenase [EC:1.1.1.22]
K00963	0	0	0	1	1	1	0	0.666667	0	0	1	1	1	1	1	0.666667	1	1	0	1	1	0	1	0	1	0	1	0	UGP2, galU, galF; UTP--glucose-1-phosphate uridylyltransferase [EC:2.7.7.9]
K08092	0	0	0	0	0	0	1	0	0	0	0	0	0	0	0	0	0	0	0	0	0	0	0	0	0	0	0	0	dlgD; 3-dehydro-L-gulonate 2-dehydrogenase [EC:1.1.1.130]
K03079	0	0	0	0	0	0	0	0	0	1	0	0	0	0	1	0	0	0	0	0	0	1	0	1	0	0	0	0	ulaE, sgaU, sgbU; L-ribulose-5-phosphate 3-epimerase [EC:5.1.3.22]
K03077	0	0	0	0	0	0	0	0	0	0	0	0	0	0	1	0	0	0	0	0	0	0	0	0	0	0	0	1	araD, ulaF, sgaE, sgbE; L-ribulose-5-phosphate 4-epimerase [EC:5.1.3.4]
K01783	1	1	0.857143	1	1	1	1	0.666667	0	1	1	1	1	1	1	1	1	0	0	0.5	1	1	0	0	1	1	0.5	1	rpe, RPE; ribulose-phosphate 3-epimerase [EC:5.1.3.1]
K01804	0	0	0.142857	0	0	0	1	0	0	1	0	0	0	0	0	0	0	0	0	0	0	0	0	1	0	0	0	0	araA; L-arabinose isomerase [EC:5.3.1.4]
K00853	0	0	0.142857	0	0	0	0.5	0	0	0	0	0	0	0	1	0	0	0	0	0	0	0	0	0	0	0	0	0	araB; L-ribulokinase [EC:2.7.1.16]
K00854	0	0	0	0	0	0	0	0.333333	0	0	0	0	0	0	0	0	0	0	0	0	0	0	0	1	0	0	0	1	xylB, XYLB; xylulokinase [EC:2.7.1.17]
K01805	0	0	0	0	0	0	0.5	0.333333	0	0	0	0	0	0	1	0	0	0	0	0	0	0	0	1	0	0	0	0	xylA; xylose isomerase [EC:5.3.1.5]
K03331	0	0	0	0	0	0	0	0	0	0	0	0	0	0	0	0	0.25	0	0	0	0	0	0	0	0	0	0	0	DCXR; L-xylulose reductase [EC:1.1.1.10]
K01820	0	0	0.142857	0	0	0	0	0.666667	0	0	0	0	0	0	0	0	0	0	0	0.5	0	0	0	0	0	0	0	0	rhaA; L-rhamnose isomerase / sugar isomerase [EC:5.3.1.14 5.3.1.-]
K00848	0	0	0	0	0	0	0.5	0	0	0	0	0	0	0	0	0	0	0	0	0	0	0	0	1	0	0	0	0	rhaB; rhamnulokinase [EC:2.7.1.5]
K01629	0	0	0	0	0	0	0	0	0	0	0	0	0	0	0	0	0	0	0	0	0	0	0	0	0	0	1	0	rhaD; rhamnulose-1-phosphate aldolase [EC:4.1.2.19]
K09988	0	0	0	0	0	0	0.5	0	0	0	0	0	0	1	0	0	0.5	0	0	0	0	0	0	1	0	0	0	1	lyxA; D-lyxose ketol-isomerase [EC:5.3.1.15]
K00078	0	0	0.285714	0	0	0	1	0	0	0	0	0	0	0	0	0	0	0	0	0	0	0	0	1	0	0	0	0	DHDH; dihydrodiol dehydrogenase / D-xylose 1-dehydrogenase (NADP) [EC:1.3.1.20 1.1.1.179]
K14273	0	0	0.142857	0	0	0	0	0	0	0	0	0	0	0	1	0	0	0	0	0	0	0	0	0	0	0	0	0	xdh; D-xylose 1-dehydrogenase (NADP+) [EC:1.1.1.179]
K22186	0	0	0	0	0	0	0	0.333333	0	0	0	0	0	0	0	0	0	0	0	0	0	0	0	0	0	0	0	0	xylD; xylonate dehydratase [EC:4.2.1.82]
K22396	0	0	0	0	0	0	0	0	0	0	0	0	0	0	1	0	0	0	0	0	0	0	0	0	0	0	0	0	yjhG, yagF; xylonate dehydratase [EC:4.2.1.82]
K13877	0	0	0.142857	0	0	0	0	0.333333	0	0	0	0	0	0	0	0	0	0	0	0	0	0	0	0	0	0	0	0	aldH; 2,5-dioxopentanoate dehydrogenase [EC:1.2.1.26]
K22935	0	0	0	1	0	1	0	0	0	0	1	0	0	0	0	0	0	1	0	0	1	0	0	0	0	0	0	0	XK1, psk; D-ribulokinase [EC:2.7.1.47]
ko00051
K01218	0	0	0	0	0	0	0	0	0	0	0	0	0	0	0	0	0	0	0	0.5	0	0	0	0	0	0	0	0	gmuG; mannan endo-1,4-beta-mannosidase [EC:3.2.1.78]
K19355	0	0	0	0	0	0	0	0	0	0	0	0	0	0	0	0	0	0	0	0	0	0	0	0	0	0	0	1	MAN; mannan endo-1,4-beta-mannosidase [EC:3.2.1.78]
K00847	0	0	0	0.333333	0	0	0	0.666667	0	1	0	0	0	0	0	0	0.75	0	0	0.5	0	0	0	1	0	0	0	0	E2.7.1.4, scrK; fructokinase [EC:2.7.1.4]
K01809	0.5	1	1	0	0	0	0.5	0	0	1	0	0	0	0	1	0.333333	0	0	1	0	0	0	0	0	0	0	0	1	manA, MPI; mannose-6-phosphate isomerase [EC:5.3.1.8]
K15916	0	0	0	0	0	0	0	0	0	0	0	0	0	0	0	0	0	0	0	0	0	0	0	0	0	1	0	0	pgi-pmi; glucose/mannose-6-phosphate isomerase [EC:5.3.1.9 5.3.1.8]
K16011	0	0	0	0.666667	1	1	0	0	0	0	1	0	0.333333	0	0	0.666667	0.5	1	0	0.5	0	0	0	0	1	0	0	0	algA, xanB, rfbA, wbpW, pslB; mannose-1-phosphate guanylyltransferase / mannose-6-phosphate isomerase [EC:2.7.7.13 5.3.1.8]
K17497	0	0	0	0	0	0	0	0	0	0	0	0	0	1	0	0	0	0	0	0	0	0	0	0	0	0	0	0	PMM; phosphomannomutase [EC:5.4.2.8]
K01840	0	0	0	0	0.5	0	0	0.333333	0	0	0	0	0	0	0	0	0.5	0	0	0	0	0	0	0	1	0	0	1	manB; phosphomannomutase [EC:5.4.2.8]
K15778	0	0	0	1	1	0	0	0	0	0	1	0	0.333333	0	0	0.666667	0.25	1	1	1	1	0	0	0	1	0	0	0	pmm-pgm; phosphomannomutase / phosphoglucomutase [EC:5.4.2.8 5.4.2.2]
K00971	0.5	1	0.857143	0.666667	1	1	1	0	1	0	1	1	0.666667	1	1	0.666667	0.75	1	1	0.5	0	0	0	1	1	0	1	1	manC, cpsB; mannose-1-phosphate guanylyltransferase [EC:2.7.7.13]
K01711	0	1	0.714286	0.666667	1	0.5	0	0.333333	0	0	1	0	0.666667	0	1	0.666667	0.5	1	0	1	0	1	1	1	1	0	0.5	0	gmd, GMDS; GDPmannose 4,6-dehydratase [EC:4.2.1.47]
K02377	0	1	0.428571	0.666667	0.5	0.5	0	0	0	0	1	0	0.333333	0	1	0	0.5	1	0	1	1	1	1	0	1	0	0	0	TSTA3, fcl; GDP-L-fucose synthase [EC:1.1.1.271]
K01818	0	0	0.285714	0	0	0	0	0	0	0	0	0	0	0	0	0	0	0	0	0	0	0	0	0	0	0	0	0	fucI; L-fucose/D-arabinose isomerase [EC:5.3.1.25 5.3.1.3]
K00879	0	0	0.142857	0	0	0	0	0	0	0	0	0	0	0	0	0	0	0	0	0	0	0	0	0	0	0	0	0	fucK; L-fuculokinase [EC:2.7.1.51]
K01628	0	0	0	0	0	0	0	0	0	1	0	0	0	0	0	0	0	1	0	0	0	0	0	1	0	0	0	0	fucA; L-fuculose-phosphate aldolase [EC:4.1.2.17]
K00064	0	0	0	0	0	0	0	0.333333	0	0	0	0	0	0	0	0	0.25	0	0	0	0	0	0	0	0	0	0	0	E1.1.1.122; D-threo-aldose 1-dehydrogenase [EC:1.1.1.122]
K18333	0	0	0.142857	0	0	0	0	0	0	0	0	0	0	0	0	0	0.25	0	0	0	0	0	0	0	0	0	0	0	K18333; L-fucose dehydrogenase
K07046	0	0	0.142857	0	0	0	0	0.333333	0	0	0	0	0	0	0	0	0.25	0	0	0	0	0	0	1	0	0	0	0	K07046; L-fuconolactonase [EC:3.1.1.-]
K18334	0	0	0.142857	0	0	0	0	0	0	0	0	0	0	0	0	0	0	0	0	0	0	0	0	0	0	0	0	0	fucD; L-fuconate dehydratase [EC:4.2.1.68]
K18335	0	0	0.142857	0	0	0	0	0.666667	0	0	0	0	0	0	1	0	0.25	0	0	0	0	0	0	0	0	0	0	0	K18335; 2-keto-3-deoxy-L-fuconate dehydrogenase [EC:1.1.1.-]
K18336	0	0	0.142857	0	0	0	0	0.666667	0	0	0	1	0	0	1	0	0.75	0	0	0.5	0	0	0	0	0	0	0	0	K18336; 2,4-diketo-3-deoxy-L-fuconate hydrolase [EC:3.7.1.-]
K12661	0	0	0	0	0	0	0	0	0	0	0	1	0	0	0	0	0	0	0	0	0	0	0	0	0	0	0	0	LRA3, rhmD; L-rhamnonate dehydratase [EC:4.2.1.90]
K01813	0	0	0	0	0	0	0	0	0	1	0	0	0	0	0	0	0	0	0	0	0	0	0	1	0	0	0	0	rhaA; L-rhamnose isomerase [EC:5.3.1.14]
K21883	0	0	0	0	0	0	0	0	0	0	0	1	0	0	1	0	0.25	0	0	0	0	0	0	0	0	0	0	0	lra5; 2-dehydro-3-deoxy-L-rhamnonate dehydrogenase (NAD+) [EC:1.1.1.401]
K01820	0	0	0.142857	0	0	0	0	0.666667	0	0	0	0	0	0	0	0	0	0	0	0.5	0	0	0	0	0	0	0	0	rhaA; L-rhamnose isomerase / sugar isomerase [EC:5.3.1.14 5.3.1.-]
K00848	0	0	0	0	0	0	0.5	0	0	0	0	0	0	0	0	0	0	0	0	0	0	0	0	1	0	0	0	0	rhaB; rhamnulokinase [EC:2.7.1.5]
K01629	0	0	0	0	0	0	0	0	0	0	0	0	0	0	0	0	0	0	0	0	0	0	0	0	0	0	1	0	rhaD; rhamnulose-1-phosphate aldolase [EC:4.1.2.19]
K00850	1	1	1	0	0	0	0	0	0	0	0	0	0	0	0	0	0	0	0	0	0	0	0	1	0	0	0	0	pfkA, PFK; 6-phosphofructokinase 1 [EC:2.7.1.11]
K16370	0	0	0	0	0	0	0	0	0	0	0	0	0	0	0	0	0.25	0	0	0	0	0	0	0	0	0	0	0	pfkB; 6-phosphofructokinase 2 [EC:2.7.1.11]
K21071	0	0	0	1	1	0	0.5	0	1	0	1	0	0	0	0	0.666667	0	0	1	1	0	0	0	1	1	0	0	1	pfk, pfp; ATP-dependent phosphofructokinase / diphosphate-dependent phosphofructokinase [EC:2.7.1.11 2.7.1.90]
K00895	0	0	0	0	0	0	0.5	0	0	1	0	0	0	0	1	0	0	0	0	0	0	0	0	0	0	0	0	0	pfp, PFP; diphosphate-dependent phosphofructokinase [EC:2.7.1.90]
K03841	1	1	1	0.666667	0	0.5	0	1	0	0	1	0	1	1	0	0	0.75	1	0	0	1	0	0	0	1	0	1	1	FBP, fbp; fructose-1,6-bisphosphatase I [EC:3.1.3.11]
K02446	0.5	0	0	0	0	0	0	0	0	0	0	0	0	0	0	0	0	0	0	0	0	0	0	0	0	0	0	0	glpX; fructose-1,6-bisphosphatase II [EC:3.1.3.11]
K11532	0	0	0	0	0	0	0	0	0	0	0	0	0	0	0	0	1	0	0	0	0	0	0	0	0	0	0	0	glpX-SEBP; fructose-1,6-bisphosphatase II / sedoheptulose-1,7-bisphosphatase [EC:3.1.3.11 3.1.3.37]
K04041	0	0	0	0	0	0	0	0	1	0	0	0	0	0	0	0	0	0	0	0	0	0	0	0	0	0	0	0	fbp3; fructose-1,6-bisphosphatase III [EC:3.1.3.11]
K00009	0	0	0	0	0	0	0	0	0	1	0	0	0	0	0	0	0	0	0	0	0	0	0	1	0	0	0	0	mtlD; mannitol-1-phosphate 5-dehydrogenase [EC:1.1.1.17]
K00068	0	0	0	0	0	0	0.5	0	0	1	0	0	0	0	0	0	0	0	0	0	0	0	0	0	0	0	0	0	srlD; sorbitol-6-phosphate 2-dehydrogenase [EC:1.1.1.140]
K19956	0	0	0	0	0	0	0.5	0	0	1	0	0	0	0	0	0	0	0	0	0	0	0	0	1	0	0	0	1	sorE; L-sorbose 1-phosphate reductase [EC:1.1.1.-]
K00846	0	0	0	1	0	1	0	0	0	0	1	0	0	0	0	0	0	0	0	0	1	0	0	0	0	0	0	0	KHK; ketohexokinase [EC:2.7.1.3]
K01805	0	0	0	0	0	0	0.5	0.333333	0	0	0	0	0	0	1	0	0	0	0	0	0	0	0	1	0	0	0	0	xylA; xylose isomerase [EC:5.3.1.5]
K00066	0	0	0	0.333333	0	0	0	0	0	0	0	0	0	0	1	0	0.25	0	0	0	0	0	0	0	0	0	0	0	algD; GDP-mannose 6-dehydrogenase [EC:1.1.1.132]
K19290	0	0	0	0.333333	0	0	0	0	0	0	0	0	0	0	0	0	0.25	0	0	0	0	0	0	0	0	0	0	0	alg8; mannuronan synthase [EC:2.4.1.33]
K19291	0	0	0	0.333333	0	0	0	0	0	0	0	0	0	0	0	0	0	0	0	0	0	0	0	0	0	0	0	0	alg44; mannuronan synthase [EC:2.4.1.33]
K01795	0	0	0	0.333333	0	0	0	0	0	0	0	0	0	0	0	0	0.25	0	0	0	0	0	0	0	0	0	0	0	algG; mannuronan 5-epimerase [EC:5.1.3.37]
K01729	0	0	0.142857	0	0	0	0	0	0	0	0	0	0	0	0	0	0	0	0	0.5	0	0	0	0	0	0	0	0	algL; poly(beta-D-mannuronate) lyase [EC:4.2.2.3]
K01623	0	0	0	0	0	0	0	0	0	0	0	0	0	0	0	0.333333	0.25	0	0	1	0	0	0	0	0	0	0.5	0	ALDO; fructose-bisphosphate aldolase, class I [EC:4.1.2.13]
K11645	0	0	0	0	0	0	0	0	0	0	0	0	0	0	0	0	0.25	0	0	0	0	0	0	0	0	0	0	0	fbaB; fructose-bisphosphate aldolase, class I [EC:4.1.2.13]
K01624	1	1	1	0.666667	1	0.5	1	1	1	1	1	1	1	1	1	0.666667	0.75	1	1	0	0	0	1	1	1	0	0	1	FBA, fbaA; fructose-bisphosphate aldolase, class II [EC:4.1.2.13]
K01803	1	1	1	1	1	1	1	1	0	0	1	1	1	1	1	0.666667	1	1	0	1	1	1	1	1	1	1	0.5	1	TPI, tpiA; triosephosphate isomerase (TIM) [EC:5.3.1.1]
K00863	0	0	0	0	0	0	0	0	0	0	0	0	0	0	0	0	0.25	0	0	0	0	0	0	0	0	0	0	0	DAK, TKFC; triose/dihydroxyacetone kinase / FAD-AMP lyase (cyclizing) [EC:2.7.1.28 2.7.1.29 4.6.1.15]
K03332	0	0	0.142857	0	0	0	0	0	0	0	0	0	0	0	0	0	0	0	0	0	0	0	0	0	0	0	0	0	fruA; fructan beta-fructosidase [EC:3.2.1.80]
K22252	0	0	0.142857	0	0.5	0	0	0	0	0	0	0	0.333333	0	0	0	0	0	0	0	0	0	0	0	0	0	0	0	tld; GDP-6-deoxy-D-talose 4-dehydrogenase [EC:1.1.1.135]
K01808	0.5	1	1	0	0	0	1	0.333333	0	0	0	1	1	0	1	0	0	0	1	0	0	0	0	0	1	1	0	0	rpiB; ribose 5-phosphate isomerase B [EC:5.3.1.6]
K02768	0	0	0	0	0	0	0	0	0	0	0	0	0	0	0	0	0	0	0	0	0	0	0	0	0	0	0	1	PTS-Fru-EIIA, fruB; PTS system, fructose-specific IIA component [EC:2.7.1.202]
K02793	0	0	0	0	0	0	0	0.666667	0	0	1	0	0	1	0	0	0.5	0	0	0	0	0	0	0	0	0	0	0	PTS-Man-EIIA, manX; PTS system, mannose-specific IIA component [EC:2.7.1.191]
ko00052
K01785	0	0	0.285714	0	0	0	1	0	0	0	0	1	0	0	1	0	0	0	0	0	0	0	0	1	0	0	0	1	galM, GALM; aldose 1-epimerase [EC:5.1.3.3]
K00849	0	0	0.142857	0	0	0	0	0	0	0	0	0	0	0	0	0	0	0	0	0	0	0	0	0	0	0	0	0	galK; galactokinase [EC:2.7.1.6]
K00965	0	0	0	0	0	0	0	0	0	0	0	0	0	0	0	0	0	0	0	0	0	0	0	0	1	0	0	1	galT, GALT; UDPglucose--hexose-1-phosphate uridylyltransferase [EC:2.7.7.12]
K01784	0.5	1	0.857143	1	1	0.5	1	0.666667	1	0	1	0	0.666667	1	1	0	1	1	1	0.5	1	1	1	1	1	0	0	1	galE, GALE; UDP-glucose 4-epimerase [EC:5.1.3.2]
K00963	0	0	0	1	1	1	0	0.666667	0	0	1	1	1	1	1	0.666667	1	1	0	1	1	0	1	0	1	0	1	0	UGP2, galU, galF; UTP--glucose-1-phosphate uridylyltransferase [EC:2.7.7.9]
K01835	0	0	0	1	1	0	0.5	0.333333	1	0	1	0	0	0	0	0	0	1	1	0	1	0	0	0	0	0	0	0	pgm; phosphoglucomutase [EC:5.4.2.2]
K15778	0	0	0	1	1	0	0	0	0	0	1	0	0.333333	0	0	0.666667	0.25	1	1	1	1	0	0	0	1	0	0	0	pmm-pgm; phosphomannomutase / phosphoglucomutase [EC:5.4.2.8 5.4.2.2]
K00845	1	1	0.142857	0	0	0	1	0	0	1	0	0	0	0	1	0	0	0	0	0	1	0	0	0	0	1	0	1	glk; glucokinase [EC:2.7.1.2]
K01190	0.5	0	0	0	0	0	1	0	0	0	0	0	0	0	0	0	0	0	0	0	0	0	0	0	0	0	0	1	lacZ; beta-galactosidase [EC:3.2.1.23]
K12308	0	0	0	0	0	0	0	0.333333	0	0	0	0	0	0	0	0	0	0	0	0	0	0	0	0	0	0	0	0	bgaB, lacA; beta-galactosidase [EC:3.2.1.23]
K01854	0	0	0	0	0	0	0	0	0	0	0	0	0	0	0	0	0	0	0	0	0	0	0	0	0	0	0	1	glf; UDP-galactopyranose mutase [EC:5.4.99.9]
K07407	0	0	0.142857	0	0	0	1	0	0	0	0	0	0	0	0	0	0	0	0	0	0	0	0	1	0	0	0	1	E3.2.1.22B, galA, rafA; alpha-galactosidase [EC:3.2.1.22]
K00850	1	1	1	0	0	0	0	0	0	0	0	0	0	0	0	0	0	0	0	0	0	0	0	1	0	0	0	0	pfkA, PFK; 6-phosphofructokinase 1 [EC:2.7.1.11]
K16370	0	0	0	0	0	0	0	0	0	0	0	0	0	0	0	0	0.25	0	0	0	0	0	0	0	0	0	0	0	pfkB; 6-phosphofructokinase 2 [EC:2.7.1.11]
K21071	0	0	0	1	1	0	0.5	0	1	0	1	0	0	0	0	0.666667	0	0	1	1	0	0	0	1	1	0	0	1	pfk, pfp; ATP-dependent phosphofructokinase / diphosphate-dependent phosphofructokinase [EC:2.7.1.11 2.7.1.90]
K22215	0	0	0	0	0	0	0	0.333333	0	0	0	0	0	0	0	0	0	0	0	0	0	0	0	0	0	0	0	0	galD; galactose dehydrogenase [EC:1.1.1.48 1.1.1.120]
K01684	0	0	0	0	0	0	0	0	0	0	0	0	0	0	0	0	0.5	0	0	0	0	0	0	0	0	0	0	0	dgoD; galactonate dehydratase [EC:4.2.1.6]
K00883	0	0	0	0	0	0	0	0.333333	0	0	0	0	0	0	1	0	0	0	0	0	0	0	0	0	0	0	0	0	dgoK; 2-dehydro-3-deoxygalactonokinase [EC:2.7.1.58]
K01631	0	0	0	0	0	0	0	0.333333	0	0	0	0	0	0	0	0	0	0	0	0	0	0	0	0	0	0	0	0	dgoA; 2-dehydro-3-deoxyphosphogalactonate aldolase [EC:4.1.2.21]
K01187	0	0	0.142857	0	0	0	0	1	0	0	0	0	0	0	0	0	0	0	0	0	0	0	0	0	0	1	0	0	malZ; alpha-glucosidase [EC:3.2.1.20]
ko00053
K00012	0.5	1	0.714286	1	1	0	0.5	0	1	1	1	1	0.666667	1	1	0.333333	0.75	1	0	1	0	1	0	1	1	1	1	1	UGDH, ugd; UDPglucose 6-dehydrogenase [EC:1.1.1.22]
K16190	0	0	0	0	0	0	0	0	0	0	0	0	0	0	1	0	0	0	0	0	0	0	0	0	0	0	0	0	GLCAK; glucuronokinase [EC:2.7.1.43]
K00469	0	0	0	0	0	0	0	0	0	0	0	0	0	0	0	0	0	0	0	0	0	0	0	1	0	0	0	0	MIOX; inositol oxygenase [EC:1.13.99.1]
K01053	0	0	0	0	0	0	1	0.333333	0	0	0	0	0	0	1	0	0.25	0	0	0	0	0	0	1	0	1	0	0	E3.1.1.17, gnl, RGN; gluconolactonase [EC:3.1.1.17]
K18649	0	0	0	0	0	0	0	0.666667	0	0	0	0	0	1	0	0	1	0	0	0	0	0	0	0	0	0	0.5	0	IMPL2; inositol-phosphate phosphatase / L-galactose 1-phosphate phosphatase / histidinol-phosphatase [EC:3.1.3.25 3.1.3.93 3.1.3.15]
K00064	0	0	0	0	0	0	0	0.333333	0	0	0	0	0	0	0	0	0.25	0	0	0	0	0	0	0	0	0	0	0	E1.1.1.122; D-threo-aldose 1-dehydrogenase [EC:1.1.1.122]
K03476	0	0	0	0	0.5	0	0	0	0	0	0	0	0	0	0	0	0	0	0	0	0	0	0	0	0	0	0	0	ulaG; L-ascorbate 6-phosphate lactonase [EC:3.1.1.-]
K03079	0	0	0	0	0	0	0	0	0	1	0	0	0	0	1	0	0	0	0	0	0	1	0	1	0	0	0	0	ulaE, sgaU, sgbU; L-ribulose-5-phosphate 3-epimerase [EC:5.1.3.22]
K03077	0	0	0	0	0	0	0	0	0	0	0	0	0	0	1	0	0	0	0	0	0	0	0	0	0	0	0	1	araD, ulaF, sgaE, sgbE; L-ribulose-5-phosphate 4-epimerase [EC:5.1.3.4]
K08092	0	0	0	0	0	0	1	0	0	0	0	0	0	0	0	0	0	0	0	0	0	0	0	0	0	0	0	0	dlgD; 3-dehydro-L-gulonate 2-dehydrogenase [EC:1.1.1.130]
K00128	0.5	0	0.428571	0	0	0	0	1	0	0	0	0	0	1	0	0.666667	1	0	0	1	0	0	0	0	0	0	1	1	ALDH; aldehyde dehydrogenase (NAD+) [EC:1.2.1.3]
K13877	0	0	0.142857	0	0	0	0	0.333333	0	0	0	0	0	0	0	0	0	0	0	0	0	0	0	0	0	0	0	0	aldH; 2,5-dioxopentanoate dehydrogenase [EC:1.2.1.26]
K18981	0	0	0	0	0	0	0	0	0	0	0	0	0	0	0	0	0.75	0	0	0	0	0	0	0	0	0	0	0	udh; uronate dehydrogenase [EC:1.1.1.203]
K18983	0	0	0	0	0	0	0.5	0	0	0	0	0	0	0	0	0	0	0	0	0	0	0	0	0	0	0	0	0	gci; D-galactarolactone cycloisomerase [EC:5.5.1.27]
ko00500
K00696	0	0	0	0.666667	0	0	0	0	0	0	0	0	0	0	0	0	0	0	0	0	0	0	0	0	1	0	0	0	E2.4.1.14; sucrose-phosphate synthase [EC:2.4.1.14]
K00695	0	0	0	0	0	0	0	0	0	0	0	0	0	0	0	0	0	0	0	0	0	0	0	0	1	0	0	0	E2.4.1.13; sucrose synthase [EC:2.4.1.13]
K01187	0	0	0.142857	0	0	0	0	1	0	0	0	0	0	0	0	0	0	0	0	0	0	0	0	0	0	1	0	0	malZ; alpha-glucosidase [EC:3.2.1.20]
K00690	0	0	0	0	0	0	0	0	0	0	0	0	0	0	0	0	0	0	0	0.5	0	0	0	0	0	0	0	0	E2.4.1.7; sucrose phosphorylase [EC:2.4.1.7]
K00963	0	0	0	1	1	1	0	0.666667	0	0	1	1	1	1	1	0.666667	1	1	0	1	1	0	1	0	1	0	1	0	UGP2, galU, galF; UTP--glucose-1-phosphate uridylyltransferase [EC:2.7.7.9]
K05349	0.5	0	0.142857	0	0	0	1	0	0	0	0	0	0	0	0	0	0	0	0	0	0	0	0	1	0	0	0	1	bglX; beta-glucosidase [EC:3.2.1.21]
K05350	0	0	0	0	0	0	0	0	0	0	0	0	0	0	0	0	0.25	0	0	0	0	0	0	0	0	1	0	0	bglB; beta-glucosidase [EC:3.2.1.21]
K00694	0	0	0	0.333333	0	0	0	0	1	0	0	0	0	0	1	0	0	0	0	0	0	0	0	0	0	0	0	0	bcsA; cellulose synthase (UDP-forming) [EC:2.4.1.12]
K01179	0	0	0	0	0	0	0.5	0	0	0	0	1	0	0	1	0	0	0	0	0	0	0	0	0	0	0	0.5	1	E3.2.1.4; endoglucanase [EC:3.2.1.4]
K00702	0	0	0	0	0	0	0.5	0	0	0	0	0	0	0	0	0	0	0	0	0	0	0	0	0	0	0	0	1	E2.4.1.20; cellobiose phosphorylase [EC:2.4.1.20]
K01222	0	0	0	0	0	0	0	0	0	0	0	0	0	0	0	0	0	0	0	0	0	0	0	1	0	0	0	0	E3.2.1.86A, celF; 6-phospho-beta-glucosidase [EC:3.2.1.86]
K00978	0	0	0.142857	0.666667	0	0	0	0	1	0	1	0	0	0	1	0	0	1	1	0	0	0	0	0	0	0	0	0	rfbF; glucose-1-phosphate cytidylyltransferase [EC:2.7.7.33]
K00975	0	0	0.142857	1	1	0	0	0	0	0	1	0	0	0	1	0	0	1	0	0	1	0	0	1	1	1	0	1	glgC; glucose-1-phosphate adenylyltransferase [EC:2.7.7.27]
K00703	1	1	0.142857	1	1	0	0	0	0	1	1	0	0	0	0	0	0	1	1	0	1	0	0	1	1	0	0	1	glgA; starch synthase [EC:2.4.1.21]
K00693	0	0	0	0	0	0	1	0	0	0	0	0	0	0	0	0	0	0	0	0	0	0	0	0	0	0	0	0	GYS; glycogen synthase [EC:2.4.1.11]
K16150	0	0	0	0	0	0	0	0	1	0	0	0	0	0	0	0	0	0	0	0	0	0	0	0	0	0	0	0	K16150; glycogen synthase [EC:2.4.1.11]
K00700	0	1	0.142857	1	1	0	1	0	0	0	1	0	0	0	1	0.333333	0	1	1	0	1	0	0	0	1	0	0	0	GBE1, glgB; 1,4-alpha-glucan branching enzyme [EC:2.4.1.18]
K16149	0	0	0	0	0	0	0	0	0	1	0	0	0	0	1	0	0	0	0	0	0	0	0	0	0	0	0	0	K16149; 1,4-alpha-glucan branching enzyme [EC:2.4.1.18]
K00688	0	1	0	0.333333	1	0	0.5	0	1	0	1	0	0	0	1	0	0	1	1	0	1	0	0	1	1	1	0	1	PYG, glgP; glycogen phosphorylase [EC:2.4.1.1]
K01200	0	1	0	0	0	0	1	0	0	0	0	0	0	0	0	0	0	0	1	0	0	0	0	0	0	0	0	1	pulA; pullulanase [EC:3.2.1.41]
K01176	0.5	0	0.428571	0	0	0	0	0	0	0	0	0	0	0	0	0	0	0	0	0	0	0	0	0	0	0	0	0	AMY, amyA, malS; alpha-amylase [EC:3.2.1.1]
K07405	0	1	0	0	0	0	0	0	1	0	0	0	0	0	0	0	0	0	0	0	0	0	0	0	0	0	0	0	E3.2.1.1A; alpha-amylase [EC:3.2.1.1]
K05343	0	0	0	0	0	0	0	0	0	0	0	0	0	0	0	0	0	0	1	0	0	0	0	0	0	0	0	0	treS; maltose alpha-D-glucosyltransferase / alpha-amylase [EC:5.4.99.16 3.2.1.1]
K21574	0	0	0	0	0	0	0	0	0	0	0	0	0	0	0	0	0	0	0	0	0	0	0	0	0	0	0	1	susB; glucan 1,4-alpha-glucosidase [EC:3.2.1.3]
K00705	0	1	0	1	1	0	0.5	0	0	1	1	0	0	0	0	0	0	1	1	0	1	0	0	0	1	1	0	1	malQ; 4-alpha-glucanotransferase [EC:2.4.1.25]
K22451	0	0	0	0	0	0	0	0	0	1	0	0	0	0	0	0	0	0	1	0	0	0	0	1	0	0	0	0	jgt; 4-alpha-glucanotransferase [EC:2.4.1.25]
K16147	0	0	0	0	0	0	0	0	0	0	0	0	0	0	1	0	0	0	0	0	0	0	0	0	0	0	0	0	glgE; starch synthase (maltosyl-transferring) [EC:2.4.99.16]
K16148	0	0	0	0	0	0	0	0	0	0	0	0	0	0	1	0	0	0	0	0	0	0	0	0	0	0	0	0	glgM; alpha-maltose-1-phosphate synthase [EC:2.4.1.342]
K00691	0.5	0	0.428571	0	0	0	0	0	0	0	0	0	0	0	0	0	0	0	0	0	0	0	0	0	0	0	0	0	mapA; maltose phosphorylase [EC:2.4.1.8]
K01838	1	0	0.571429	0	0	0	0.5	0	0	0	0	0	0.333333	0	0	0	0	0	1	0	0	0	0	0	0	0	0	0	pgmB; beta-phosphoglucomutase [EC:5.4.2.6]
K06896	0	0	0	0	0	0	0	0	0	0	0	0	0	0	0	0	0	0	0	0	0	0	0	0	0	0	0	1	mapP; maltose 6'-phosphate phosphatase [EC:3.1.3.90]
K01214	0	0	0	0	0	0	0	0	0	0	0	0	0	0	1	0	0	0	0	0	0	0	0	0	1	0	0	0	ISA, treX; isoamylase [EC:3.2.1.68]
K00697	0.5	0	0	0	0	0	0	0	0	0	0	0	0	0	0	0	0	0	0	0	0	0	0	0	0	0	0	0	otsA; trehalose 6-phosphate synthase [EC:2.4.1.15 2.4.1.347]
K01087	0	0	0	0	0	0	0	0	0	0	0	0	0.333333	0	0	0	0	0	0	0	0	0	0	0	0	0	0	0	otsB; trehalose 6-phosphate phosphatase [EC:3.1.3.12]
K16055	1	0	0	0	0	0	1	0	0	0	0	0	0	0	0	0	0	0	0	0	0	0	0	0	0	0	0	0	TPS; trehalose 6-phosphate synthase/phosphatase [EC:2.4.1.15 3.1.3.12]
K01194	0	0	0	0	0	0	0	0	0	0	0	0	0	0	0	0	0	0	0	0	0	0	0	0	0	0	0	1	TREH, treA, treF; alpha,alpha-trehalase [EC:3.2.1.28]
K05342	0	0	0	0	0	0	0	0	0	1	0	0	0	0	0	0	0	0	0	0	0	0	0	0	0	0	0	0	E2.4.1.64; alpha,alpha-trehalose phosphorylase [EC:2.4.1.64]
K01835	0	0	0	1	1	0	0.5	0.333333	1	0	1	0	0	0	0	0	0	1	1	0	1	0	0	0	0	0	0	0	pgm; phosphoglucomutase [EC:5.4.2.2]
K15778	0	0	0	1	1	0	0	0	0	0	1	0	0.333333	0	0	0.666667	0.25	1	1	1	1	0	0	0	1	0	0	0	pmm-pgm; phosphomannomutase / phosphoglucomutase [EC:5.4.2.8 5.4.2.2]
K00845	1	1	0.142857	0	0	0	1	0	0	1	0	0	0	0	1	0	0	0	0	0	1	0	0	0	0	1	0	1	glk; glucokinase [EC:2.7.1.2]
K01810	1	1	1	0.666667	1	1	1	0.666667	1	1	1	0	1	1	1	0.666667	1	1	0	1	1	0	1	0	1	0	0.5	0	GPI, pgi; glucose-6-phosphate isomerase [EC:5.3.1.9]
K06859	0	0	0	0	0	0	0	0	0	0	0	0	0	0	0	0	0	0	0	0	0	0	0	0	0	0	0	1	pgi1; glucose-6-phosphate isomerase, archaeal [EC:5.3.1.9]
K13810	0	0	0	0.333333	0	0	0	0	0	0	0	0	0	0	0	0	0	0	0	0	0	0	0	0	0	0	0	0	tal-pgi; transaldolase / glucose-6-phosphate isomerase [EC:2.2.1.2 5.3.1.9]
K15916	0	0	0	0	0	0	0	0	0	0	0	0	0	0	0	0	0	0	0	0	0	0	0	0	0	1	0	0	pgi-pmi; glucose/mannose-6-phosphate isomerase [EC:5.3.1.9 5.3.1.8]
K00847	0	0	0	0.333333	0	0	0	0.666667	0	1	0	0	0	0	0	0	0.75	0	0	0.5	0	0	0	1	0	0	0	0	E2.7.1.4, scrK; fructokinase [EC:2.7.1.4]
ko00520
K01183	0	0	0	0	0	0	0.5	0	0	0	0	0	0	0	0	0	0	0	0	0	0	0	0	0	0	0	0	0	E3.2.1.14; chitinase [EC:3.2.1.14]
K01207	1	1	1	1	1	1	0.5	0.666667	0	0	1	0	1	1	1	0.333333	0.5	1	1	1	1	0	0	0	1	1	1	0	nagZ; beta-N-acetylhexosaminidase [EC:3.2.1.52]
K12373	1	0	0.285714	0	0	0	1	0	0	0	0	0	0	0	0	0	0	0	1	0	0	0	0	1	0	0	0	1	HEXA_B; hexosaminidase [EC:3.2.1.52]
K15855	0.5	0	0.142857	0	0	0	0.5	0	0	0	0	0	0	0	0	0	0	0	0	0	0	0	0	0	0	0	0	0	csxA; exo-1,4-beta-D-glucosaminidase [EC:3.2.1.165]
K22292	0	0	0	1	1	0	0	0	0	0	1	0	0	0	0	0	0	1	0	0	1	0	0	0	0	0	0	0	mupP; N-acetyl-D-muramate 6-phosphate phosphatase [EC:3.1.3.105]
K07102	0	1	0	0.666667	1	1	1	0	0	0	1	0	0.333333	1	1	1	0.5	1	1	1	1	0	0	0	1	0	1	0	amgK; N-acetylmuramate 1-kinase [EC:2.7.1.221]
K00992	0	1	0	0.666667	1	1	0.5	0	0	0	1	0	0.333333	1	0	0.666667	0.5	1	1	1	1	0	0	0	0	0	1	0	murU; N-acetyl-alpha-D-muramate 1-phosphate uridylyltransferase [EC:2.7.7.99]
K07106	1	0	0.857143	0	0	0	1	0.666667	0	0	0	0	0	0	0	0	0.5	0	1	0	0	0	0	0	0	0	0	1	murQ; N-acetylmuramic acid 6-phosphate etherase [EC:4.2.1.126]
K00972	0	0	0	0	0	0	0	0	0	0	0	0	0	0	1	0	0	0	0	0	0	0	0	1	0	0	0	0	UAP1; UDP-N-acetylglucosamine/UDP-N-acetylgalactosamine diphosphorylase [EC:2.7.7.23 2.7.7.83]
K04042	0	0	0	0.666667	1	1	0	0.666667	0	0	1	0	1	1	0	0.666667	1	1	0	1	1	0	0	0	1	1	0.5	1	glmU; bifunctional UDP-N-acetylglucosamine pyrophosphorylase / Glucosamine-1-phosphate N-acetyltransferase [EC:2.7.7.23 2.3.1.157]
K12409	0	0	0.142857	0	0	0	0	0	0	0	0	0	0	0	0	0	0	0	0	0	0	0	0	0	0	0	0	0	GNE; bifunctional UDP-N-acetylglucosamine 2-epimerase / N-acetylmannosamine kinase [EC:3.2.1.183 2.7.1.60]
K08068	0	0	0.142857	0	0.5	0	0	0	0	0	0	0	0	0	0	0	0	0	0	0	0	0	0	0	0	0	0	0	siaA, neuC1; UDP-N-acetylglucosamine 2-epimerase (hydrolysing) [EC:3.2.1.183]
K01787	0.5	0	0.142857	0	0	0	0	0	0	1	0	0	0	0	0	0	0	0	0	0	0	0	0	1	0	0	0	0	RENBP; N-acylglucosamine 2-epimerase [EC:5.1.3.8]
K01791	0	0	0.285714	0.666667	1	0.5	0	0	0	0	0	0	0.333333	0	0	0	0.5	1	0	0	0	1	0	0	0	1	0	1	wecB; UDP-N-acetylglucosamine 2-epimerase (non-hydrolysing) [EC:5.1.3.14]
K02472	0	0	0	0	0	0	0	0	0	0	0	0	0.333333	0	0	0	0.25	0	0	0	0	0	0	1	0	0	0	0	wecC; UDP-N-acetyl-D-mannosaminuronic acid dehydrogenase [EC:1.1.1.336]
K13015	0	0	0	0	0	0	0	0	0	0	0	0	0	0	1	0	0.25	0	0	0	0	0	0	1	1	1	0	1	wbpA; UDP-N-acetyl-D-glucosamine dehydrogenase [EC:1.1.1.136]
K13016	0	1	0.285714	0	0	0	0.5	0	1	0	0	0	0.333333	0	0	0	0	0	0	0	0	0	0	0	0	0	0	0	wbpB; UDP-N-acetyl-2-amino-2-deoxyglucuronate dehydrogenase [EC:1.1.1.335]
K13020	0	0	0.285714	0	0	0	0.5	0	0	0	0	0	0	0	0	0	0	0	0	0	0	0	0	1	0	0	0	1	wlbA, bplA; UDP-N-acetyl-2-amino-2-deoxyglucuronate dehydrogenase [EC:1.1.1.335]
K13017	0	1	0.857143	0	0.5	0	0	0	1	0	0	1	0.666667	0	0	0	0.5	0	0	0	0	0	0	0	0	0	1	1	wbpE, wlbC; UDP-2-acetamido-2-deoxy-ribo-hexuluronate aminotransferase [EC:2.6.1.98]
K13018	0	1	0.857143	0	0	0	0	0	1	0	0	0	0.333333	0	0	0	0.25	0	1	0	1	0	0	1	0	0	0	1	wbpD, wlbB; UDP-2-acetamido-3-amino-2,3-dideoxy-glucuronate N-acetyltransferase [EC:2.3.1.201]
K13019	0	1	0.714286	0	0	0	0	0	1	1	0	0	0	0	0	0	0.25	0	1	0	0	0	0	0	0	0	0	1	wbpI, wlbD; UDP-GlcNAc3NAcA epimerase [EC:5.1.3.23]
K02473	0.5	0	0.428571	0	0.5	0	0	0	0	0	0	0	0	0	1	0	0	0	0	0	0	0	0	0	0	0	0	0	wbpP; UDP-N-acetylglucosamine 4-epimerase [EC:5.1.3.7]
K02474	0.5	1	0.857143	1	1	0	0	0	1	0	0	0	0.666667	0	0	0.666667	0	1	0	0	1	0	0	0	0	0	0	0	wbpO; UDP-N-acetyl-D-galactosamine dehydrogenase [EC:1.1.1.-]
K00790	1	1	0.857143	0.666667	1	1	0	1	1	1	1	0	1	1	1	0	1	1	0	1	1	0	1	1	1	1	1	1	murA; UDP-N-acetylglucosamine 1-carboxyvinyltransferase [EC:2.5.1.7]
K00075	1	1	0.857143	1	1	1	0.5	1	0	0	1	1	1	1	1	0.333333	1	1	0	1	1	1	1	1	1	1	0.5	1	murB; UDP-N-acetylmuramate dehydrogenase [EC:1.3.1.98]
K15894	0	0	0.428571	0	0.5	0.5	0	0.333333	0	0	0	0	0.333333	0	0	0	0.25	0	0	0.5	1	0	0	0	0	0	0.5	0	pseB; UDP-N-acetylglucosamine 4,6-dehydratase [EC:4.2.1.115]
K15896	0	0	0	0	0	0	0	0	0	0	0	0	0.333333	0	0	0	0.25	0	0	0	0	0	0	0	0	0	0	0	pseH; UDP-4-amino-4,6-dideoxy-N-acetyl-beta-L-altrosamine N-acetyltransferase [EC:2.3.1.202]
K15897	0	1	0.142857	0	0	0.5	0	0	0	0	0	0	0.333333	0	0	0	0.25	0	0	0	1	0	0	0	0	0	0	0	pseG; UDP-2,4-diacetamido-2,4,6-trideoxy-beta-L-altropyranose hydrolase [EC:3.6.1.57]
K15898	0	0	0.142857	0	0	0.5	0	0	0	0	0	0	0.333333	0	0	0	0	0	0	0	1	0	0	0	0	0	0	0	pseI, neuB3; pseudaminic acid synthase [EC:2.5.1.97]
K15899	0	0	0.142857	0	0	0.5	0	0	0	0	0	0	0.333333	0	0	0	0	0	0	0	1	0	0	0	0	0	0	0	pseF; pseudaminic acid cytidylyltransferase [EC:2.7.7.81]
K15912	0	0	0	0	0	0	0	0	0	0	0	0	0.666667	0	0	0	0	0	0	0	0	0	0	0	0	0	0	0	pglF; UDP-N-acetyl-D-glucosamine 4,6-dehydratase [EC:4.2.1.135]
K18429	0.5	0	0	0	0	0	0	0	0	0	0	0	0.666667	0	0	0	0	0	0	0	0	0	0	0	0	0	0	0	legG, neuC2; GDP/UDP-N,N'-diacetylbacillosamine 2-epimerase (hydrolysing) [EC:3.2.1.184]
K18430	0.5	1	0.142857	0	0	0	0	0	0	0	0	0	0.666667	0	0	0	0	0	0	0	0	0	0	0	0	0	0	0	legI, neuB2; N,N'-diacetyllegionaminate synthase [EC:2.5.1.101]
K18431	0	0	0.142857	0.666667	0.5	0	0	0	0	0	0	0	0.666667	0	0	0	0	0	0	0	0	0	0	0	0	0	0	0	legF, ptmB; CMP-N,N'-diacetyllegionaminic acid synthase [EC:2.7.7.82]
K18676	0	0	0	0	0	0	0	1	0	0	0	0	0	0	0	0	1	0	0	0	0	0	0	0	0	0	0	1	gspK; glucosamine kinase [EC:2.7.1.8]
K03431	0	0	0	0.666667	1	1	0	1	0	0	1	1	1	1	1	0.666667	1	1	0	0.5	1	1	0	0	1	0	0.5	0	glmM; phosphoglucosamine mutase [EC:5.4.2.10]
K01443	1	0	0.142857	0	0	0	1	0.666667	0	0	0	0	0	0	1	0	0.75	0	0	0	0	0	0	0	0	0	0	1	nagA, AMDHD2; N-acetylglucosamine-6-phosphate deacetylase [EC:3.5.1.25]
K00847	0	0	0	0.333333	0	0	0	0.666667	0	1	0	0	0	0	0	0	0.75	0	0	0.5	0	0	0	1	0	0	0	0	E2.7.1.4, scrK; fructokinase [EC:2.7.1.4]
K02564	1	0	0.428571	0	0	0	0.5	0	0	0	0	0	0	0	1	0	0	0	1	0	0	0	0	1	0	0	0	1	nagB, GNPDA; glucosamine-6-phosphate deaminase [EC:3.5.99.6]
K00820	1	1	0.857143	0.666667	1	0.5	0.5	0.666667	1	0	1	0	1	1	1	0.333333	1	1	1	1	1	0	1	0	1	0	1	1	glmS, GFPT; glutamine---fructose-6-phosphate transaminase (isomerizing) [EC:2.6.1.16]
K01209	0	0	0.142857	0	0	0	0.5	0	0	0	0	0	0	0	1	0	0	0	0	0	0	0	0	0	0	0	0	0	abfA; alpha-L-arabinofuranosidase [EC:3.2.1.55]
K16190	0	0	0	0	0	0	0	0	0	0	0	0	0	0	1	0	0	0	0	0	0	0	0	0	0	0	0	0	GLCAK; glucuronokinase [EC:2.7.1.43]
K08678	0	1	0	0	0	0	0.5	0	1	0	0	0	0	0	1	0	0	0	0	1	0	1	0	1	1	0	0.5	0	UXS1, uxs; UDP-glucuronate decarboxylase [EC:4.1.1.35]
K00845	1	1	0.142857	0	0	0	1	0	0	1	0	0	0	0	1	0	0	0	0	0	1	0	0	0	0	1	0	1	glk; glucokinase [EC:2.7.1.2]
K00886	0	0	0.285714	0	0	0	0	0	0	0	0	0	0	0	0	0	0	0	0	0	0	0	0	0	0	0	0	0	ppgK; polyphosphate glucokinase [EC:2.7.1.63]
K01810	1	1	1	0.666667	1	1	1	0.666667	1	1	1	0	1	1	1	0.666667	1	1	0	1	1	0	1	0	1	0	0.5	0	GPI, pgi; glucose-6-phosphate isomerase [EC:5.3.1.9]
K06859	0	0	0	0	0	0	0	0	0	0	0	0	0	0	0	0	0	0	0	0	0	0	0	0	0	0	0	1	pgi1; glucose-6-phosphate isomerase, archaeal [EC:5.3.1.9]
K13810	0	0	0	0.333333	0	0	0	0	0	0	0	0	0	0	0	0	0	0	0	0	0	0	0	0	0	0	0	0	tal-pgi; transaldolase / glucose-6-phosphate isomerase [EC:2.2.1.2 5.3.1.9]
K15916	0	0	0	0	0	0	0	0	0	0	0	0	0	0	0	0	0	0	0	0	0	0	0	0	0	1	0	0	pgi-pmi; glucose/mannose-6-phosphate isomerase [EC:5.3.1.9 5.3.1.8]
K01835	0	0	0	1	1	0	0.5	0.333333	1	0	1	0	0	0	0	0	0	1	1	0	1	0	0	0	0	0	0	0	pgm; phosphoglucomutase [EC:5.4.2.2]
K15778	0	0	0	1	1	0	0	0	0	0	1	0	0.333333	0	0	0.666667	0.25	1	1	1	1	0	0	0	1	0	0	0	pmm-pgm; phosphomannomutase / phosphoglucomutase [EC:5.4.2.8 5.4.2.2]
K00963	0	0	0	1	1	1	0	0.666667	0	0	1	1	1	1	1	0.666667	1	1	0	1	1	0	1	0	1	0	1	0	UGP2, galU, galF; UTP--glucose-1-phosphate uridylyltransferase [EC:2.7.7.9]
K00012	0.5	1	0.714286	1	1	0	0.5	0	1	1	1	1	0.666667	1	1	0.333333	0.75	1	0	1	0	1	0	1	1	1	1	1	UGDH, ugd; UDPglucose 6-dehydrogenase [EC:1.1.1.22]
K06118	0	0	0	0	0	0	0	0	0	0	0	0	0	0	0	0	0	0	0	0.5	0	0	0	0	0	0	1	0	SQD1, sqdB; UDP-sulfoquinovose synthase [EC:3.13.1.1]
K00849	0	0	0.142857	0	0	0	0	0	0	0	0	0	0	0	0	0	0	0	0	0	0	0	0	0	0	0	0	0	galK; galactokinase [EC:2.7.1.6]
K00965	0	0	0	0	0	0	0	0	0	0	0	0	0	0	0	0	0	0	0	0	0	0	0	0	1	0	0	1	galT, GALT; UDPglucose--hexose-1-phosphate uridylyltransferase [EC:2.7.7.12]
K01784	0.5	1	0.857143	1	1	0.5	1	0.666667	1	0	1	0	0.666667	1	1	0	1	1	1	0.5	1	1	1	1	1	0	0	1	galE, GALE; UDP-glucose 4-epimerase [EC:5.1.3.2]
K01854	0	0	0	0	0	0	0	0	0	0	0	0	0	0	0	0	0	0	0	0	0	0	0	0	0	0	0	1	glf; UDP-galactopyranose mutase [EC:5.4.99.9]
K08679	0.5	1	0.428571	1	1	0.5	0	0	0	0	1	1	0.666667	1	1	1	0.5	1	0	0	1	1	0	1	1	1	0.5	0	E5.1.3.6; UDP-glucuronate 4-epimerase [EC:5.1.3.6]
K02793	0	0	0	0	0	0	0	0.666667	0	0	1	0	0	1	0	0	0.5	0	0	0	0	0	0	0	0	0	0	0	PTS-Man-EIIA, manX; PTS system, mannose-specific IIA component [EC:2.7.1.191]
K17497	0	0	0	0	0	0	0	0	0	0	0	0	0	1	0	0	0	0	0	0	0	0	0	0	0	0	0	0	PMM; phosphomannomutase [EC:5.4.2.8]
K01840	0	0	0	0	0.5	0	0	0.333333	0	0	0	0	0	0	0	0	0.5	0	0	0	0	0	0	0	1	0	0	1	manB; phosphomannomutase [EC:5.4.2.8]
K00971	0.5	1	0.857143	0.666667	1	1	1	0	1	0	1	1	0.666667	1	1	0.666667	0.75	1	1	0.5	0	0	0	1	1	0	1	1	manC, cpsB; mannose-1-phosphate guanylyltransferase [EC:2.7.7.13]
K16011	0	0	0	0.666667	1	1	0	0	0	0	1	0	0.333333	0	0	0.666667	0.5	1	0	0.5	0	0	0	0	1	0	0	0	algA, xanB, rfbA, wbpW, pslB; mannose-1-phosphate guanylyltransferase / mannose-6-phosphate isomerase [EC:2.7.7.13 5.3.1.8]
K01711	0	1	0.714286	0.666667	1	0.5	0	0.333333	0	0	1	0	0.666667	0	1	0.666667	0.5	1	0	1	0	1	1	1	1	0	0.5	0	gmd, GMDS; GDPmannose 4,6-dehydratase [EC:4.2.1.47]
K22252	0	0	0.142857	0	0.5	0	0	0	0	0	0	0	0.333333	0	0	0	0	0	0	0	0	0	0	0	0	0	0	0	tld; GDP-6-deoxy-D-talose 4-dehydrogenase [EC:1.1.1.135]
K13010	0	1	0	0	0	0	0	0.333333	0	0	0	0	0	0	0	0.333333	0	1	0	0	1	0	0	1	1	0	0.5	0	per, rfbE; perosamine synthetase [EC:2.6.1.102]
K01809	0.5	1	1	0	0	0	0.5	0	0	1	0	0	0	0	1	0.333333	0	0	1	0	0	0	0	0	0	0	0	1	manA, MPI; mannose-6-phosphate isomerase [EC:5.3.1.8]
K00066	0	0	0	0.333333	0	0	0	0	0	0	0	0	0	0	1	0	0.25	0	0	0	0	0	0	0	0	0	0	0	algD; GDP-mannose 6-dehydrogenase [EC:1.1.1.132]
K02377	0	1	0.428571	0.666667	0.5	0.5	0	0	0	0	1	0	0.333333	0	1	0	0.5	1	0	1	1	1	1	0	1	0	0	0	TSTA3, fcl; GDP-L-fucose synthase [EC:1.1.1.271]
K00978	0	0	0.142857	0.666667	0	0	0	0	1	0	1	0	0	0	1	0	0	1	1	0	0	0	0	0	0	0	0	0	rfbF; glucose-1-phosphate cytidylyltransferase [EC:2.7.7.33]
K01709	0	0	0.142857	0	0	0	0	0	1	0	1	0	0	0	0	0	0	1	0	0	0	0	0	0	0	0	0	0	rfbG; CDP-glucose 4,6-dehydratase [EC:4.2.1.45]
K12452	0	0	0	0	0	0	0	0	0	0	0	0	0	0	0	0	0	0	0	0	1	0	0	0	0	0	0	0	ascC, ddhC, rfbH; CDP-4-dehydro-6-deoxyglucose reductase, E1 [EC:1.17.1.1]
K00523	0	0	0	1	0	0	0	0	0	0	1	0	0	0	0	0	0	0	1	1	1	0	0	0	0	0	0	0	ascD, ddhD, rfbI; CDP-4-dehydro-6-deoxyglucose reductase, E3 [EC:1.17.1.1]
K12454	0	0	0	0	0	0	0	0	0	0	0	0	0	0	0	0	0	0	0	0	0	0	0	1	1	0	0	0	rfbE; CDP-paratose 2-epimerase [EC:5.1.3.10]
K00975	0	0	0.142857	1	1	0	0	0	0	0	1	0	0	0	1	0	0	1	0	0	1	0	0	1	1	1	0	1	glgC; glucose-1-phosphate adenylyltransferase [EC:2.7.7.27]
ko00620
K01895	1	0	0.571429	1	1	1	0.5	1	1	0	1	0	0.666667	1	1	0.666667	1	1	1	1	1	1	0	1	1	0	1	1	ACSS1_2, acs; acetyl-CoA synthetase [EC:6.2.1.1]
K00169	0	0	0	0	0	0	0	0	0	0	1	0	1	0	0	0	0.25	1	0	0	0	0	0	0	0	0	0	0	porA; pyruvate ferredoxin oxidoreductase alpha subunit [EC:1.2.7.1]
K00170	0	0	0	0	0	0	0	0	0	0	1	0	1	0	0	0	0.25	1	0	0	0	0	0	0	0	0	0	0	porB; pyruvate ferredoxin oxidoreductase beta subunit [EC:1.2.7.1]
K00172	0	0	0	0	0	0	0	0	0	0	1	0	1	0	0	0	0	1	0	0	0	0	0	0	0	0	0	0	porG; pyruvate ferredoxin oxidoreductase gamma subunit [EC:1.2.7.1]
K00171	0	0	0	0	0	0	0	0	0	0	0	0	1	0	0	0	0	0	0	0	0	0	0	0	0	0	0	0	porD; pyruvate ferredoxin oxidoreductase delta subunit [EC:1.2.7.1]
K03737	0.5	1	0.428571	0	1	0	0.5	0	0	0	0	0	0.333333	0	1	0	0	0	0	0	0	0	0	1	1	1	0	1	por, nifJ; pyruvate-ferredoxin/flavodoxin oxidoreductase [EC:1.2.7.1 1.2.7.-]
K00174	1	1	0.571429	0	1	0	1	0	1	0	0	1	1	0	1	1	0.25	0	1	1	0	0	0	0	1	1	0.5	1	korA, oorA, oforA; 2-oxoglutarate/2-oxoacid ferredoxin oxidoreductase subunit alpha [EC:1.2.7.3 1.2.7.11]
K00175	1	1	0.571429	0	1	0	1	0.333333	1	0	0	1	1	0	1	0.666667	0.25	0	1	1	0	1	0	0	1	1	0.5	1	korB, oorB, oforB; 2-oxoglutarate/2-oxoacid ferredoxin oxidoreductase subunit beta [EC:1.2.7.3 1.2.7.11]
K00163	0	0	0	1	0.5	0.5	0	0	0	0	0	0	0	0	1	0.666667	0.25	1	1	1	1	0	0	1	0	0	0	1	aceE; pyruvate dehydrogenase E1 component [EC:1.2.4.1]
K00161	0.5	0	0.428571	0	0	0	0	0.333333	0	0	0	1	0	1	0	0	0.75	0	0	0	0	0	0	0	0	0	0.5	0	PDHA, pdhA; pyruvate dehydrogenase E1 component alpha subunit [EC:1.2.4.1]
K00162	1	0	1	0	0	0	0	0.333333	0	0	0	1	0	1	0	0	1	0	0	0	0	0	0	0	0	0	0.5	0	PDHB, pdhB; pyruvate dehydrogenase E1 component beta subunit [EC:1.2.4.1]
K00627	1	0	0.285714	1	0.5	0.5	0	0.333333	0	0	0	0	0	1	1	1	0.75	1	0	1	1	0	0	0	0	0	0.5	1	DLAT, aceF, pdhC; pyruvate dehydrogenase E2 component (dihydrolipoamide acetyltransferase) [EC:2.3.1.12]
K00382	1	1	0.857143	1	1	0.5	0.5	1	0	0	1	1	0	1	1	1	1	1	1	1	1	1	0	1	0	0	0.5	1	DLD, lpd, pdhD; dihydrolipoamide dehydrogenase [EC:1.8.1.4]
K00656	0	0	0	0	0	0.5	0	0	0	0	0	0	0	0	0	0	0	0	0	0	0	0	0	0	0	0	0	0	E2.3.1.54, pflD; formate C-acetyltransferase [EC:2.3.1.54]
K00132	0	0	0	0	0	0	0	0	0	0	0	0	0	0	0	0	0	0	0	0	0	0	0	0	0	1	0	0	E1.2.1.10; acetaldehyde dehydrogenase (acetylating) [EC:1.2.1.10]
K04021	0	1	0	0	0	0	0	0	0	0	0	0	0	0	0	0	0	0	0	0	0	0	0	0	0	0	0	0	eutE; aldehyde dehydrogenase
K00925	0.5	1	0.142857	1	1	0	0.5	0	1	1	0	0	0	0	1	0	0.5	0	1	0	1	0	0	0	0	0	0	1	ackA; acetate kinase [EC:2.7.2.1]
K00625	0	1	0	0	0	0	0	0	0	0	0	0	0	0	0	0	0	0	0	0	0	0	0	0	0	0	0	1	E2.3.1.8, pta; phosphate acetyltransferase [EC:2.3.1.8]
K13788	0.5	0	0.142857	0	0	0	0	0	0	0	0	0	0	0	1	0	0	0	0	0	0	0	0	0	0	0	0	0	pta; phosphate acetyltransferase [EC:2.3.1.8]
K00873	1	1	0.714286	0.666667	1	0.5	0.5	1	1	1	1	1	0.666667	0	1	0.666667	1	1	0	1	0	1	1	1	0	1	0.5	1	PK, pyk; pyruvate kinase [EC:2.7.1.40]
K01962	0.5	1	0.714286	0.666667	1	1	0	0.666667	0	0	1	0	1	1	1	1	0.75	1	0	1	1	1	0	0	0	0	1	1	accA; acetyl-CoA carboxylase carboxyl transferase subunit alpha [EC:6.4.1.2 2.1.3.15]
K02160	0.5	1	1	0.666667	1	0.5	0	1	0	0	1	1	0	1	1	0.666667	1	1	0	1	1	1	0	1	0	0	1	1	accB, bccP; acetyl-CoA carboxylase biotin carboxyl carrier protein
K01961	1	1	1	0.666667	1	0.5	0.5	1	0	0	1	1	0	1	1	0.666667	1	1	1	1	1	1	0	1	0	0	0.5	1	accC; acetyl-CoA carboxylase, biotin carboxylase subunit [EC:6.4.1.2 6.3.4.14]
K01963	0	1	0.857143	1	1	1	0	1	0	0	1	1	0.666667	1	1	1	1	1	0	1	1	1	0	1	0	0	1	1	accD; acetyl-CoA carboxylase carboxyl transferase subunit beta [EC:6.4.1.2 2.1.3.15]
K01512	0	0	0.142857	0.666667	0	0	0	0	0	1	0	0	0	0	0	0	0	0	1	0	0	0	0	0	1	0	0	0	acyP; acylphosphatase [EC:3.6.1.7]
K00128	0.5	0	0.428571	0	0	0	0	1	0	0	0	0	0	1	0	0.666667	1	0	0	1	0	0	0	0	0	0	1	1	ALDH; aldehyde dehydrogenase (NAD+) [EC:1.2.1.3]
K00138	0.5	0	0.285714	0	0.5	0	0	1	0	0	0	0	0	0	0	0	0.25	0	0	0.5	0	0	0	0	0	0	0	1	aldB; aldehyde dehydrogenase [EC:1.2.1.-]
K00101	0	0	0	0	0	0	0	0.666667	0	0	0	0	0	0	0	0	1	0	0	0	0	0	0	0	0	0	0	0	lldD; L-lactate dehydrogenase (cytochrome) [EC:1.1.2.3]
K03778	0	0	0	0.666667	0	0	0	0	0	1	0	0	0	0	0	0	0	0	0	0	0	0	1	0	0	0	0	0	ldhA; D-lactate dehydrogenase [EC:1.1.1.28]
K03777	0	0	0	1	1	0	0	0	0	0	1	0	0	0	0	0	0	0	0	0	1	0	0	0	0	0	0	0	dld; D-lactate dehydrogenase (quinone) [EC:1.1.5.12]
K00102	0	0	0	0	0	0	0	0	0	0	0	0	0	1	0	0	1	0	0	0	0	0	0	0	0	0	0	0	LDHD, dld; D-lactate dehydrogenase (cytochrome) [EC:1.1.2.4]
K23257	0	0	0	0	0	0	0.5	0	0	0	0	0	0	0	0	0	0	0	0	0	0	0	0	0	0	0	0	0	yvgN; methylglyoxal/glyoxal reductase [EC:1.1.1.283 1.1.1.-]
K01759	0	0	0	0.333333	1	1	0	0.666667	0	0	1	0	0	1	1	0	0.75	0	0	0	0	0	0	1	0	0	0.5	0	GLO1, gloA; lactoylglutathione lyase [EC:4.4.1.5]
K01069	0.5	1	1	1	1	1	1	1	0	0	1	1	1	1	1	1	1	1	0	1	1	1	0	1	1	0	1	1	gloB, gloC, HAGH; hydroxyacylglutathione hydrolase [EC:3.1.2.6]
K22373	0	0	0	0	0	0	0.5	0	0	0	0	0	0	0	0	0	0	0	0	0	0	0	0	1	0	0	0	0	larA; lactate racemase [EC:5.1.2.1]
K12972	0	0	0	0	0	0	0	1	0	0	0	0	0	1	0	0	1	0	0	0	0	0	0	0	0	0	0	0	ghrA; glyoxylate/hydroxypyruvate reductase [EC:1.1.1.79 1.1.1.81]
K00027	0	1	0.285714	0.333333	0	0	0	0	0	0	0	0	0	0	0	0	0	0	0	0	0	0	0	0	0	0	0	1	ME2, sfcA, maeA; malate dehydrogenase (oxaloacetate-decarboxylating) [EC:1.1.1.38]
K00029	1	0	0.142857	0	0	0	0	0	0	0	0	0	0	0	1	0	0.75	0	0	1	0	0	0	0	1	0	0	1	E1.1.1.40, maeB; malate dehydrogenase (oxaloacetate-decarboxylating)(NADP+) [EC:1.1.1.40]
K01571	0	0	0	0	1	0	0	0	0	0	0	0	0	0	0	0	0	0	0	0	0	0	0	0	0	0	0	0	oadA; oxaloacetate decarboxylase (Na+ extruding) subunit alpha [EC:7.2.4.2]
K20509	0	1	0	0	1	0	1	0	0	1	0	0	1	0	0	0.333333	0	0	1	0	0	0	0	0	0	0	0	1	madB, oadB, gcdB, mmdB; carboxybiotin decarboxylase [EC:7.2.4.1]
K01573	0	0	0	0	1	0	0	0	0	0	0	0	1	0	0	0.333333	0	0	0	0	0	0	0	0	0	0	0	0	oadG; oxaloacetate decarboxylase (Na+ extruding) subunit gamma
K01958	0.5	0	0.428571	0	0	0	0	0.333333	0	0	0	0	0	1	1	0	1	0	0	0	0	0	0	0	0	0	0	0	PC, pyc; pyruvate carboxylase [EC:6.4.1.1]
K01959	0	0	0	0.666667	0	0	0	0	0	0	0	0	0	0	0	0	0	1	0	0	1	0	0	0	0	0	0	0	pycA; pyruvate carboxylase subunit A [EC:6.4.1.1]
K01960	0	0	0	0.333333	0	0	0	0	0	0	0	0	0	0	0	0	0	1	0	0	1	0	0	0	0	0	0	0	pycB; pyruvate carboxylase subunit B [EC:6.4.1.1]
K00024	1	1	0.857143	1	1	0	1	0.666667	0	0	1	0	0.333333	1	0	1	1	1	1	1	0	1	0	0	1	0	1	1	mdh; malate dehydrogenase [EC:1.1.1.37]
K00116	0	0	0	0	0	0	0	0	0	0	0	0	1	0	0	0	0	0	0	0	0	0	0	0	0	0	0	0	mqo; malate dehydrogenase (quinone) [EC:1.1.5.4]
K01676	0	0	0	0.666667	0.5	0	0.5	0	0	0	1	0	0	1	1	0	0	0	0	0	1	0	0	0	0	0	0	0	E4.2.1.2A, fumA, fumB; fumarate hydratase, class I [EC:4.2.1.2]
K01677	0	0	0	0	0	0	0	0	0	0	0	0	0.333333	0	0	0	0	0	0	0	0	0	0	0	1	0	0	0	E4.2.1.2AA, fumA; fumarate hydratase subunit alpha [EC:4.2.1.2]
K01678	0	0	0	0	0	0	0	0	0	0	0	0	0.333333	0	0	0	0	0	0	0	0	0	0	0	1	0	0	0	E4.2.1.2AB, fumB; fumarate hydratase subunit beta [EC:4.2.1.2]
K01679	0	1	1	0	0.5	0.5	0	1	0	0	0	0	0.666667	0	0	0	1	0	0	1	0	0	0	0	0	0	0.5	1	E4.2.1.2B, fumC, FH; fumarate hydratase, class II [EC:4.2.1.2]
K00245	0	0	0	0	0	0	0	0	0	0	0	0	0	0	0	0.333333	0	0	0	0	0	0	0	0	0	0	0	0	frdB; fumarate reductase iron-sulfur subunit [EC:1.3.5.4]
K00246	0	0	0	0	0	0	0	0	0	0	0	0	0	0	0	0	0	0	1	0	0	0	0	0	0	0	0	0	frdC; fumarate reductase subunit C
K00247	0	0	0	0	0	0	0	0	0	0	0	0	0	0	0	0.333333	0	0	0	0	0	0	0	0	0	0	0	0	frdD; fumarate reductase subunit D
K01595	0	0	0.428571	1	0	1	0	0	0	0	1	0	0	0	1	0	0	1	0	1	1	0	0	0	0	0	0	0	ppc; phosphoenolpyruvate carboxylase [EC:4.1.1.31]
K01596	0	0	0	0	0	0	0	0	0	0	0	0	0	0	0	0.333333	0	0	0	1	0	0	0	1	0	0	0	0	E4.1.1.32, pckA, PCK; phosphoenolpyruvate carboxykinase (GTP) [EC:4.1.1.32]
K20370	0	0	0	0	0	0	0	0	0	0	0	0	0	0	1	0	0	0	0	0	0	0	0	0	0	0	0	1	PEPCK; phosphoenolpyruvate carboxykinase (diphosphate) [EC:4.1.1.38]
K01610	0.5	1	0.857143	0	1	0	0.5	1	1	0	0	1	1	1	0	0	1	0	0	0	0	1	0	0	1	0	1	1	E4.1.1.49, pckA; phosphoenolpyruvate carboxykinase (ATP) [EC:4.1.1.49]
K01006	0	1	0.285714	0	0	0	0.5	1	1	1	0	0	0	1	1	0	0.75	0	1	0	0	1	0	1	1	1	1	1	ppdK; pyruvate, orthophosphate dikinase [EC:2.7.9.1]
K01007	0	0	0	0.666667	1	1	0	0	0	0	1	0	0.333333	0	0	1	0.25	1	0	1	1	0	1	0	1	0	0	0	pps, ppsA; pyruvate, water dikinase [EC:2.7.9.2]
K01638	0	0	0.142857	0	0	0	0	1	0	0	0	0	0	1	0	0.333333	0.25	0	0	0.5	0	0	0	1	0	0	1	0	aceB, glcB; malate synthase [EC:2.3.3.9]
K00626	1	1	0.857143	1	1	0	0	1	1	1	1	1	0.666667	1	1	1	1	1	1	1	1	1	0	1	0	1	1	1	E2.3.1.9, atoB; acetyl-CoA C-acetyltransferase [EC:2.3.1.9]
K01649	1	0	0.571429	0.666667	1	1	0.5	0.666667	0	1	1	1	1	1	1	0	1	1	0	1	1	0	0	0	1	1	0	1	leuA, IMS; 2-isopropylmalate synthase [EC:2.3.3.13]
ko00630
K01637	0	0	0.142857	0	0	0	0	0.666667	0	0	0	0	0	1	0	0.333333	0	0	0	0.5	0	0	0	1	0	0	1	0	E4.1.3.1, aceA; isocitrate lyase [EC:4.1.3.1]
K01895	1	0	0.571429	1	1	1	0.5	1	1	0	1	0	0.666667	1	1	0.666667	1	1	1	1	1	1	0	1	1	0	1	1	ACSS1_2, acs; acetyl-CoA synthetase [EC:6.2.1.1]
K01638	0	0	0.142857	0	0	0	0	1	0	0	0	0	0	1	0	0.333333	0.25	0	0	0.5	0	0	0	1	0	0	1	0	aceB, glcB; malate synthase [EC:2.3.3.9]
K00024	1	1	0.857143	1	1	0	1	0.666667	0	0	1	0	0.333333	1	0	1	1	1	1	1	0	1	0	0	1	0	1	1	mdh; malate dehydrogenase [EC:1.1.1.37]
K01647	1	1	0.857143	1	1	0	0.5	0.666667	0	0	1	0	0.666667	1	1	0.666667	1	1	0	1	1	0	0	0	1	1	0	1	CS, gltA; citrate synthase [EC:2.3.3.1]
K01681	0	0	0	0	0.5	0	0	1	0	1	1	1	0	1	1	0.333333	0.75	1	1	1	0	0	0	0	0	0	0	0	ACO, acnA; aconitate hydratase [EC:4.2.1.3]
K01682	0	1	0	0.666667	0	1	0	0	0	0	0	0	1	0	0	0	0	0	0	0	1	0	0	0	0	0	0	0	acnB; aconitate hydratase 2 / 2-methylisocitrate dehydratase [EC:4.2.1.3 4.2.1.99]
K00626	1	1	0.857143	1	1	0	0	1	1	1	1	1	0.666667	1	1	1	1	1	1	1	1	1	0	1	0	1	1	1	E2.3.1.9, atoB; acetyl-CoA C-acetyltransferase [EC:2.3.1.9]
K00023	0	0	0	0	0	0	0	0	0	0	0	0	0	0	0	0	1	0	0	0	0	0	0	0	0	0	0	0	phbB; acetoacetyl-CoA reductase [EC:1.1.1.36]
K17865	0	0	0	0	0.5	0	0	0	0	0	0	0	0	0	0	0	1	0	0	0	0	0	0	0	0	0	1	0	croR; 3-hydroxybutyryl-CoA dehydratase [EC:4.2.1.55]
K14446	0	0	0	0	0	0	0	0	0	0	0	0	0	0	0	0	1	0	0	0	0	0	0	0	0	0	0	0	ccr; crotonyl-CoA carboxylase/reductase [EC:1.3.1.85]
K05606	0.5	1	1	0	0	0	1	1	0	0	0	0	0	1	0	0	1	0	0	0	1	0	0	0	0	0	1	1	MCEE, epi; methylmalonyl-CoA/ethylmalonyl-CoA epimerase [EC:5.1.99.1]
K14447	0	0	0	0	0	0	0	0	0	0	0	0	0	0	0	0	0.75	0	0	0	0	0	0	0	0	0	0	0	ecm; ethylmalonyl-CoA mutase [EC:5.4.99.63]
K14448	0	0	0	0	0	0	0	0	0	0	0	0	0	0	0	0	1	0	0	0	0	0	0	0	0	0	0	0	mcd; (2S)-methylsuccinyl-CoA dehydrogenase [EC:1.3.8.12]
K14449	0	0	0	0	0	0	0	0	0	0	0	1	0	0	0	0	1	0	0	0	0	0	0	0	0	0	0	0	mch, mcd; 2-methylfumaryl-CoA hydratase [EC:4.2.1.148]
K08691	0	0	0	0	0	0	0	0	0	0	0	1	0	0	0	0	1	0	0	0	0	0	0	0	0	0	0	0	mcl; malyl-CoA/(S)-citramalyl-CoA lyase [EC:4.1.3.24 4.1.3.25]
K14451	0	0	0	0	0	0	0	0	0	0	0	0	0	0	0	0	0.5	0	0	0	0	0	0	0	0	0	0	0	mcl2; (3S)-malyl-CoA thioesterase [EC:3.1.2.30]
K01965	0	0	0	0	0	0	0	1	0	0	0	0	0	0	0	0	1	0	0	0	0	0	0	0	0	0	0.5	0	PCCA, pccA; propionyl-CoA carboxylase alpha chain [EC:6.4.1.3]
K01966	0.5	1	0.428571	0	0	0	0.5	0.333333	0	0	0	0	0	1	0	0	0.75	0	0	0	0	1	0	0	0	1	0.5	1	PCCB, pccB; propionyl-CoA carboxylase beta chain [EC:6.4.1.3 2.1.3.15]
K01847	1	1	1	0	0	0	0.5	1	0	0	0	0	0	1	0	0	1	0	0	0	0	0	0	0	0	0	0.5	1	MUT; methylmalonyl-CoA mutase [EC:5.4.99.2]
K01849	0	0	0	0	0	0	0	0	0	1	0	0	0	0	0	0	0	0	0	0	0	1	0	0	0	0	0	1	E5.4.99.2B, mcmA2; methylmalonyl-CoA mutase, C-terminal domain [EC:5.4.99.2]
K01848	0	0	0	0	0	0	0	0	0	1	0	0	0	0	0	0	0	0	1	0	0	0	0	0	0	0	0	1	E5.4.99.2A, mcmA1; methylmalonyl-CoA mutase, N-terminal domain [EC:5.4.99.2]
K19268	0	0	0	0	0	0	0	0	0	0	0	0	0.333333	0	0	0	0	0	0	0	0	0	0	0	0	0	0	0	glmE, mutE, mamB; methylaspartate mutase epsilon subunit [EC:5.4.99.1]
K01846	0	0	0	0	0	0	0	0	0	0	0	0	0.333333	0	0	0	0	0	0	0	0	0	0	0	0	0	0	0	glmS, mutS, mamA; methylaspartate mutase sigma subunit [EC:5.4.99.1]
K00104	0	0	0	1	1	0	0	0	0	0	1	0	1	1	1	0	1	0	0	0	1	0	0	0	1	0	0	0	glcD; glycolate oxidase [EC:1.1.3.15]
K11472	0	0	0	0.666667	0	0	0	0.333333	0	0	1	0	0	1	0	0	1	0	0	0	0	0	0	0	0	0	0	0	glcE; glycolate oxidase FAD binding subunit
K11473	0	0	0	1	1	0	0	0.333333	0	0	1	0	0.666667	1	1	0	1	0	0	0	1	0	0	0	1	0	0	0	glcF; glycolate oxidase iron-sulfur subunit
K03781	0	0	0.285714	0.666667	1	1	0.5	1	1	0	1	1	0.666667	1	0	0	0.5	0	0	0	1	0	0	0	0	0	1	1	katE, CAT, catB, srpA; catalase [EC:1.11.1.6]
K00015	0	0	0	0	0	0	0	0	0	0	0	1	0	1	0	0	1	0	0	0	0	0	0	0	0	0	0.5	0	gyaR, GOR1; glyoxylate reductase [EC:1.1.1.26]
K12972	0	0	0	0	0	0	0	1	0	0	0	0	0	1	0	0	1	0	0	0	0	0	0	0	0	0	0	0	ghrA; glyoxylate/hydroxypyruvate reductase [EC:1.1.1.79 1.1.1.81]
K00018	0	1	0	0	1	0	0.5	0	0	0	0	0	1	0	1	0	0	0	1	0	0	0	0	0	0	0	0	1	hprA; glycerate dehydrogenase [EC:1.1.1.29]
K01091	0	0	0	1	1	1	1	1	0	0	1	0	1	1	1	1	1	1	1	1	1	0	0	0	1	1	1	1	gph; phosphoglycolate phosphatase [EC:3.1.3.18]
K01601	0	0	0	0.666667	0	0.5	0	0	0	0	1	0	0	1	0	0	0.25	1	0	0	1	0	0	0	0	0	0	0	rbcL; ribulose-bisphosphate carboxylase large chain [EC:4.1.1.39]
K01602	0	0	0	0.666667	0	0.5	0	0	0	0	1	0	0	1	0	0	0.25	1	0	0	1	0	0	0	0	0	0	0	rbcS; ribulose-bisphosphate carboxylase small chain [EC:4.1.1.39]
K00830	0	0	0	0.666667	0.5	0	0	0	0	0	1	0	0	1	0	0	0	0	0	0	0	0	0	0	0	1	0.5	0	AGXT; alanine-glyoxylate transaminase / serine-glyoxylate transaminase / serine-pyruvate transaminase [EC:2.6.1.44 2.6.1.45 2.6.1.51]
K01915	0.5	1	0.714286	1	1	0.5	0.5	1	1	1	1	0	1	1	1	1	1	1	1	0.5	1	1	0	1	1	1	0.5	1	glnA, GLUL; glutamine synthetase [EC:6.3.1.2]
K00600	0	1	0.714286	1	1	0	0.5	1	1	1	1	1	1	1	1	0.666667	1	1	0	1	1	0	1	1	1	1	1	1	glyA, SHMT; glycine hydroxymethyltransferase [EC:2.1.2.1]
K00281	1	1	0.428571	0	0	0	1	0	0	0	0	0	0	0	1	0	0.75	0	0	1	0	0	0	0	0	0	0	1	GLDC, gcvP; glycine dehydrogenase [EC:1.4.4.2]
K00282	0	0	0	1	1	0	0	0.666667	0	1	1	0	0	0	1	0.666667	0	1	0	0	1	1	0	1	0	1	0	0	gcvPA; glycine dehydrogenase subunit 1 [EC:1.4.4.2]
K00283	0	0	0	0.666667	1	0	0	1	0	0	1	0	0	0	1	0.666667	0	1	1	0	1	0	0	1	0	0	0.5	0	gcvPB; glycine dehydrogenase subunit 2 [EC:1.4.4.2]
K00605	1	1	0.571429	1	1	0	0.5	1	1	0	1	0	0	1	1	1	1	1	1	1	1	0	0	0	0	1	1	1	gcvT, AMT; aminomethyltransferase [EC:2.1.2.10]
K00382	1	1	0.857143	1	1	0.5	0.5	1	0	0	1	1	0	1	1	1	1	1	1	1	1	1	0	1	0	0	0.5	1	DLD, lpd, pdhD; dihydrolipoamide dehydrogenase [EC:1.8.1.4]
K02437	1	1	1	1	1	0.5	1	0.666667	1	1	1	0	0	1	1	1	1	1	1	1	1	1	0	1	0	1	1	1	gcvH, GCSH; glycine cleavage system H protein
K01816	0	0	0.142857	0	0	0	0.5	0.333333	0	0	0	0	0	0	1	0	0.5	0	0	0	0	0	0	1	0	0	0	0	hyi, gip; hydroxypyruvate isomerase [EC:5.3.1.22]
K00042	0	0	0	0	0	0	0	0.333333	0	0	0	0	0	1	0	0	0.25	0	0	0	0	0	0	0	0	0	0	1	garR, glxR; 2-hydroxy-3-oxopropionate reductase [EC:1.1.1.60]
K00865	0	1	0.571429	0	0	1	0.5	0	0	1	0	0	0	0	1	0	0	0	0	0	0	0	0	1	0	0	0	0	glxK, garK; glycerate 2-kinase [EC:2.7.1.165]
K11529	0	0	0	0.666667	0	0	0	1	0	0	1	0	0	1	0	0	0.75	0	0	0	0	0	0	0	0	1	0	1	gck, gckA, GLYCTK; glycerate 2-kinase [EC:2.7.1.165]
K01625	1	0	0.142857	0	0.5	0	0.5	0.666667	0	1	0	1	0	1	1	0	0.5	0	0	0	0	0	0	1	1	0	0	0	eda; 2-dehydro-3-deoxyphosphogluconate aldolase / (4S)-4-hydroxy-2-oxoglutarate aldolase [EC:4.1.2.14 4.1.3.42]
K00123	1	0	0.714286	0	1	0	0	0.333333	0	1	0	0	0	1	1	0.666667	1	0	0	0	0	0	0	0	0	0	0.5	0	fdoG, fdhF, fdwA; formate dehydrogenase major subunit [EC:1.17.1.9]
K22515	0	0	0	0	0	0	0	0	0	0	0	0	0	1	0	0	1	0	0	0	0	0	0	0	0	0	0	0	fdwB; formate dehydrogenase beta subunit [EC:1.17.1.9]
K00124	0	0	0	0	0	0	0	0	0	0	0	0	0.333333	0	0	0	0.75	0	0	0	0	0	0	0	1	0	0	0	fdoH, fdsB; formate dehydrogenase iron-sulfur subunit
K00127	0	1	0	0	1	0	0	0	0	0	0	0	0	0	0	0.333333	0.75	0	0	0	0	0	0	0	1	0	0	1	fdoI, fdsG; formate dehydrogenase subunit gamma
K01432	0	0	0	0	0	0	0	0	0	0	0	0	0	0	1	0	1	0	0	0	0	0	0	0	0	0	0	0	AFMID; arylformamidase [EC:3.5.1.9]
K07130	0	1	0.285714	0	0	0	0	0	0	0	0	0	0.333333	0	0	0.333333	0.5	0	0	0.5	0	0	0	1	1	0	0	1	kynB; arylformamidase [EC:3.5.1.9]
K01433	0	0	0	0	0	0	1	0	0	0	0	0	1	0	1	0.333333	0	0	0	0	0	0	0	1	0	0	0	1	purU; formyltetrahydrofolate deformylase [EC:3.5.1.10]
K03418	0.5	0	0	0	0	0	0	0	0	0	0	0	0	0	1	0	0	0	0	0	0	0	0	0	0	0	0	0	E3.5.1.56; N,N-dimethylformamidase [EC:3.5.1.56]
K01458	0	0	0	0	0	0	0	1	0	0	0	1	0	1	0	0.333333	1	0	0	1	0	0	0	0	0	0	0.5	0	hutG; N-formylglutamate deformylase [EC:3.5.1.68]
K22133	0	0	0	0	0	0	0	0	0	0	0	0	0	0	0	0	0.25	0	0	0	0	0	0	0	0	0	0	0	AAE3; oxalate---CoA ligase [EC:6.2.1.8]
ko00640
K01895	1	0	0.571429	1	1	1	0.5	1	1	0	1	0	0.666667	1	1	0.666667	1	1	1	1	1	1	0	1	1	0	1	1	ACSS1_2, acs; acetyl-CoA synthetase [EC:6.2.1.1]
K01908	0	0	0	0	0	0	0	0	0	0	0	0	0	1	0	0	1	0	0	0	0	0	0	0	0	0	0	0	ACSS3, prpE; propionyl-CoA synthetase [EC:6.2.1.17]
K00925	0.5	1	0.142857	1	1	0	0.5	0	1	1	0	0	0	0	1	0	0.5	0	1	0	1	0	0	0	0	0	0	1	ackA; acetate kinase [EC:2.7.2.1]
K00625	0	1	0	0	0	0	0	0	0	0	0	0	0	0	0	0	0	0	0	0	0	0	0	0	0	0	0	1	E2.3.1.8, pta; phosphate acetyltransferase [EC:2.3.1.8]
K13788	0.5	0	0.142857	0	0	0	0	0	0	0	0	0	0	0	1	0	0	0	0	0	0	0	0	0	0	0	0	0	pta; phosphate acetyltransferase [EC:2.3.1.8]
K00166	0	0	0	0	0	0	0	0.333333	0	0	1	0	0	0	0	0	0	0	0	0	0	0	0	0	0	0	1	0	BCKDHA, bkdA1; 2-oxoisovalerate dehydrogenase E1 component alpha subunit [EC:1.2.4.4]
K00167	0	0	0	0	0	0	0	0.333333	0	0	1	0	0	0	0	0.333333	0	0	0	0	0	0	0	0	0	0	0.5	0	BCKDHB, bkdA2; 2-oxoisovalerate dehydrogenase E1 component beta subunit [EC:1.2.4.4]
K11381	1	0	0.714286	0	0	0	1	0	1	0	0	0	0	0	0	0.666667	0.5	0	0	0	0	1	0	1	0	0	0	1	bkdA; 2-oxoisovalerate dehydrogenase E1 component [EC:1.2.4.4]
K09699	0	0	0	0	0	0	0	0.333333	0	0	0	0	0	0	0	0	0	0	0	0	0	0	0	0	0	0	0.5	0	DBT, bkdB; 2-oxoisovalerate dehydrogenase E2 component (dihydrolipoyl transacylase) [EC:2.3.1.168]
K00382	1	1	0.857143	1	1	0.5	0.5	1	0	0	1	1	0	1	1	1	1	1	1	1	1	1	0	1	0	0	0.5	1	DLD, lpd, pdhD; dihydrolipoamide dehydrogenase [EC:1.8.1.4]
K00169	0	0	0	0	0	0	0	0	0	0	1	0	1	0	0	0	0.25	1	0	0	0	0	0	0	0	0	0	0	porA; pyruvate ferredoxin oxidoreductase alpha subunit [EC:1.2.7.1]
K00170	0	0	0	0	0	0	0	0	0	0	1	0	1	0	0	0	0.25	1	0	0	0	0	0	0	0	0	0	0	porB; pyruvate ferredoxin oxidoreductase beta subunit [EC:1.2.7.1]
K00172	0	0	0	0	0	0	0	0	0	0	1	0	1	0	0	0	0	1	0	0	0	0	0	0	0	0	0	0	porG; pyruvate ferredoxin oxidoreductase gamma subunit [EC:1.2.7.1]
K00171	0	0	0	0	0	0	0	0	0	0	0	0	1	0	0	0	0	0	0	0	0	0	0	0	0	0	0	0	porD; pyruvate ferredoxin oxidoreductase delta subunit [EC:1.2.7.1]
K00656	0	0	0	0	0	0.5	0	0	0	0	0	0	0	0	0	0	0	0	0	0	0	0	0	0	0	0	0	0	E2.3.1.54, pflD; formate C-acetyltransferase [EC:2.3.1.54]
K00248	1	1	0.857143	0	0	0	0	0	0	0	0	0	0	0	0	0	0	0	0	0.5	0	0	0	0	0	1	0	1	ACADS, bcd; butyryl-CoA dehydrogenase [EC:1.3.8.1]
K19745	0	0	0	0	0	0	0	0.333333	0	0	0	0	0	1	0	0	0.75	0	0	1	0	0	0	0	0	0	0	0	acuI; acrylyl-CoA reductase (NADPH) [EC:1.3.1.-]
K01692	1	1	1	0	0	0	0	0.333333	1	0	0	1	0	1	0	0.333333	1	0	0	0	0	1	0	1	0	1	1	1	paaF, echA; enoyl-CoA hydratase [EC:4.2.1.17]
K01782	0	0	0	1	1	0	0	0	0	0	1	0	0	1	0	0	1	1	0	0	0	0	0	0	0	0	0.5	0	fadJ; 3-hydroxyacyl-CoA dehydrogenase / enoyl-CoA hydratase / 3-hydroxybutyryl-CoA epimerase [EC:1.1.1.35 4.2.1.17 5.1.2.3]
K01962	0.5	1	0.714286	0.666667	1	1	0	0.666667	0	0	1	0	1	1	1	1	0.75	1	0	1	1	1	0	0	0	0	1	1	accA; acetyl-CoA carboxylase carboxyl transferase subunit alpha [EC:6.4.1.2 2.1.3.15]
K02160	0.5	1	1	0.666667	1	0.5	0	1	0	0	1	1	0	1	1	0.666667	1	1	0	1	1	1	0	1	0	0	1	1	accB, bccP; acetyl-CoA carboxylase biotin carboxyl carrier protein
K01961	1	1	1	0.666667	1	0.5	0.5	1	0	0	1	1	0	1	1	0.666667	1	1	1	1	1	1	0	1	0	0	0.5	1	accC; acetyl-CoA carboxylase, biotin carboxylase subunit [EC:6.4.1.2 6.3.4.14]
K01963	0	1	0.857143	1	1	1	0	1	0	0	1	1	0.666667	1	1	1	1	1	0	1	1	1	0	1	0	0	1	1	accD; acetyl-CoA carboxylase carboxyl transferase subunit beta [EC:6.4.1.2 2.1.3.15]
K01578	0	0	0	0	0	0	0	0.333333	0	0	0	1	0	1	0	0	0	0	0	0	0	0	0	0	0	0	0	0	MLYCD; malonyl-CoA decarboxylase [EC:4.1.1.9]
K00823	0	0	0	0	0	0	0	0	0	0	0	0	0	0	0	0	0	0	0	0	0	0	0	0	0	1	0	0	puuE; 4-aminobutyrate aminotransferase [EC:2.6.1.19]
K07250	0	0	0	0	0	0	0	0	0	0	0	0	0	0	0	0	0	0	0	0.5	0	0	0	0	0	0	0	0	gabT; 4-aminobutyrate aminotransferase / (S)-3-amino-2-methylpropionate transaminase / 5-aminovalerate transaminase [EC:2.6.1.19 2.6.1.22 2.6.1.48]
K00822	0	0	0	0	0	0	0	1	0	0	0	0	0	0	0	0	0.75	0	0	1	0	0	0	0	0	0	0.5	0	E2.6.1.18; beta-alanine--pyruvate transaminase [EC:2.6.1.18]
K01965	0	0	0	0	0	0	0	1	0	0	0	0	0	0	0	0	1	0	0	0	0	0	0	0	0	0	0.5	0	PCCA, pccA; propionyl-CoA carboxylase alpha chain [EC:6.4.1.3]
K01966	0.5	1	0.428571	0	0	0	0.5	0.333333	0	0	0	0	0	1	0	0	0.75	0	0	0	0	1	0	0	0	1	0.5	1	PCCB, pccB; propionyl-CoA carboxylase beta chain [EC:6.4.1.3 2.1.3.15]
K11264	0	0	0	0	0	0	0	0	0	0	0	0	0	0	0	0	0	0	0	0.5	0	0	0	0	0	0	0.5	0	scpB, mmcD; methylmalonyl-CoA decarboxylase [EC:4.1.1.-]
K05606	0.5	1	1	0	0	0	1	1	0	0	0	0	0	1	0	0	1	0	0	0	1	0	0	0	0	0	1	1	MCEE, epi; methylmalonyl-CoA/ethylmalonyl-CoA epimerase [EC:5.1.99.1]
K01847	1	1	1	0	0	0	0.5	1	0	0	0	0	0	1	0	0	1	0	0	0	0	0	0	0	0	0	0.5	1	MUT; methylmalonyl-CoA mutase [EC:5.4.99.2]
K01849	0	0	0	0	0	0	0	0	0	1	0	0	0	0	0	0	0	0	0	0	0	1	0	0	0	0	0	1	E5.4.99.2B, mcmA2; methylmalonyl-CoA mutase, C-terminal domain [EC:5.4.99.2]
K01848	0	0	0	0	0	0	0	0	0	1	0	0	0	0	0	0	0	0	1	0	0	0	0	0	0	0	0	1	E5.4.99.2A, mcmA1; methylmalonyl-CoA mutase, N-terminal domain [EC:5.4.99.2]
K01900	0	0	0	0	0	0	0	0	0	0	0	0	0	0	1	0	0	0	0	0	0	0	0	0	0	0	0	0	LSC2; succinyl-CoA synthetase beta subunit [EC:6.2.1.4 6.2.1.5]
K01903	0.5	1	0.714286	1	1	1	0.5	0.333333	1	0	1	0	0.333333	1	1	1	1	1	0	1	1	0	0	0	1	0	0.5	0	sucC; succinyl-CoA synthetase beta subunit [EC:6.2.1.5]
K01902	0.5	1	1	1	1	1	0.5	0.333333	0	0	1	0	0.333333	1	1	0.666667	0.75	1	0	1	1	1	0	0	1	1	1	1	sucD; succinyl-CoA synthetase alpha subunit [EC:6.2.1.5]
K00140	0	0	0.428571	0	0	0	0	1	0	0	0	1	0	1	0	0.666667	1	0	0	1	0	0	0	0	0	1	1	1	mmsA, iolA, ALDH6A1; malonate-semialdehyde dehydrogenase (acetylating) / methylmalonate-semialdehyde dehydrogenase [EC:1.2.1.18 1.2.1.27]
K01659	0	0	0	0	0	0	0	0	0	0	1	0	0	0	0	0.333333	0	0	0	0.5	0	0	0	0	0	0	0	0	prpC; 2-methylcitrate synthase [EC:2.3.3.5]
K01720	0	0	0	0	0	0	0	0	0	0	1	0	0	0	0	0	0	0	0	1	0	0	0	1	0	0	0	1	prpD; 2-methylcitrate dehydratase [EC:4.2.1.79]
K09788	0	0	0	0	0	0	0	0	0	0	0	0	0	0	0	0.333333	0	0	0	0	0	0	0	0	0	0	0	0	prpF; 2-methylaconitate isomerase [EC:5.3.3.-]
K01682	0	1	0	0.666667	0	1	0	0	0	0	0	0	1	0	0	0	0	0	0	0	1	0	0	0	0	0	0	0	acnB; aconitate hydratase 2 / 2-methylisocitrate dehydratase [EC:4.2.1.3 4.2.1.99]
K03417	0	0	0	0	0	0	0	0	0	0	1	0	0	0	0	0.666667	0	0	0	1	0	0	0	0	0	0	0	0	prpB; methylisocitrate lyase [EC:4.1.3.30]
K00626	1	1	0.857143	1	1	0	0	1	1	1	1	1	0.666667	1	1	1	1	1	1	1	1	1	0	1	0	1	1	1	E2.3.1.9, atoB; acetyl-CoA C-acetyltransferase [EC:2.3.1.9]
K18382	0	0	0	0	0	0	0	0.333333	0	0	0	0	0	0	0	0	0	0	0	0	0	0	0	0	0	0	0	0	adh1; NAD+-dependent secondary alcohol dehydrogenase Adh1 [EC:1.1.1.-]
K18372	0	0	0.142857	0	0	0	0.5	0	0	0	0	0	0	0	0	0	0.25	0	0	0	0	0	0	0	0	0	1	1	acmB; methyl acetate hydrolase [EC:3.1.1.-]
K01734	1	1	0.142857	0	0	0	0	0	0	1	0	0	0	0	0	0.333333	0	0	0	0	0	0	0	0	0	0	0	0	mgsA; methylglyoxal synthase [EC:4.2.3.3]
K08325	0	0	0	0	0	0	1	0	0	0	0	0	0	0	0	0	0	0	0	0	0	0	0	0	0	0	0	0	yqhD; NADP-dependent alcohol dehydrogenase [EC:1.1.-.-]
K23257	0	0	0	0	0	0	0.5	0	0	0	0	0	0	0	0	0	0	0	0	0	0	0	0	0	0	0	0	0	yvgN; methylglyoxal/glyoxal reductase [EC:1.1.1.283 1.1.1.-]
K13922	0	1	0	0	0	0	0	0	0	0	0	0	0	0	0	0	0	0	0	0	0	0	0	0	0	0	0	0	pduP; propionaldehyde dehydrogenase [EC:1.2.1.87]
ko00650
K00626	1	1	0.857143	1	1	0	0	1	1	1	1	1	0.666667	1	1	1	1	1	1	1	1	1	0	1	0	1	1	1	E2.3.1.9, atoB; acetyl-CoA C-acetyltransferase [EC:2.3.1.9]
K00074	1	1	1	0	0	0	0	0	0	0	0	1	0	1	0	1	1	0	1	0	0	1	0	0	0	0	0.5	0	paaH, hbd, fadB, mmgB; 3-hydroxybutyryl-CoA dehydrogenase [EC:1.1.1.157]
K07516	0	0	0	0	0	0	0	0	0	0	0	0	0	0	0	0	0.75	0	0	0	0	0	0	0	0	0	0.5	0	fadN; 3-hydroxyacyl-CoA dehydrogenase [EC:1.1.1.35]
K01782	0	0	0	1	1	0	0	0	0	0	1	0	0	1	0	0	1	1	0	0	0	0	0	0	0	0	0.5	0	fadJ; 3-hydroxyacyl-CoA dehydrogenase / enoyl-CoA hydratase / 3-hydroxybutyryl-CoA epimerase [EC:1.1.1.35 4.2.1.17 5.1.2.3]
K01692	1	1	1	0	0	0	0	0.333333	1	0	0	1	0	1	0	0.333333	1	0	0	0	0	1	0	1	0	1	1	1	paaF, echA; enoyl-CoA hydratase [EC:4.2.1.17]
K01715	1	1	1	0	0	0	0	0	1	0	0	1	0	0	0	0.333333	0	0	0	0	0	0	0	0	0	0	0.5	1	crt; enoyl-CoA hydratase [EC:4.2.1.17]
K00248	1	1	0.857143	0	0	0	0	0	0	0	0	0	0	0	0	0	0	0	0	0.5	0	0	0	0	0	1	0	1	ACADS, bcd; butyryl-CoA dehydrogenase [EC:1.3.8.1]
K00209	0	0	0	0	0	0	0	0	0	0	0	0	0	0	1	0	0	0	0	0	0	0	0	0	0	0	0	0	fabV, ter; enoyl-[acyl-carrier protein] reductase / trans-2-enoyl-CoA reductase (NAD+) [EC:1.3.1.9 1.3.1.44]
K00929	0	1	0	0	0	0	1	0	1	0	0	0	0	0	0	0	0	0	0	0	0	0	0	0	0	0	0	0	buk; butyrate kinase [EC:2.7.2.7]
K00634	0	1	0	0	0	0	0	0	1	0	0	0	0	0	0	0	0	0	0	0	0	0	0	0	0	0	0	0	ptb; phosphate butyryltransferase [EC:2.3.1.19]
K00132	0	0	0	0	0	0	0	0	0	0	0	0	0	0	0	0	0	0	0	0	0	0	0	0	0	1	0	0	E1.2.1.10; acetaldehyde dehydrogenase (acetylating) [EC:1.2.1.10]
K17865	0	0	0	0	0.5	0	0	0	0	0	0	0	0	0	0	0	1	0	0	0	0	0	0	0	0	0	1	0	croR; 3-hydroxybutyryl-CoA dehydratase [EC:4.2.1.55]
K03821	0	0	0	0	0	0	0	0	0	0	0	1	0	0	0	0	0.75	0	0	0	0	0	0	0	0	0	1	0	phbC, phaC; polyhydroxyalkanoate synthase subunit PhaC [EC:2.3.1.-]
K05973	0	0	0	0	0	0	0	0	0	0	0	0	0	0	0	0	0.5	0	0	0	0	0	0	0	0	0	0	0	phaZ; poly(3-hydroxybutyrate) depolymerase [EC:3.1.1.75]
K00023	0	0	0	0	0	0	0	0	0	0	0	0	0	0	0	0	1	0	0	0	0	0	0	0	0	0	0	0	phbB; acetoacetyl-CoA reductase [EC:1.1.1.36]
K20509	0	1	0	0	1	0	1	0	0	1	0	0	1	0	0	0.333333	0	0	1	0	0	0	0	0	0	0	0	1	madB, oadB, gcdB, mmdB; carboxybiotin decarboxylase [EC:7.2.4.1]
K23352	0	0	0	0	0	0	0	0	0	0	0	0	0	0	0	0	0	0	0	0	0	0	0	0	0	0	0	1	gcdD, mmdD; glutaconyl-CoA/methylmalonyl-CoA decarboxylase subunit delta
K01039	0	0	0	0	0	0	0	0	0	0	0	0	0	1	0	0	0	0	0	0	0	0	0	0	0	0	0	0	gctA; glutaconate CoA-transferase, subunit A [EC:2.8.3.12]
K01040	0	0	0	0	0	0	0	0	0	0	0	0	0	1	0	0	0	0	0	0	0	0	0	0	0	0	0	0	gctB; glutaconate CoA-transferase, subunit B [EC:2.8.3.12]
K00109	0	0	0	0	0	0	0	0	0	0	0	0	0	0	0	0	0	0	0	0	0	0	0	0	0	0	0.5	0	L2HGDH; 2-hydroxyglutarate dehydrogenase [EC:1.1.99.2]
K01799	0	0	0	0	0	0	0	0	0	0	0	0	0	1	0	0	0.25	0	0	0	0	0	0	0	0	0	0	0	nicE, maiA; maleate isomerase [EC:5.2.1.1]
K00239	0.5	1	1	1	1	1	0	0.333333	1	0	1	1	1	1	0	0.333333	1	1	0	1	1	0	0	0	1	0	0.5	1	sdhA, frdA; succinate dehydrogenase / fumarate reductase, flavoprotein subunit [EC:1.3.5.1 1.3.5.4]
K00240	0.5	1	1	1	1	1	1	0.666667	1	0	1	0	1	1	0	0.333333	1	1	1	1	1	1	0	1	1	1	1	1	sdhB, frdB; succinate dehydrogenase / fumarate reductase, iron-sulfur subunit [EC:1.3.5.1 1.3.5.4]
K00241	0.5	1	1	1	1	0	1	0.666667	0	0	1	1	0	1	0	0.333333	1	1	0	1	1	1	0	0	1	0	1	1	sdhC, frdC; succinate dehydrogenase / fumarate reductase, cytochrome b subunit
K00242	0	0	0	1	1	0	0	0.666667	0	0	1	1	0	1	0	0.333333	1	1	0	1	1	0	0	0	0	0	0.5	0	sdhD, frdD; succinate dehydrogenase / fumarate reductase, membrane anchor subunit
K00245	0	0	0	0	0	0	0	0	0	0	0	0	0	0	0	0.333333	0	0	0	0	0	0	0	0	0	0	0	0	frdB; fumarate reductase iron-sulfur subunit [EC:1.3.5.4]
K00246	0	0	0	0	0	0	0	0	0	0	0	0	0	0	0	0	0	0	1	0	0	0	0	0	0	0	0	0	frdC; fumarate reductase subunit C
K00247	0	0	0	0	0	0	0	0	0	0	0	0	0	0	0	0.333333	0	0	0	0	0	0	0	0	0	0	0	0	frdD; fumarate reductase subunit D
K00823	0	0	0	0	0	0	0	0	0	0	0	0	0	0	0	0	0	0	0	0	0	0	0	0	0	1	0	0	puuE; 4-aminobutyrate aminotransferase [EC:2.6.1.19]
K07250	0	0	0	0	0	0	0	0	0	0	0	0	0	0	0	0	0	0	0	0.5	0	0	0	0	0	0	0	0	gabT; 4-aminobutyrate aminotransferase / (S)-3-amino-2-methylpropionate transaminase / 5-aminovalerate transaminase [EC:2.6.1.19 2.6.1.22 2.6.1.48]
K16871	0	0	0	0	0	0	0	0	0	0	0	0	0	1	0	0	0.25	0	0	0	0	0	0	0	0	0	0	0	POP2; 4-aminobutyrate---pyruvate transaminase [EC:2.6.1.96]
K00135	0	0	0	0	0.5	0	0	0.333333	0	0	0	0	0	1	1	0	0.75	0	0	0.5	1	0	0	0	0	0	0.5	0	gabD; succinate-semialdehyde dehydrogenase / glutarate-semialdehyde dehydrogenase [EC:1.2.1.16 1.2.1.79 1.2.1.20]
K18122	0.5	0	0.428571	0	0	0	0	0	0	0	0	0	0	0	0	0	0	0	0	0	0	0	0	0	0	0	0	1	cat2, abfT; 4-hydroxybutyrate CoA-transferase [EC:2.8.3.-]
K14534	0	0	0	0	0	0	0	0	0	0	0	0	0	1	0	0	0	0	0	0	0	0	0	0	0	0	0	0	abfD; 4-hydroxybutyryl-CoA dehydratase / vinylacetyl-CoA-Delta-isomerase [EC:4.2.1.120 5.3.3.3]
K00656	0	0	0	0	0	0.5	0	0	0	0	0	0	0	0	0	0	0	0	0	0	0	0	0	0	0	0	0	0	E2.3.1.54, pflD; formate C-acetyltransferase [EC:2.3.1.54]
K00169	0	0	0	0	0	0	0	0	0	0	1	0	1	0	0	0	0.25	1	0	0	0	0	0	0	0	0	0	0	porA; pyruvate ferredoxin oxidoreductase alpha subunit [EC:1.2.7.1]
K00170	0	0	0	0	0	0	0	0	0	0	1	0	1	0	0	0	0.25	1	0	0	0	0	0	0	0	0	0	0	porB; pyruvate ferredoxin oxidoreductase beta subunit [EC:1.2.7.1]
K00172	0	0	0	0	0	0	0	0	0	0	1	0	1	0	0	0	0	1	0	0	0	0	0	0	0	0	0	0	porG; pyruvate ferredoxin oxidoreductase gamma subunit [EC:1.2.7.1]
K00171	0	0	0	0	0	0	0	0	0	0	0	0	1	0	0	0	0	0	0	0	0	0	0	0	0	0	0	0	porD; pyruvate ferredoxin oxidoreductase delta subunit [EC:1.2.7.1]
K03737	0.5	1	0.428571	0	1	0	0.5	0	0	0	0	0	0.333333	0	1	0	0	0	0	0	0	0	0	1	1	1	0	1	por, nifJ; pyruvate-ferredoxin/flavodoxin oxidoreductase [EC:1.2.7.1 1.2.7.-]
K00174	1	1	0.571429	0	1	0	1	0	1	0	0	1	1	0	1	1	0.25	0	1	1	0	0	0	0	1	1	0.5	1	korA, oorA, oforA; 2-oxoglutarate/2-oxoacid ferredoxin oxidoreductase subunit alpha [EC:1.2.7.3 1.2.7.11]
K00175	1	1	0.571429	0	1	0	1	0.333333	1	0	0	1	1	0	1	0.666667	0.25	0	1	1	0	1	0	0	1	1	0.5	1	korB, oorB, oforB; 2-oxoglutarate/2-oxoacid ferredoxin oxidoreductase subunit beta [EC:1.2.7.3 1.2.7.11]
K01640	0.5	1	0.714286	0	0	0	0	0	1	0	1	0	0	1	0	0.666667	1	0	0	1	0	1	0	0	0	0	0.5	0	E4.1.3.4, HMGCL, hmgL; hydroxymethylglutaryl-CoA lyase [EC:4.1.3.4]
K01028	0	0	0.571429	0	0	0	0	0	0	0	0	0	0	0	0	0	1	0	0	0	0	0	0	0	0	0	1	0	E2.8.3.5A, scoA; 3-oxoacid CoA-transferase subunit A [EC:2.8.3.5]
K01029	0	1	0.714286	0	0	0	0	0	0	0	0	0	0	0	0	0	1	0	0	0	0	0	0	0	0	0	1	0	E2.8.3.5B, scoB; 3-oxoacid CoA-transferase subunit B [EC:2.8.3.5]
K01907	0.5	0	0	0	0.5	0	0	0.666667	0	0	1	0	0	1	0	1	0.25	0	1	1	0	0	0	0	0	0	0	0	AACS, acsA; acetoacetyl-CoA synthetase [EC:6.2.1.16]
K00019	0	0	0	0	0	0	0	0.666667	0	0	0	1	0	0	0	0	0.25	0	0	0	0	0	0	0	0	0	0	0	E1.1.1.30, bdh; 3-hydroxybutyrate dehydrogenase [EC:1.1.1.30]
K01652	1	0	0.571429	1	1	1	0	0.666667	0	1	1	0	0.666667	1	1	0.333333	1	1	0	0.5	1	0	0	1	1	0	0	1	E2.2.1.6L, ilvB, ilvG, ilvI; acetolactate synthase I/II/III large subunit [EC:2.2.1.6]
K01653	1	0	0.571429	0.333333	1	1	0	0.666667	0	1	1	1	1	1	1	0.333333	1	1	0	0	1	0	0	1	1	1	0	1	E2.2.1.6S, ilvH, ilvN; acetolactate synthase I/III small subunit [EC:2.2.1.6]
K11258	0	0	0	0	0	0	0	0	0	0	0	0	0	0	0	0	0	0	0	0.5	0	0	0	0	0	0	0	0	ilvM; acetolactate synthase II small subunit [EC:2.2.1.6]
K01575	0	0	0	0	0	0	0	0	0	0	0	0	0	0	0	0	0	0	0	0	0	0	0	0	0	0	0	1	alsD, budA, aldC; acetolactate decarboxylase [EC:4.1.1.5]
K00004	0	0	0	0	0	0	0	0	0	0	0	0	0	0	0	0	0	0	0	0	0	0	0	0	0	0	0.5	0	BDH, butB; (R,R)-butanediol dehydrogenase / meso-butanediol dehydrogenase / diacetyl reductase [EC:1.1.1.4 1.1.1.- 1.1.1.303]
K18009	0	0	0	0	0	0	0	0	0	0	0	0	0	0	0	0	0.25	0	0	0	0	0	0	0	0	0	0	0	budC; meso-butanediol dehydrogenase / (S,S)-butanediol dehydrogenase / diacetyl reductase [EC:1.1.1.- 1.1.1.76 1.1.1.304]
ko00660
K01652	1	0	0.571429	1	1	1	0	0.666667	0	1	1	0	0.666667	1	1	0.333333	1	1	0	0.5	1	0	0	1	1	0	0	1	E2.2.1.6L, ilvB, ilvG, ilvI; acetolactate synthase I/II/III large subunit [EC:2.2.1.6]
K01653	1	0	0.571429	0.333333	1	1	0	0.666667	0	1	1	1	1	1	1	0.333333	1	1	0	0	1	0	0	1	1	1	0	1	E2.2.1.6S, ilvH, ilvN; acetolactate synthase I/III small subunit [EC:2.2.1.6]
K11258	0	0	0	0	0	0	0	0	0	0	0	0	0	0	0	0	0	0	0	0.5	0	0	0	0	0	0	0	0	ilvM; acetolactate synthase II small subunit [EC:2.2.1.6]
K01575	0	0	0	0	0	0	0	0	0	0	0	0	0	0	0	0	0	0	0	0	0	0	0	0	0	0	0	1	alsD, budA, aldC; acetolactate decarboxylase [EC:4.1.1.5]
K17724	0	0	0	0	0	0	0	0.333333	0	0	0	0	0	0	0	0	0.25	0	0	0	0	0	0	0	0	0	0	0	IRG1; aconitate decarboxylase [EC:4.1.1.6]
K01903	0.5	1	0.714286	1	1	1	0.5	0.333333	1	0	1	0	0.333333	1	1	1	1	1	0	1	1	0	0	0	1	0	0.5	0	sucC; succinyl-CoA synthetase beta subunit [EC:6.2.1.5]
K01902	0.5	1	1	1	1	1	0.5	0.333333	0	0	1	0	0.333333	1	1	0.666667	0.75	1	0	1	1	1	0	0	1	1	1	1	sucD; succinyl-CoA synthetase alpha subunit [EC:6.2.1.5]
K18290	0	0	0	0	0	0	0	0	0	0	0	0	0	0	0	0	0	0	0	0	0	0	0	0	0	1	0	0	ich-Y; itaconyl-CoA hydratase [EC:4.2.1.56]
K19268	0	0	0	0	0	0	0	0	0	0	0	0	0.333333	0	0	0	0	0	0	0	0	0	0	0	0	0	0	0	glmE, mutE, mamB; methylaspartate mutase epsilon subunit [EC:5.4.99.1]
K01846	0	0	0	0	0	0	0	0	0	0	0	0	0.333333	0	0	0	0	0	0	0	0	0	0	0	0	0	0	0	glmS, mutS, mamA; methylaspartate mutase sigma subunit [EC:5.4.99.1]
K08691	0	0	0	0	0	0	0	0	0	0	0	1	0	0	0	0	1	0	0	0	0	0	0	0	0	0	0	0	mcl; malyl-CoA/(S)-citramalyl-CoA lyase [EC:4.1.3.24 4.1.3.25]
K14449	0	0	0	0	0	0	0	0	0	0	0	1	0	0	0	0	1	0	0	0	0	0	0	0	0	0	0	0	mch, mcd; 2-methylfumaryl-CoA hydratase [EC:4.2.1.148]
K10218	0	0	0	0	0	0	0	0.333333	0	0	0	0	0	0	1	0	0	0	0	0	0	0	0	0	0	0	0	0	ligK, galC; 4-hydroxy-4-methyl-2-oxoglutarate aldolase [EC:4.1.3.17]
K09011	0	0	0.285714	0	0	0	0.5	0	0	0	0	0	0	0	0	0	0	0	0	0	0	0	0	0	0	0	0	0	cimA; (R)-citramalate synthase [EC:2.3.1.182]
K01703	0.5	1	0.428571	1	1	1	1	0.666667	1	0	1	0	0.666667	1	1	0	1	1	0	1	1	0	0	0	1	1	0	1	leuC, IPMI-L; 3-isopropylmalate/(R)-2-methylmalate dehydratase large subunit [EC:4.2.1.33 4.2.1.35]
K01704	0.5	0	0.428571	1	1	1	0.5	1	0	1	1	0	1	1	1	0	1	1	0	1	1	0	0	1	1	1	0.5	1	leuD, IPMI-S; 3-isopropylmalate/(R)-2-methylmalate dehydratase small subunit [EC:4.2.1.33 4.2.1.35]
K00052	0.5	0	0.428571	1	1	0.5	1	1	0	0	1	1	1	1	1	0.333333	1	1	0	1	1	1	0	1	1	1	0	1	leuB, IMDH; 3-isopropylmalate dehydrogenase [EC:1.1.1.85]
ko00562
K01092	0	1	0	1	1	1	0.5	0.666667	0	0	1	1	0	1	1	0.666667	0.75	1	1	0.5	1	0	1	1	0	1	1	1	E3.1.3.25, IMPA, suhB; myo-inositol-1(or 4)-monophosphatase [EC:3.1.3.25]
K18649	0	0	0	0	0	0	0	0.666667	0	0	0	0	0	1	0	0	1	0	0	0	0	0	0	0	0	0	0.5	0	IMPL2; inositol-phosphate phosphatase / L-galactose 1-phosphate phosphatase / histidinol-phosphatase [EC:3.1.3.25 3.1.3.93 3.1.3.15]
K01858	0	1	0	0.333333	0	0	0	0	1	0	0	0	0	0	0	0	0	0	0	0	0	1	0	0	0	0	0.5	0	INO1, ISYNA1; myo-inositol-1-phosphate synthase [EC:5.5.1.4]
K01083	0	0	0	0	0	0	0	0	0	0	1	0	0	0	0	0	0	0	0	0	0	0	0	0	0	0	0	0	E3.1.3.8; 3-phytase [EC:3.1.3.8]
K07281	0	0	0	0.666667	0	0	0	0	0	0	0	0	0	0	0	0	0	0	0	0	0	0	0	0	0	0	0	0	ipct; 1L-myo-inositol 1-phosphate cytidylyltransferase [EC:2.7.7.74]
K00469	0	0	0	0	0	0	0	0	0	0	0	0	0	0	0	0	0	0	0	0	0	0	0	1	0	0	0	0	MIOX; inositol oxygenase [EC:1.13.99.1]
K00010	0	0	0	0	0	0	0.5	0.333333	0	1	0	0	0	1	0	0	0.25	0	0	0	0	0	0	0	0	0	0	0	iolG; myo-inositol 2-dehydrogenase / D-chiro-inositol 1-dehydrogenase [EC:1.1.1.18 1.1.1.369]
K06606	0	0	0	0	0	0	0	0	0	0	0	0	0	0	1	0	0	0	0	0	0	0	0	1	0	0	0	0	iolI; 2-keto-myo-inositol isomerase [EC:5.3.99.11]
K16044	0	0	0.142857	0	0	0	0	0	0	0	0	0	0	0	0	0	0	0	0	0	0	0	0	0	0	0	0	0	iolW; scyllo-inositol 2-dehydrogenase (NADP+) [EC:1.1.1.371]
K22230	0	0	0.142857	0	0	0	0	0	0	0	0	0	0	0	0	0	0	0	0	0	0	0	0	0	0	0	0	0	iolU; scyllo-inositol 2-dehydrogenase (NADP+) [EC:1.1.1.-]
K03335	0	0	0	0	0	0	0.5	0.333333	0	0	0	0	0	1	1	0	0.25	0	0	0	0	0	0	0	0	0	0	0	iolE; inosose dehydratase [EC:4.2.1.44]
K03336	0	0	0	0	0	0	0.5	0.333333	0	0	0	0	0	1	0	0	0.25	0	0	0	0	0	0	0	0	0	0	0	iolD; 3D-(3,5/4)-trihydroxycyclohexane-1,2-dione acylhydrolase (decyclizing) [EC:3.7.1.22]
K03337	0	0	0	0	0	0	0.5	0.333333	0	1	0	0	0	1	0	0	0.25	0	0	0	0	0	0	0	0	0	0	0	iolB; 5-deoxy-glucuronate isomerase [EC:5.3.1.30]
K03338	0	0	0	0	0	0	0.5	0.333333	0	0	0	0	0	1	0	0	0.25	0	0	0	0	0	0	0	0	0	0	0	iolC; 5-dehydro-2-deoxygluconokinase [EC:2.7.1.92]
K00140	0	0	0.428571	0	0	0	0	1	0	0	0	1	0	1	0	0.666667	1	0	0	1	0	0	0	0	0	1	1	1	mmsA, iolA, ALDH6A1; malonate-semialdehyde dehydrogenase (acetylating) / methylmalonate-semialdehyde dehydrogenase [EC:1.2.1.18 1.2.1.27]
K01803	1	1	1	1	1	1	1	1	0	0	1	1	1	1	1	0.666667	1	1	0	1	1	1	1	1	1	1	0.5	1	TPI, tpiA; triosephosphate isomerase (TIM) [EC:5.3.1.1]
ko00190
K00330	0.5	0	0.571429	1	1	0.5	0.5	0.666667	0	0	1	0	0.666667	1	1	0.666667	1	1	0	1	1	1	0	0	1	0	1	1	nuoA; NADH-quinone oxidoreductase subunit A [EC:7.1.1.2]
K00331	1	0	0.571429	1	1	0.5	0.5	1	0	0	1	0	0.666667	1	1	1	1	1	0	1	1	1	0	0	1	1	1	1	nuoB; NADH-quinone oxidoreductase subunit B [EC:7.1.1.2]
K00332	0	0	0	1	1	0	0	0.666667	0	0	1	1	0	1	0	1	1	1	0	1	1	0	0	0	0	0	0.5	0	nuoC; NADH-quinone oxidoreductase subunit C [EC:7.1.1.2]
K00333	0	0	0	1	1	0.5	0	0.666667	0	0	1	1	0.666667	1	1	1	1	1	0	1	1	1	0	0	0	0	0	1	nuoD; NADH-quinone oxidoreductase subunit D [EC:7.1.1.2]
K13378	0	0	0	0	0	0	0	0	0	0	0	0	0.333333	0	0	0	0	0	0	0	0	0	0	0	0	0	0	0	nuoCD; NADH-quinone oxidoreductase subunit C/D [EC:7.1.1.2]
K00334	0	1	0	1	1	0	0	0.666667	0	0	1	1	0	1	1	1	1	1	0	1	1	1	0	0	0	0	1	0	nuoE; NADH-quinone oxidoreductase subunit E [EC:7.1.1.2]
K00335	0	1	0	0.333333	1	0	0.5	0	0	1	1	0	0	0	1	0.333333	1	1	0	1	1	0	0	1	0	0	1	0	nuoF; NADH-quinone oxidoreductase subunit F [EC:7.1.1.2]
K00336	0	0	0	0.333333	1	0	0	0.333333	0	0	1	0	0	0	0	0.333333	0	1	0	0.5	1	0	0	0	0	0	0	0	nuoG; NADH-quinone oxidoreductase subunit G [EC:7.1.1.2]
K00337	1	0	0.571429	0	1	0	0.5	1	0	0	1	1	0.333333	1	1	0.666667	1	1	1	1	1	0	0	0	1	0	1	1	nuoH; NADH-quinone oxidoreductase subunit H [EC:7.1.1.2]
K00338	0	0	0	0	1	0	0	1	0	0	1	1	0.666667	1	1	0.666667	1	1	0	1	1	1	0	0	1	0	1	1	nuoI; NADH-quinone oxidoreductase subunit I [EC:7.1.1.2]
K00339	0.5	0	0.285714	0	1	0	0	1	0	0	1	1	0.666667	1	1	0.666667	1	1	1	1	1	1	0	0	0	0	1	1	nuoJ; NADH-quinone oxidoreductase subunit J [EC:7.1.1.2]
K00340	1	0	0.571429	0.333333	1	0	0.5	1	0	0	1	1	0.666667	1	1	1	1	1	1	1	1	1	0	0	1	0	1	1	nuoK; NADH-quinone oxidoreductase subunit K [EC:7.1.1.2]
K00341	1	0	0.571429	0	1	0	0.5	0.666667	0	0	1	0	0.666667	1	1	1	1	1	1	1	1	1	0	0	0	0	0.5	1	nuoL; NADH-quinone oxidoreductase subunit L [EC:7.1.1.2]
K00342	0	0	0	0.333333	1	0	0	1	0	0	1	1	0.666667	1	0	0.666667	1	1	0	1	1	1	0	0	1	1	1	1	nuoM; NADH-quinone oxidoreductase subunit M [EC:7.1.1.2]
K00343	1	0	0.571429	0.333333	1	0	0.5	1	0	0	1	1	0.666667	1	1	0.666667	1	1	0	1	1	1	0	0	1	0	0.5	1	nuoN; NADH-quinone oxidoreductase subunit N [EC:7.1.1.2]
K03879	0	0	0	0	0	0	0	0.666667	0	0	0	0	0	1	0	0	0	0	0	0	0	0	0	0	0	0	0	0	ND2; NADH-ubiquinone oxidoreductase chain 2 [EC:7.1.1.2]
K03880	0	0	0	0	0	0	0	0	0	0	0	0	0	1	0	0	0	0	0	0	0	0	0	0	0	0	0	0	ND3; NADH-ubiquinone oxidoreductase chain 3 [EC:7.1.1.2]
K03881	0	0	0	0	0	0	0	0	0	0	0	0	0	1	0	0	0	0	0	0	0	0	0	0	0	0	0	0	ND4; NADH-ubiquinone oxidoreductase chain 4 [EC:7.1.1.2]
K03937	0	0	0	0	0	0	0	1	0	0	0	1	0	1	0	0	1	0	0	0	0	0	0	0	0	0	0.5	0	NDUFS4; NADH dehydrogenase (ubiquinone) Fe-S protein 4
K03939	0	0	0	0	0	0	0	0	0	0	0	0	0	0	0	0	0.5	0	0	0	0	0	0	0	0	0	1	0	NDUFS6; NADH dehydrogenase (ubiquinone) Fe-S protein 6
K03953	0	0	0	0	0	0	0	0	0	0	0	1	0	0	0	0	1	0	0	0	0	0	0	0	0	0	0.5	0	NDUFA9; NADH dehydrogenase (ubiquinone) 1 alpha subcomplex subunit 9
K11352	0	0	0	0	0	0	0	0.666667	0	0	0	0	0	1	0	0	1	0	0	0	0	0	0	0	0	0	0.5	0	NDUFA12; NADH dehydrogenase (ubiquinone) 1 alpha subcomplex subunit 12
K03885	0	1	0.428571	0	0	0	0.5	0	1	0	0	0	0.666667	0	0	0	0	0	1	0	0	0	0	0	0	0	0	1	ndh; NADH dehydrogenase [EC:1.6.99.3]
K00234	0	0	0	0	0	0	0	0	0	0	0	0	0	0	0	0.333333	0	0	0	0.5	0	0	0	0	0	0	0	0	SDHA, SDH1; succinate dehydrogenase (ubiquinone) flavoprotein subunit [EC:1.3.5.1]
K00235	0	0	0	0	0	0	0	0	0	0	0	0	0	0	0	0	0	0	0	0.5	0	0	0	0	0	0	0	0	SDHB, SDH2; succinate dehydrogenase (ubiquinone) iron-sulfur subunit [EC:1.3.5.1]
K00239	0.5	1	1	1	1	1	0	0.333333	1	0	1	1	1	1	0	0.333333	1	1	0	1	1	0	0	0	1	0	0.5	1	sdhA, frdA; succinate dehydrogenase / fumarate reductase, flavoprotein subunit [EC:1.3.5.1 1.3.5.4]
K00240	0.5	1	1	1	1	1	1	0.666667	1	0	1	0	1	1	0	0.333333	1	1	1	1	1	1	0	1	1	1	1	1	sdhB, frdB; succinate dehydrogenase / fumarate reductase, iron-sulfur subunit [EC:1.3.5.1 1.3.5.4]
K00241	0.5	1	1	1	1	0	1	0.666667	0	0	1	1	0	1	0	0.333333	1	1	0	1	1	1	0	0	1	0	1	1	sdhC, frdC; succinate dehydrogenase / fumarate reductase, cytochrome b subunit
K00242	0	0	0	1	1	0	0	0.666667	0	0	1	1	0	1	0	0.333333	1	1	0	1	1	0	0	0	0	0	0.5	0	sdhD, frdD; succinate dehydrogenase / fumarate reductase, membrane anchor subunit
K00245	0	0	0	0	0	0	0	0	0	0	0	0	0	0	0	0.333333	0	0	0	0	0	0	0	0	0	0	0	0	frdB; fumarate reductase iron-sulfur subunit [EC:1.3.5.4]
K00246	0	0	0	0	0	0	0	0	0	0	0	0	0	0	0	0	0	0	1	0	0	0	0	0	0	0	0	0	frdC; fumarate reductase subunit C
K00247	0	0	0	0	0	0	0	0	0	0	0	0	0	0	0	0.333333	0	0	0	0	0	0	0	0	0	0	0	0	frdD; fumarate reductase subunit D
K00411	0	0	0	1	1	1	0	1	0	0	0	0	1	1	0	1	1	1	0	0.5	1	0	0	0	0	0	1	0	UQCRFS1, RIP1, petA; ubiquinol-cytochrome c reductase iron-sulfur subunit [EC:7.1.1.8]
K00412	0	0	0	1	1	0.5	0	1	0	0	0	0	1	1	0	1	1	1	0	0.5	1	0	0	0	0	0	1	1	CYTB, petB; ubiquinol-cytochrome c reductase cytochrome b subunit
K00413	0	0	0	1	1	0.5	0	1	0	0	0	0	1	1	0	1	1	1	0	0.5	1	0	0	0	0	0	0.5	0	CYC1, CYT1, petC; ubiquinol-cytochrome c reductase cytochrome c1 subunit
K02257	0.5	0	0.714286	0.333333	0.5	0	0	0.666667	0	0	0	1	0	1	1	0.666667	1	0	0	1	0	1	0	1	0	0	1	0	COX10, ctaB, cyoE; heme o synthase [EC:2.5.1.141]
K02277	0.5	0	0.714286	0	0	0	0	0	0	0	0	0	0	0	1	0	0	0	0	0	0	1	0	1	0	0	0	0	coxD, ctaF; cytochrome c oxidase subunit IV [EC:1.9.3.1]
K02276	0.5	0	0.714286	0	0	0	0	0.666667	0	0	0	1	0	1	0	1	1	0	0	1	0	1	0	1	0	0	0.5	0	coxC, ctaE; cytochrome c oxidase subunit III [EC:1.9.3.1]
K02274	0	0	0	0	0	0	0	0.666667	0	0	0	1	0	1	0	0.666667	0.5	0	0	1	0	0	0	0	0	0	0.5	0	coxA, ctaD; cytochrome c oxidase subunit I [EC:1.9.3.1]
K02275	0.5	0	0.428571	0	0	0	0	0.333333	0	0	0	0	0	1	0	1	1	0	0	1	0	0	0	1	0	0	1	0	coxB, ctaC; cytochrome c oxidase subunit II [EC:1.9.3.1]
K02258	0	0	0	0	0	0	0	0.666667	0	0	0	1	0	1	0	1	1	0	0	1	0	0	0	0	0	0	1	0	COX11, ctaG; cytochrome c oxidase assembly protein subunit 11
K02259	0.5	0	1	0.333333	0.5	0	0	0.666667	0	0	0	0	0	1	1	1	1	0	0	1	0	0	0	1	0	0	0.5	0	COX15, ctaA; cytochrome c oxidase assembly protein subunit 15
K00404	0	0	0	0.666667	1	0	0	0.333333	0	0	0	0	0	1	0	0.333333	0.75	1	0	1	1	0	0	0	0	0	0.5	0	ccoN; cytochrome c oxidase cbb3-type subunit I [EC:1.9.3.1]
K00405	0	0	0	0.666667	1	0.5	0	0.333333	0	0	0	0	0	1	0	0.333333	0.75	1	0	0.5	0	0	0	0	0	0	0.5	0	ccoO; cytochrome c oxidase cbb3-type subunit II
K15862	1	1	1	0	0	0	0	0	0	0	0	0	0	0	1	0	0	0	1	0	0	0	0	0	0	0	0	1	ccoNO; cytochrome c oxidase cbb3-type subunit I/II [EC:1.9.3.1]
K00407	1	1	1	0.666667	1	0	1	0.333333	0	0	0	0	0	1	0	0.333333	0.75	1	1	1	1	0	0	0	0	0	0.5	1	ccoQ; cytochrome c oxidase cbb3-type subunit IV
K00406	1	1	1	0.666667	1	1	1	0.666667	0	0	1	0	1	1	1	0.333333	0.75	1	1	1	1	0	0	0	0	0	0	1	ccoP; cytochrome c oxidase cbb3-type subunit III
K00425	0	0	0	0.333333	0	0	0	0	0	0	0	0	0	0	0	0	0	0	0	0	0	0	0	0	0	0	0	0	cydA; cytochrome bd ubiquinol oxidase subunit I [EC:7.1.1.7]
K00426	0	0	0.285714	0	0	0	0	0	0	0	0	0	0	0	0	0	0	0	0	0	0	0	0	0	0	0	0	0	cydB; cytochrome bd ubiquinol oxidase subunit II [EC:7.1.1.7]
K02111	1	1	0.857143	1	1	0	1	1	1	0	1	1	1	1	1	0.666667	0.75	1	0	1	1	0	1	1	1	1	0.5	1	ATPF1A, atpA; F-type H+/Na+-transporting ATPase subunit alpha [EC:7.1.2.2 7.2.2.1]
K02112	0.5	1	0.857143	1	1	0	0.5	0.666667	1	0	1	1	1	1	1	0.666667	0.75	1	0	1	1	0	1	1	1	1	0	1	ATPF1B, atpD; F-type H+/Na+-transporting ATPase subunit beta [EC:7.1.2.2 7.2.2.1]
K02115	1	1	0.714286	1	1	0	1	0.666667	0	0	1	1	1	1	1	0.666667	0.75	1	0	1	1	1	1	1	1	1	0.5	1	ATPF1G, atpG; F-type H+-transporting ATPase subunit gamma
K02113	1	1	0.857143	1	1	0	1	1	1	1	1	1	1	1	1	0.666667	0.75	1	1	1	1	1	1	1	1	1	1	1	ATPF1D, atpH; F-type H+-transporting ATPase subunit delta
K02114	0	1	0	1	1	1	0.5	0.666667	1	0	1	1	1	1	1	0.666667	1	1	0	1	1	0	1	0	1	0	1	1	ATPF1E, atpC; F-type H+-transporting ATPase subunit epsilon
K02108	0.5	1	0.857143	1	1	0.5	1	0.666667	1	1	1	0	1	1	1	0.666667	1	1	1	1	1	0	1	1	1	0	0.5	1	ATPF0A, atpB; F-type H+-transporting ATPase subunit a
K02109	1	1	0.857143	1	1	0.5	1	0.666667	1	1	1	0	1	1	1	0.333333	1	1	1	1	1	1	1	1	1	0	1	1	ATPF0B, atpF; F-type H+-transporting ATPase subunit b
K02110	0.5	1	0.857143	1	0.5	0.5	1	0.333333	1	1	1	0	0.333333	1	0	0	0.75	1	0	1	1	0	1	1	1	0	0	1	ATPF0C, atpE; F-type H+-transporting ATPase subunit c
K02133	0	0	0	0	0	0	0	0	0	0	0	0	0	1	0	0	0	0	0	0	0	0	0	0	0	0	0	0	ATPeF1B, ATP5B, ATP2; F-type H+-transporting ATPase subunit beta [EC:7.1.2.2]
K02119	0	0	0	0	0	0	0	0	0	0	0	0	0	0	0	0	0	0	0	0	0	0	0	1	0	0	0	0	ATPVC, ntpC, atpC; V/A-type H+/Na+-transporting ATPase subunit C
K02121	0	0	0	0	0	0	1	0	0	1	0	0	0	0	0	0	0	0	0	0	0	0	0	0	0	0	0	0	ATPVE, ntpE, atpE; V/A-type H+/Na+-transporting ATPase subunit E
K02123	0	0	0	0	0	0	1	0	0	0	0	0	0	0	0	0	0	0	0	0	0	0	0	1	0	0	0	0	ATPVI, ntpI, atpI; V/A-type H+/Na+-transporting ATPase subunit I
K02124	0	0	0	0	0	0	0.5	0	0	0	0	0	0	0	0	0	0	0	0	0	0	0	0	1	0	0	0	0	ATPVK, ntpK, atpK; V/A-type H+/Na+-transporting ATPase subunit K
K01535	0	0	0	0.666667	1	0	0	0	0	0	0	0	0.333333	0	0	0	0	1	0	0	1	0	0	0	1	0	0	0	PMA1, PMA2; H+-transporting ATPase [EC:7.1.2.1]
K01507	0	1	0.571429	1	1	1	0.5	0.666667	0	0	1	0	0	1	0	0.666667	0	1	0	1	0	0	1	1	0	0	0.5	1	ppa; inorganic pyrophosphatase [EC:3.6.1.1]
K15986	0	0	0	0	0	0	0	0	0	0	0	0	1	0	1	0	0.75	0	1	0	0	0	0	0	1	1	0	0	ppaC; manganese-dependent inorganic pyrophosphatase [EC:3.6.1.1]
K00937	0	1	0	0.333333	0	0.5	1	0.666667	0	0	0	1	0.666667	1	1	0	1	0	0	0	1	0	0	0	0	0	0	1	ppk; polyphosphate kinase [EC:2.7.4.1]
K22468	0.5	0	1	0.666667	1	0.5	0	1	0	0	0	0	0.666667	1	1	0.666667	1	1	0	1	1	0	0	0	0	0	0.5	1	ppk2; polyphosphate kinase [EC:2.7.4.1]
ko00195
K02635	0	0	0	0	0	0	0	0	0	0	0	0	0	0	0	0	0	0	0	0	0	0	0	0	0	0	0	1	petB; cytochrome b6
K02636	0	0	0	0	0	0	0	0	0	0	0	0	0	0	0	0	0	0	0	0	0	0	0	1	0	0	0	1	petC; cytochrome b6-f complex iron-sulfur subunit [EC:7.1.1.6]
K02114	0	1	0	1	1	1	0.5	0.666667	1	0	1	1	1	1	1	0.666667	1	1	0	1	1	0	1	0	1	0	1	1	ATPF1E, atpC; F-type H+-transporting ATPase subunit epsilon
K02112	0.5	1	0.857143	1	1	0	0.5	0.666667	1	0	1	1	1	1	1	0.666667	0.75	1	0	1	1	0	1	1	1	1	0	1	ATPF1B, atpD; F-type H+/Na+-transporting ATPase subunit beta [EC:7.1.2.2 7.2.2.1]
K02115	1	1	0.714286	1	1	0	1	0.666667	0	0	1	1	1	1	1	0.666667	0.75	1	0	1	1	1	1	1	1	1	0.5	1	ATPF1G, atpG; F-type H+-transporting ATPase subunit gamma
K02111	1	1	0.857143	1	1	0	1	1	1	0	1	1	1	1	1	0.666667	0.75	1	0	1	1	0	1	1	1	1	0.5	1	ATPF1A, atpA; F-type H+/Na+-transporting ATPase subunit alpha [EC:7.1.2.2 7.2.2.1]
K02113	1	1	0.857143	1	1	0	1	1	1	1	1	1	1	1	1	0.666667	0.75	1	1	1	1	1	1	1	1	1	1	1	ATPF1D, atpH; F-type H+-transporting ATPase subunit delta
K02109	1	1	0.857143	1	1	0.5	1	0.666667	1	1	1	0	1	1	1	0.333333	1	1	1	1	1	1	1	1	1	0	1	1	ATPF0B, atpF; F-type H+-transporting ATPase subunit b
K02110	0.5	1	0.857143	1	0.5	0.5	1	0.333333	1	1	1	0	0.333333	1	0	0	0.75	1	0	1	1	0	1	1	1	0	0	1	ATPF0C, atpE; F-type H+-transporting ATPase subunit c
K02108	0.5	1	0.857143	1	1	0.5	1	0.666667	1	1	1	0	1	1	1	0.666667	1	1	1	1	1	0	1	1	1	0	0.5	1	ATPF0A, atpB; F-type H+-transporting ATPase subunit a
ko00196
K02289	0	0	0	0.333333	0	0	0	0	0	0	0	0	0	0	0	0	0	0	0	0	0	0	0	0	0	0	0	0	cpcF; phycocyanobilin lyase subunit beta [EC:4.4.1.32]
K05384	0	0	0	0.333333	0	0	0	0	0	0	0	0	0	0	0	0	0	0	0	0	0	0	0	0	0	0	0	0	cpeU, mpeU; bilin biosynthesis protein
K05386	0	0	0	0.333333	0	0	0	0	0	0	0	0	0	0	0	0	0	0	0	0	0	0	0	0	0	0	0	0	cpeZ; bilin biosynthesis protein
ko00710
K01601	0	0	0	0.666667	0	0.5	0	0	0	0	1	0	0	1	0	0	0.25	1	0	0	1	0	0	0	0	0	0	0	rbcL; ribulose-bisphosphate carboxylase large chain [EC:4.1.1.39]
K01602	0	0	0	0.666667	0	0.5	0	0	0	0	1	0	0	1	0	0	0.25	1	0	0	1	0	0	0	0	0	0	0	rbcS; ribulose-bisphosphate carboxylase small chain [EC:4.1.1.39]
K00927	0.5	1	1	0.666667	1	0.5	1	1	1	0	1	0	1	1	1	0.333333	1	1	1	1	0	1	1	1	1	1	1	1	PGK, pgk; phosphoglycerate kinase [EC:2.7.2.3]
K00134	0.5	1	1	1	1	0.5	0	1	0	0	1	0	1	1	1	0.666667	1	1	1	1	0	0	1	1	1	1	1	1	GAPDH, gapA; glyceraldehyde 3-phosphate dehydrogenase [EC:1.2.1.12]
K01623	0	0	0	0	0	0	0	0	0	0	0	0	0	0	0	0.333333	0.25	0	0	1	0	0	0	0	0	0	0.5	0	ALDO; fructose-bisphosphate aldolase, class I [EC:4.1.2.13]
K11645	0	0	0	0	0	0	0	0	0	0	0	0	0	0	0	0	0.25	0	0	0	0	0	0	0	0	0	0	0	fbaB; fructose-bisphosphate aldolase, class I [EC:4.1.2.13]
K01624	1	1	1	0.666667	1	0.5	1	1	1	1	1	1	1	1	1	0.666667	0.75	1	1	0	0	0	1	1	1	0	0	1	FBA, fbaA; fructose-bisphosphate aldolase, class II [EC:4.1.2.13]
K03841	1	1	1	0.666667	0	0.5	0	1	0	0	1	0	1	1	0	0	0.75	1	0	0	1	0	0	0	1	0	1	1	FBP, fbp; fructose-1,6-bisphosphatase I [EC:3.1.3.11]
K02446	0.5	0	0	0	0	0	0	0	0	0	0	0	0	0	0	0	0	0	0	0	0	0	0	0	0	0	0	0	glpX; fructose-1,6-bisphosphatase II [EC:3.1.3.11]
K11532	0	0	0	0	0	0	0	0	0	0	0	0	0	0	0	0	1	0	0	0	0	0	0	0	0	0	0	0	glpX-SEBP; fructose-1,6-bisphosphatase II / sedoheptulose-1,7-bisphosphatase [EC:3.1.3.11 3.1.3.37]
K04041	0	0	0	0	0	0	0	0	1	0	0	0	0	0	0	0	0	0	0	0	0	0	0	0	0	0	0	0	fbp3; fructose-1,6-bisphosphatase III [EC:3.1.3.11]
K00615	1	1	0.857143	0.666667	1	0.5	1	1	0	0	1	1	0.666667	1	1	1	1	1	1	1	0	1	1	0	1	0	1	1	E2.2.1.1, tktA, tktB; transketolase [EC:2.2.1.1]
K01807	0	0	0	1	1	0.5	0	1	0	0	1	0	0	1	0	0.666667	1	1	0	1	1	0	0	0	0	0	1	1	rpiA; ribose 5-phosphate isomerase A [EC:5.3.1.6]
K01808	0.5	1	1	0	0	0	1	0.333333	0	0	0	1	1	0	1	0	0	0	1	0	0	0	0	0	1	1	0	0	rpiB; ribose 5-phosphate isomerase B [EC:5.3.1.6]
K00855	0	0	0	1	0	1	0	0	0	0	1	0	0	1	0	0	0.75	1	0	0	1	0	0	0	0	0	0	0	PRK, prkB; phosphoribulokinase [EC:2.7.1.19]
K01803	1	1	1	1	1	1	1	1	0	0	1	1	1	1	1	0.666667	1	1	0	1	1	1	1	1	1	1	0.5	1	TPI, tpiA; triosephosphate isomerase (TIM) [EC:5.3.1.1]
K01621	0	0	0	1	1	0	0	0	0	0	0	0	0	0	1	0	0	0	0	0	1	0	0	0	0	0	0	0	xfp, xpk; xylulose-5-phosphate/fructose-6-phosphate phosphoketolase [EC:4.1.2.9 4.1.2.22]
K01783	1	1	0.857143	1	1	1	1	0.666667	0	1	1	1	1	1	1	1	1	0	0	0.5	1	1	0	0	1	1	0.5	1	rpe, RPE; ribulose-phosphate 3-epimerase [EC:5.1.3.1]
K11214	0	0	0	0	0	0	0.5	0	0	0	0	0	0	0	0	0	0	0	0	0	0	0	0	0	0	0	0	0	SHPK; sedoheptulokinase [EC:2.7.1.14]
K01595	0	0	0.428571	1	0	1	0	0	0	0	1	0	0	0	1	0	0	1	0	1	1	0	0	0	0	0	0	0	ppc; phosphoenolpyruvate carboxylase [EC:4.1.1.31]
K01610	0.5	1	0.857143	0	1	0	0.5	1	1	0	0	1	1	1	0	0	1	0	0	0	0	1	0	0	1	0	1	1	E4.1.1.49, pckA; phosphoenolpyruvate carboxykinase (ATP) [EC:4.1.1.49]
K01006	0	1	0.285714	0	0	0	0.5	1	1	1	0	0	0	1	1	0	0.75	0	1	0	0	1	0	1	1	1	1	1	ppdK; pyruvate, orthophosphate dikinase [EC:2.7.9.1]
K00029	1	0	0.142857	0	0	0	0	0	0	0	0	0	0	0	1	0	0.75	0	0	1	0	0	0	0	1	0	0	1	E1.1.1.40, maeB; malate dehydrogenase (oxaloacetate-decarboxylating)(NADP+) [EC:1.1.1.40]
K00024	1	1	0.857143	1	1	0	1	0.666667	0	0	1	0	0.333333	1	0	1	1	1	1	1	0	1	0	0	1	0	1	1	mdh; malate dehydrogenase [EC:1.1.1.37]
ko00720
K00169	0	0	0	0	0	0	0	0	0	0	1	0	1	0	0	0	0.25	1	0	0	0	0	0	0	0	0	0	0	porA; pyruvate ferredoxin oxidoreductase alpha subunit [EC:1.2.7.1]
K00170	0	0	0	0	0	0	0	0	0	0	1	0	1	0	0	0	0.25	1	0	0	0	0	0	0	0	0	0	0	porB; pyruvate ferredoxin oxidoreductase beta subunit [EC:1.2.7.1]
K00172	0	0	0	0	0	0	0	0	0	0	1	0	1	0	0	0	0	1	0	0	0	0	0	0	0	0	0	0	porG; pyruvate ferredoxin oxidoreductase gamma subunit [EC:1.2.7.1]
K00171	0	0	0	0	0	0	0	0	0	0	0	0	1	0	0	0	0	0	0	0	0	0	0	0	0	0	0	0	porD; pyruvate ferredoxin oxidoreductase delta subunit [EC:1.2.7.1]
K03737	0.5	1	0.428571	0	1	0	0.5	0	0	0	0	0	0.333333	0	1	0	0	0	0	0	0	0	0	1	1	1	0	1	por, nifJ; pyruvate-ferredoxin/flavodoxin oxidoreductase [EC:1.2.7.1 1.2.7.-]
K01007	0	0	0	0.666667	1	1	0	0	0	0	1	0	0.333333	0	0	1	0.25	1	0	1	1	0	1	0	1	0	0	0	pps, ppsA; pyruvate, water dikinase [EC:2.7.9.2]
K01006	0	1	0.285714	0	0	0	0.5	1	1	1	0	0	0	1	1	0	0.75	0	1	0	0	1	0	1	1	1	1	1	ppdK; pyruvate, orthophosphate dikinase [EC:2.7.9.1]
K01595	0	0	0.428571	1	0	1	0	0	0	0	1	0	0	0	1	0	0	1	0	1	1	0	0	0	0	0	0	0	ppc; phosphoenolpyruvate carboxylase [EC:4.1.1.31]
K01958	0.5	0	0.428571	0	0	0	0	0.333333	0	0	0	0	0	1	1	0	1	0	0	0	0	0	0	0	0	0	0	0	PC, pyc; pyruvate carboxylase [EC:6.4.1.1]
K01959	0	0	0	0.666667	0	0	0	0	0	0	0	0	0	0	0	0	0	1	0	0	1	0	0	0	0	0	0	0	pycA; pyruvate carboxylase subunit A [EC:6.4.1.1]
K01960	0	0	0	0.333333	0	0	0	0	0	0	0	0	0	0	0	0	0	1	0	0	1	0	0	0	0	0	0	0	pycB; pyruvate carboxylase subunit B [EC:6.4.1.1]
K00024	1	1	0.857143	1	1	0	1	0.666667	0	0	1	0	0.333333	1	0	1	1	1	1	1	0	1	0	0	1	0	1	1	mdh; malate dehydrogenase [EC:1.1.1.37]
K01676	0	0	0	0.666667	0.5	0	0.5	0	0	0	1	0	0	1	1	0	0	0	0	0	1	0	0	0	0	0	0	0	E4.2.1.2A, fumA, fumB; fumarate hydratase, class I [EC:4.2.1.2]
K01677	0	0	0	0	0	0	0	0	0	0	0	0	0.333333	0	0	0	0	0	0	0	0	0	0	0	1	0	0	0	E4.2.1.2AA, fumA; fumarate hydratase subunit alpha [EC:4.2.1.2]
K01678	0	0	0	0	0	0	0	0	0	0	0	0	0.333333	0	0	0	0	0	0	0	0	0	0	0	1	0	0	0	E4.2.1.2AB, fumB; fumarate hydratase subunit beta [EC:4.2.1.2]
K01679	0	1	1	0	0.5	0.5	0	1	0	0	0	0	0.666667	0	0	0	1	0	0	1	0	0	0	0	0	0	0.5	1	E4.2.1.2B, fumC, FH; fumarate hydratase, class II [EC:4.2.1.2]
K00239	0.5	1	1	1	1	1	0	0.333333	1	0	1	1	1	1	0	0.333333	1	1	0	1	1	0	0	0	1	0	0.5	1	sdhA, frdA; succinate dehydrogenase / fumarate reductase, flavoprotein subunit [EC:1.3.5.1 1.3.5.4]
K00240	0.5	1	1	1	1	1	1	0.666667	1	0	1	0	1	1	0	0.333333	1	1	1	1	1	1	0	1	1	1	1	1	sdhB, frdB; succinate dehydrogenase / fumarate reductase, iron-sulfur subunit [EC:1.3.5.1 1.3.5.4]
K00241	0.5	1	1	1	1	0	1	0.666667	0	0	1	1	0	1	0	0.333333	1	1	0	1	1	1	0	0	1	0	1	1	sdhC, frdC; succinate dehydrogenase / fumarate reductase, cytochrome b subunit
K00242	0	0	0	1	1	0	0	0.666667	0	0	1	1	0	1	0	0.333333	1	1	0	1	1	0	0	0	0	0	0.5	0	sdhD, frdD; succinate dehydrogenase / fumarate reductase, membrane anchor subunit
K00245	0	0	0	0	0	0	0	0	0	0	0	0	0	0	0	0.333333	0	0	0	0	0	0	0	0	0	0	0	0	frdB; fumarate reductase iron-sulfur subunit [EC:1.3.5.4]
K00246	0	0	0	0	0	0	0	0	0	0	0	0	0	0	0	0	0	0	1	0	0	0	0	0	0	0	0	0	frdC; fumarate reductase subunit C
K00247	0	0	0	0	0	0	0	0	0	0	0	0	0	0	0	0.333333	0	0	0	0	0	0	0	0	0	0	0	0	frdD; fumarate reductase subunit D
K01902	0.5	1	1	1	1	1	0.5	0.333333	0	0	1	0	0.333333	1	1	0.666667	0.75	1	0	1	1	1	0	0	1	1	1	1	sucD; succinyl-CoA synthetase alpha subunit [EC:6.2.1.5]
K01903	0.5	1	0.714286	1	1	1	0.5	0.333333	1	0	1	0	0.333333	1	1	1	1	1	0	1	1	0	0	0	1	0	0.5	0	sucC; succinyl-CoA synthetase beta subunit [EC:6.2.1.5]
K14534	0	0	0	0	0	0	0	0	0	0	0	0	0	1	0	0	0	0	0	0	0	0	0	0	0	0	0	0	abfD; 4-hydroxybutyryl-CoA dehydratase / vinylacetyl-CoA-Delta-isomerase [EC:4.2.1.120 5.3.3.3]
K00626	1	1	0.857143	1	1	0	0	1	1	1	1	1	0.666667	1	1	1	1	1	1	1	1	1	0	1	0	1	1	1	E2.3.1.9, atoB; acetyl-CoA C-acetyltransferase [EC:2.3.1.9]
K00174	1	1	0.571429	0	1	0	1	0	1	0	0	1	1	0	1	1	0.25	0	1	1	0	0	0	0	1	1	0.5	1	korA, oorA, oforA; 2-oxoglutarate/2-oxoacid ferredoxin oxidoreductase subunit alpha [EC:1.2.7.3 1.2.7.11]
K00175	1	1	0.571429	0	1	0	1	0.333333	1	0	0	1	1	0	1	0.666667	0.25	0	1	1	0	1	0	0	1	1	0.5	1	korB, oorB, oforB; 2-oxoglutarate/2-oxoacid ferredoxin oxidoreductase subunit beta [EC:1.2.7.3 1.2.7.11]
K00177	0	1	0.142857	0	0	0	0.5	0	1	0	0	0	1	0	0	0	0	0	0	0	0	0	0	0	1	0	0	1	korC, oorC; 2-oxoglutarate ferredoxin oxidoreductase subunit gamma [EC:1.2.7.3]
K00176	0	1	0.142857	0	0	0	1	0	0	0	0	0	1	0	0	0	0	0	0	0	0	0	0	0	1	0	0	1	korD, oorD; 2-oxoglutarate ferredoxin oxidoreductase subunit delta [EC:1.2.7.3]
K00031	0	0	0	1	0	0	1	0.333333	0	0	0	1	0	1	0	0	1	1	0	0	0	0	0	1	0	1	1	0	IDH1, IDH2, icd; isocitrate dehydrogenase [EC:1.1.1.42]
K01681	0	0	0	0	0.5	0	0	1	0	1	1	1	0	1	1	0.333333	0.75	1	1	1	0	0	0	0	0	0	0	0	ACO, acnA; aconitate hydratase [EC:4.2.1.3]
K01682	0	1	0	0.666667	0	1	0	0	0	0	0	0	1	0	0	0	0	0	0	0	1	0	0	0	0	0	0	0	acnB; aconitate hydratase 2 / 2-methylisocitrate dehydratase [EC:4.2.1.3 4.2.1.99]
K01648	0	0	0	0	0	0	0	0	0	0	0	0	0.666667	0	0	0	0	0	0	0	0	0	0	0	0	0	0	0	ACLY; ATP citrate (pro-S)-lyase [EC:2.3.3.8]
K15230	0	0	0	0	0	0	0	0	0	0	0	0	0.666667	0	0	0	0	0	0	0	0	0	0	0	0	0	0	0	aclA; ATP-citrate lyase alpha-subunit [EC:2.3.3.8]
K15231	0	0	0	0	0	0	0	0	0	0	0	0	0.666667	0	0	0	0	0	0	0	0	0	0	0	0	0	0	0	aclB; ATP-citrate lyase beta-subunit [EC:2.3.3.8]
K01962	0.5	1	0.714286	0.666667	1	1	0	0.666667	0	0	1	0	1	1	1	1	0.75	1	0	1	1	1	0	0	0	0	1	1	accA; acetyl-CoA carboxylase carboxyl transferase subunit alpha [EC:6.4.1.2 2.1.3.15]
K02160	0.5	1	1	0.666667	1	0.5	0	1	0	0	1	1	0	1	1	0.666667	1	1	0	1	1	1	0	1	0	0	1	1	accB, bccP; acetyl-CoA carboxylase biotin carboxyl carrier protein
K01961	1	1	1	0.666667	1	0.5	0.5	1	0	0	1	1	0	1	1	0.666667	1	1	1	1	1	1	0	1	0	0	0.5	1	accC; acetyl-CoA carboxylase, biotin carboxylase subunit [EC:6.4.1.2 6.3.4.14]
K01963	0	1	0.857143	1	1	1	0	1	0	0	1	1	0.666667	1	1	1	1	1	0	1	1	1	0	1	0	0	1	1	accD; acetyl-CoA carboxylase carboxyl transferase subunit beta [EC:6.4.1.2 2.1.3.15]
K08691	0	0	0	0	0	0	0	0	0	0	0	1	0	0	0	0	1	0	0	0	0	0	0	0	0	0	0	0	mcl; malyl-CoA/(S)-citramalyl-CoA lyase [EC:4.1.3.24 4.1.3.25]
K14449	0	0	0	0	0	0	0	0	0	0	0	1	0	0	0	0	1	0	0	0	0	0	0	0	0	0	0	0	mch, mcd; 2-methylfumaryl-CoA hydratase [EC:4.2.1.148]
K09709	0	0	0	0	0	0	0	0	0	0	0	0	0	0	0	0	0.25	0	0	0	0	0	0	0	0	0	0	0	meh; 3-methylfumaryl-CoA hydratase [EC:4.2.1.153]
K05606	0.5	1	1	0	0	0	1	1	0	0	0	0	0	1	0	0	1	0	0	0	1	0	0	0	0	0	1	1	MCEE, epi; methylmalonyl-CoA/ethylmalonyl-CoA epimerase [EC:5.1.99.1]
K01847	1	1	1	0	0	0	0.5	1	0	0	0	0	0	1	0	0	1	0	0	0	0	0	0	0	0	0	0.5	1	MUT; methylmalonyl-CoA mutase [EC:5.4.99.2]
K01848	0	0	0	0	0	0	0	0	0	1	0	0	0	0	0	0	0	0	1	0	0	0	0	0	0	0	0	1	E5.4.99.2A, mcmA1; methylmalonyl-CoA mutase, N-terminal domain [EC:5.4.99.2]
K01849	0	0	0	0	0	0	0	0	0	1	0	0	0	0	0	0	0	0	0	0	0	1	0	0	0	0	0	1	E5.4.99.2B, mcmA2; methylmalonyl-CoA mutase, C-terminal domain [EC:5.4.99.2]
K15022	0	0	0	0	0	0	0	0	0	0	0	0	0.666667	0	0	0.666667	0	0	0	1	0	0	0	0	0	0	0.5	0	fdhB; formate dehydrogenase (NADP+) beta subunit [EC:1.17.1.10]
K01938	1	0	1	0	0	0	0	0.666667	0	0	0	0	0	1	0	0.333333	1	0	0	0	0	0	0	0	1	0	0.5	0	fhs; formate--tetrahydrofolate ligase [EC:6.3.4.3]
K01491	0.5	1	0.714286	0.666667	1	0.5	1	0.333333	1	0	1	0	1	1	1	1	1	1	0	1	1	0	0	1	1	0	0.5	1	folD; methylenetetrahydrofolate dehydrogenase (NADP+) / methenyltetrahydrofolate cyclohydrolase [EC:1.5.1.5 3.5.4.9]
K00297	0.5	1	0.571429	0.666667	1	0	0.5	0.666667	0	0	1	0	0	1	1	0.666667	1	1	1	1	1	0	0	1	1	0	0.5	0	metF, MTHFR; methylenetetrahydrofolate reductase (NADPH) [EC:1.5.1.20]
K15023	0	0	0	0	0	0	0	0	0	0	0	0	0	0	0	0	0	0	0	0	0	0	0	0	1	0	0	0	acsE; 5-methyltetrahydrofolate corrinoid/iron sulfur protein methyltransferase [EC:2.1.1.258]
K00198	0	0	0	0	0	0	0	0	0	0	0	0	0	0	0	0	0	0	0	0	0	0	0	0	1	0	0	0	cooS, acsA; anaerobic carbon-monoxide dehydrogenase catalytic subunit [EC:1.2.7.4]
K14138	0	0	0	0	0	0	0	0	0	0	0	0	0	0	0	0	0	0	0	0	0	0	0	0	1	0	0	0	acsB; acetyl-CoA synthase [EC:2.3.1.169]
K00197	0	0	0	0	0	0	0	0	0	0	0	0	0	0	0	0	0	0	0	0	0	0	0	0	1	0	0	0	cdhE, acsC; acetyl-CoA decarbonylase/synthase, CODH/ACS complex subunit gamma [EC:2.1.1.245]
K00194	0	0	0	0	0	0	0	0	0	0	0	0	0	0	0	0	0	0	0	0	0	0	0	0	1	0	0	0	cdhD, acsD; acetyl-CoA decarbonylase/synthase, CODH/ACS complex subunit delta [EC:2.1.1.245]
K00625	0	1	0	0	0	0	0	0	0	0	0	0	0	0	0	0	0	0	0	0	0	0	0	0	0	0	0	1	E2.3.1.8, pta; phosphate acetyltransferase [EC:2.3.1.8]
K13788	0.5	0	0.142857	0	0	0	0	0	0	0	0	0	0	0	1	0	0	0	0	0	0	0	0	0	0	0	0	0	pta; phosphate acetyltransferase [EC:2.3.1.8]
K00925	0.5	1	0.142857	1	1	0	0.5	0	1	1	0	0	0	0	1	0	0.5	0	1	0	1	0	0	0	0	0	0	1	ackA; acetate kinase [EC:2.7.2.1]
K01895	1	0	0.571429	1	1	1	0.5	1	1	0	1	0	0.666667	1	1	0.666667	1	1	1	1	1	1	0	1	1	0	1	1	ACSS1_2, acs; acetyl-CoA synthetase [EC:6.2.1.1]
ko00680
K00148	0	0	0	0	0	0	0	0	0	0	0	0	0	0	0	0	0	0	0	0	0	0	0	1	0	0	0	0	fdhA; glutathione-independent formaldehyde dehydrogenase [EC:1.2.1.46]
K00121	0	0	0	0.333333	0	0	0	0.666667	0	0	1	0	0	1	0	0	0.5	0	0	0	0	0	0	0	0	0	0.5	0	frmA, ADH5, adhC; S-(hydroxymethyl)glutathione dehydrogenase / alcohol dehydrogenase [EC:1.1.1.284 1.1.1.1]
K01070	0	0	0	0.333333	0	0	0	0.666667	0	0	1	1	0	1	0	0	0.5	0	0	0	0	0	0	0	0	0	0.5	0	frmB, ESD, fghA; S-formylglutathione hydrolase [EC:3.1.2.12]
K00123	1	0	0.714286	0	1	0	0	0.333333	0	1	0	0	0	1	1	0.666667	1	0	0	0	0	0	0	0	0	0	0.5	0	fdoG, fdhF, fdwA; formate dehydrogenase major subunit [EC:1.17.1.9]
K22515	0	0	0	0	0	0	0	0	0	0	0	0	0	1	0	0	1	0	0	0	0	0	0	0	0	0	0	0	fdwB; formate dehydrogenase beta subunit [EC:1.17.1.9]
K00124	0	0	0	0	0	0	0	0	0	0	0	0	0.333333	0	0	0	0.75	0	0	0	0	0	0	0	1	0	0	0	fdoH, fdsB; formate dehydrogenase iron-sulfur subunit
K00127	0	1	0	0	1	0	0	0	0	0	0	0	0	0	0	0.333333	0.75	0	0	0	0	0	0	0	1	0	0	1	fdoI, fdsG; formate dehydrogenase subunit gamma
K00125	0	0	0	0	1	0	0	0	0	0	0	0	0	0	0	0	0	0	0	0	0	0	0	0	0	0	0	0	fdhB; formate dehydrogenase (coenzyme F420) beta subunit [EC:1.17.98.3 1.8.98.6]
K15022	0	0	0	0	0	0	0	0	0	0	0	0	0.666667	0	0	0.666667	0	0	0	1	0	0	0	0	0	0	0.5	0	fdhB; formate dehydrogenase (NADP+) beta subunit [EC:1.17.1.10]
K00197	0	0	0	0	0	0	0	0	0	0	0	0	0	0	0	0	0	0	0	0	0	0	0	0	1	0	0	0	cdhE, acsC; acetyl-CoA decarbonylase/synthase, CODH/ACS complex subunit gamma [EC:2.1.1.245]
K00194	0	0	0	0	0	0	0	0	0	0	0	0	0	0	0	0	0	0	0	0	0	0	0	0	1	0	0	0	cdhD, acsD; acetyl-CoA decarbonylase/synthase, CODH/ACS complex subunit delta [EC:2.1.1.245]
K00198	0	0	0	0	0	0	0	0	0	0	0	0	0	0	0	0	0	0	0	0	0	0	0	0	1	0	0	0	cooS, acsA; anaerobic carbon-monoxide dehydrogenase catalytic subunit [EC:1.2.7.4]
K00600	0	1	0.714286	1	1	0	0.5	1	1	1	1	1	1	1	1	0.666667	1	1	0	1	1	0	1	1	1	1	1	1	glyA, SHMT; glycine hydroxymethyltransferase [EC:2.1.2.1]
K00830	0	0	0	0.666667	0.5	0	0	0	0	0	1	0	0	1	0	0	0	0	0	0	0	0	0	0	0	1	0.5	0	AGXT; alanine-glyoxylate transaminase / serine-glyoxylate transaminase / serine-pyruvate transaminase [EC:2.6.1.44 2.6.1.45 2.6.1.51]
K00018	0	1	0	0	1	0	0.5	0	0	0	0	0	1	0	1	0	0	0	1	0	0	0	0	0	0	0	0	1	hprA; glycerate dehydrogenase [EC:1.1.1.29]
K11529	0	0	0	0.666667	0	0	0	1	0	0	1	0	0	1	0	0	0.75	0	0	0	0	0	0	0	0	1	0	1	gck, gckA, GLYCTK; glycerate 2-kinase [EC:2.7.1.165]
K01689	0.5	1	1	0.333333	1	1	0.5	0.666667	1	1	1	1	0.666667	1	1	0.333333	1	1	1	0.5	1	1	1	1	1	1	1	1	ENO, eno; enolase [EC:4.2.1.11]
K01595	0	0	0.428571	1	0	1	0	0	0	0	1	0	0	0	1	0	0	1	0	1	1	0	0	0	0	0	0	0	ppc; phosphoenolpyruvate carboxylase [EC:4.1.1.31]
K00024	1	1	0.857143	1	1	0	1	0.666667	0	0	1	0	0.333333	1	0	1	1	1	1	1	0	1	0	0	1	0	1	1	mdh; malate dehydrogenase [EC:1.1.1.37]
K08691	0	0	0	0	0	0	0	0	0	0	0	1	0	0	0	0	1	0	0	0	0	0	0	0	0	0	0	0	mcl; malyl-CoA/(S)-citramalyl-CoA lyase [EC:4.1.3.24 4.1.3.25]
K00863	0	0	0	0	0	0	0	0	0	0	0	0	0	0	0	0	0.25	0	0	0	0	0	0	0	0	0	0	0	DAK, TKFC; triose/dihydroxyacetone kinase / FAD-AMP lyase (cyclizing) [EC:2.7.1.28 2.7.1.29 4.6.1.15]
K01623	0	0	0	0	0	0	0	0	0	0	0	0	0	0	0	0.333333	0.25	0	0	1	0	0	0	0	0	0	0.5	0	ALDO; fructose-bisphosphate aldolase, class I [EC:4.1.2.13]
K11645	0	0	0	0	0	0	0	0	0	0	0	0	0	0	0	0	0.25	0	0	0	0	0	0	0	0	0	0	0	fbaB; fructose-bisphosphate aldolase, class I [EC:4.1.2.13]
K01624	1	1	1	0.666667	1	0.5	1	1	1	1	1	1	1	1	1	0.666667	0.75	1	1	0	0	0	1	1	1	0	0	1	FBA, fbaA; fructose-bisphosphate aldolase, class II [EC:4.1.2.13]
K03841	1	1	1	0.666667	0	0.5	0	1	0	0	1	0	1	1	0	0	0.75	1	0	0	1	0	0	0	1	0	1	1	FBP, fbp; fructose-1,6-bisphosphatase I [EC:3.1.3.11]
K02446	0.5	0	0	0	0	0	0	0	0	0	0	0	0	0	0	0	0	0	0	0	0	0	0	0	0	0	0	0	glpX; fructose-1,6-bisphosphatase II [EC:3.1.3.11]
K11532	0	0	0	0	0	0	0	0	0	0	0	0	0	0	0	0	1	0	0	0	0	0	0	0	0	0	0	0	glpX-SEBP; fructose-1,6-bisphosphatase II / sedoheptulose-1,7-bisphosphatase [EC:3.1.3.11 3.1.3.37]
K04041	0	0	0	0	0	0	0	0	1	0	0	0	0	0	0	0	0	0	0	0	0	0	0	0	0	0	0	0	fbp3; fructose-1,6-bisphosphatase III [EC:3.1.3.11]
K00850	1	1	1	0	0	0	0	0	0	0	0	0	0	0	0	0	0	0	0	0	0	0	0	1	0	0	0	0	pfkA, PFK; 6-phosphofructokinase 1 [EC:2.7.1.11]
K16370	0	0	0	0	0	0	0	0	0	0	0	0	0	0	0	0	0.25	0	0	0	0	0	0	0	0	0	0	0	pfkB; 6-phosphofructokinase 2 [EC:2.7.1.11]
K21071	0	0	0	1	1	0	0.5	0	1	0	1	0	0	0	0	0.666667	0	0	1	1	0	0	0	1	1	0	0	1	pfk, pfp; ATP-dependent phosphofructokinase / diphosphate-dependent phosphofructokinase [EC:2.7.1.11 2.7.1.90]
K08094	0	0	0	0	0	0	0	0	0	0	0	0	0	0	0	0	0.25	0	0	0	0	0	0	0	0	0	0	0	hxlB; 6-phospho-3-hexuloisomerase [EC:5.3.1.27]
K00317	0	0	0	0	0	0	0	0	0	0	0	0	0	0	0	0.333333	0.25	0	0	0	0	0	0	0	0	0	0	0	dmd-tmd; dimethylamine/trimethylamine dehydrogenase [EC:1.5.8.1 1.5.8.2]
K15228	0	0	0	0	0	0	0	0	0	0	0	0	0	0	0	0	0	0	0	0	0	0	0	0	0	0	0.5	0	mauA; methylamine dehydrogenase light chain [EC:1.4.9.1]
K15229	0	0	0	0	0	0	0	0	0	0	0	0	0	0	0	0	0	0	0	0	0	0	0	0	0	0	0.5	0	mauB; methylamine dehydrogenase heavy chain [EC:1.4.9.1]
K22081	0	0	0	0	0	0	0	0	0	0	0	0	0	0	0	0	0.25	0	0	0	0	0	0	0	0	0	0	0	mgsA; methylamine---glutamate N-methyltransferase subunit A [EC:2.1.1.21]
K22082	0	0	0	0	0	0	0	0	0	0	0	0	0	0	0	0	0.25	0	0	0	0	0	0	0	0	0	0	0	mgsB; methylamine---glutamate N-methyltransferase subunit B [EC:2.1.1.21]
K22083	1	0	0.142857	0.666667	0	1	0	0.666667	0	0	1	0	0	1	1	0.333333	0.5	0	0	0	0	0	0	0	0	0	0	0	mgsC; methylamine---glutamate N-methyltransferase subunit C [EC:2.1.1.21]
K22084	0	0	0	0	0	0	0	0.333333	0	0	0	0	0	1	0	0	0.5	0	0	0	0	0	0	0	0	0	0	0	mgdA; methylglutamate dehydrogenase subunit A [EC:1.5.99.5]
K22085	0	0	0	0	0	0	0	0.333333	0	0	0	1	0	0	0	0	0.75	0	0	0	0	0	0	0	0	0	0	0	mgdB; methylglutamate dehydrogenase subunit B [EC:1.5.99.5]
K22086	0	0	0	0	0	0	0	0.333333	0	0	0	0	0	0	0	0	0.75	0	0	0	0	0	0	0	0	0	0	0	mgdC; methylglutamate dehydrogenase subunit C [EC:1.5.99.5]
K22087	0	0	0	0	0	0	0	0	0	0	0	0	0	0	0	0	0.75	0	0	0	0	0	0	0	0	0	0	0	mgdD; methylglutamate dehydrogenase subunit D [EC:1.5.99.5]
K11261	0	0	0	0	0	0	0	0	0	0	0	0	0	0	0	0	0	0	0	0	0	0	0	0	1	0	0	0	fwdE, fmdE; formylmethanofuran dehydrogenase subunit E [EC:1.2.7.12]
K00441	0	0	0	0	0	0	0	0	0	0	0	0	0	0	0	0	0	0	0	0	0	0	0	1	0	0	0	0	frhB; coenzyme F420 hydrogenase subunit beta [EC:1.12.98.1]
K00320	0	0	0	0	0	0	0	0	0	0	0	0	0	0	0	0	0.25	0	0	0	0	0	0	0	0	0	0	0	mer; 5,10-methylenetetrahydromethanopterin reductase [EC:1.5.98.2]
K03388	0	0	0	0	0	0	0	0	0	0	0	0	0	0	0	0	0	0	0	0	0	0	0	0	1	0	0	0	hdrA2; heterodisulfide reductase subunit A2 [EC:1.8.7.3 1.8.98.4 1.8.98.5 1.8.98.6]
K03389	0	0	0	0	0	0	0	0.333333	0	0	0	0	0	0	0	0	0	0	0	0	0	0	0	0	0	0	1	0	hdrB2; heterodisulfide reductase subunit B2 [EC:1.8.7.3 1.8.98.4 1.8.98.5 1.8.98.6]
K03390	0	0	0	0	0	0	0	0.333333	0	0	0	0	0	0	0	0	0	0	0	0	0	0	0	0	0	0	1	0	hdrC2; heterodisulfide reductase subunit C2 [EC:1.8.7.3 1.8.98.4 1.8.98.5 1.8.98.6]
K08264	1	1	0.714286	0	0	0	0	0	0	0	0	0	0	0	0	0	0	0	0	0	0	0	0	1	0	0	0	1	hdrD; heterodisulfide reductase subunit D [EC:1.8.98.1]
K14127	0	0	0	0	1	0	0	0	0	0	0	0	0	0	0	0	0	0	0	0	0	0	0	0	1	0	0	0	mvhD, vhuD, vhcD; F420-non-reducing hydrogenase iron-sulfur subunit [EC:1.12.99.- 1.8.98.5 1.8.98.6]
K00925	0.5	1	0.142857	1	1	0	0.5	0	1	1	0	0	0	0	1	0	0.5	0	1	0	1	0	0	0	0	0	0	1	ackA; acetate kinase [EC:2.7.2.1]
K00625	0	1	0	0	0	0	0	0	0	0	0	0	0	0	0	0	0	0	0	0	0	0	0	0	0	0	0	1	E2.3.1.8, pta; phosphate acetyltransferase [EC:2.3.1.8]
K13788	0.5	0	0.142857	0	0	0	0	0	0	0	0	0	0	0	1	0	0	0	0	0	0	0	0	0	0	0	0	0	pta; phosphate acetyltransferase [EC:2.3.1.8]
K01895	1	0	0.571429	1	1	1	0.5	1	1	0	1	0	0.666667	1	1	0.666667	1	1	1	1	1	1	0	1	1	0	1	1	ACSS1_2, acs; acetyl-CoA synthetase [EC:6.2.1.1]
K00169	0	0	0	0	0	0	0	0	0	0	1	0	1	0	0	0	0.25	1	0	0	0	0	0	0	0	0	0	0	porA; pyruvate ferredoxin oxidoreductase alpha subunit [EC:1.2.7.1]
K00170	0	0	0	0	0	0	0	0	0	0	1	0	1	0	0	0	0.25	1	0	0	0	0	0	0	0	0	0	0	porB; pyruvate ferredoxin oxidoreductase beta subunit [EC:1.2.7.1]
K00172	0	0	0	0	0	0	0	0	0	0	1	0	1	0	0	0	0	1	0	0	0	0	0	0	0	0	0	0	porG; pyruvate ferredoxin oxidoreductase gamma subunit [EC:1.2.7.1]
K00171	0	0	0	0	0	0	0	0	0	0	0	0	1	0	0	0	0	0	0	0	0	0	0	0	0	0	0	0	porD; pyruvate ferredoxin oxidoreductase delta subunit [EC:1.2.7.1]
K01007	0	0	0	0.666667	1	1	0	0	0	0	1	0	0.333333	0	0	1	0.25	1	0	1	1	0	1	0	1	0	0	0	pps, ppsA; pyruvate, water dikinase [EC:2.7.9.2]
K01834	0	0	0	0	0	0	0	1	0	0	0	0	0	1	0	1	0	0	0	0	0	0	0	0	0	0	0.5	0	PGAM, gpmA; 2,3-bisphosphoglycerate-dependent phosphoglycerate mutase [EC:5.4.2.11]
K15633	1	1	0.857143	1	1	1	1	0	0	0	1	0	1	0	1	0	1	1	1	1	1	0	1	1	1	0	0	1	gpmI; 2,3-bisphosphoglycerate-independent phosphoglycerate mutase [EC:5.4.2.12]
K15635	0	0	0	0	1	0	1	0	0	1	0	0	0	0	0	0	0	0	0	1	0	0	0	1	1	0	0	0	apgM; 2,3-bisphosphoglycerate-independent phosphoglycerate mutase [EC:5.4.2.12]
K00058	0.5	0	0.428571	1	1	0	0.5	1	0	0	1	0	1	1	1	0.666667	1	1	1	1	0	0	0	0	1	0	0.5	1	serA, PHGDH; D-3-phosphoglycerate dehydrogenase / 2-oxoglutarate reductase [EC:1.1.1.95 1.1.1.399]
K00831	1	1	1	1	1	1	1	1	1	0	1	0	0	1	0	1	1	1	0	1	1	0	0	0	1	0	1	1	serC, PSAT1; phosphoserine aminotransferase [EC:2.6.1.52]
K01079	0	0	0	1	1	0.5	0	0.666667	0	0	1	1	1	1	0	0	1	1	0	0	1	0	0	0	0	0	1	0	serB, PSPH; phosphoserine phosphatase [EC:3.1.3.3]
K02203	0	0	0	0	0	0	0	0	0	0	0	0	0	0	1	0	0	0	0	0	0	0	0	0	0	0	0	0	thrH; phosphoserine / homoserine phosphotransferase [EC:3.1.3.3 2.7.1.39]
K14083	0	0	0	0	0	0	0	0.333333	0	0	0	0	0	1	0	0	1	0	0	0	0	0	0	0	0	0	0	0	mttB; trimethylamine---corrinoid protein Co-methyltransferase [EC:2.1.1.250]
K16179	0	0	0	0	0	0	0	0	0	0	0	0	0	0	0	0	0	0	0	0	0	0	0	0	1	0	0	0	mtbC; dimethylamine corrinoid protein
K08097	1	0	0	0	0	0	0	0	0	0	0	0	0	0	0	0	0.25	0	0	0	0	0	0	0	0	0	0	0	comA; phosphosulfolactate synthase [EC:4.4.1.19]
K05979	0.5	0	0	0	0	0	0.5	0	0	0	0	0	0	0	0	0	0	0	0	0	0	0	0	1	0	0	0	1	comB; 2-phosphosulfolactate phosphatase [EC:3.1.3.71]
K05884	0.5	0	0	0	0	0	0	0	0	0	0	0	0	0	0	0	0	0	0	0	0	0	0	0	0	0	0	0	comC; L-2-hydroxycarboxylate dehydrogenase (NAD+) [EC:1.1.1.337]
K11780	0	0	0	0	0	0	0	0	0	0	0	0	0	0	0	0	0.5	0	0	0	0	0	0	0	0	0	0	0	cofG; 7,8-didemethyl-8-hydroxy-5-deazariboflavin synthase [EC:4.3.1.32]
K14941	0	0	0	0	0	0	0	0	0	0	0	0	0	0	0	0	0.5	0	0	0	0	0	0	0	0	0	0	0	cofC; 2-phospho-L-lactate guanylyltransferase [EC:2.7.7.68]
K11212	0	0	0	0	0	0	0	0	0	0	0	0	0	0	0	0	0.5	0	0	0	0	0	0	0	0	0	0	0	cofD; LPPG:FO 2-phospho-L-lactate transferase [EC:2.7.8.28]
K12234	0	0	0	0	0	0	0	0	0	0	0	0	0	0	0	0	0.5	0	0	0	0	0	0	0	0	1	0	0	cofE, fbiB; coenzyme F420-0:L-glutamate ligase / coenzyme F420-1:gamma-L-glutamate ligase [EC:6.3.2.31 6.3.2.34]
K18933	0	0	0.285714	0	0	0	0	0	0	0	0	0	0	0	0	0.333333	0	0	0	0	0	0	0	0	0	0	0	0	mfnA, adc; tyrosine decarboxylase / aspartate 1-decarboxylase [EC:4.1.1.25 4.1.1.11]
K19793	0	0	0	0	0	0	0.5	0	0	0	0	0	0	0	0	0	0	0	0	0	0	0	0	0	0	0	0	0	mfnC; (5-formylfuran-3-yl)methyl phosphate transaminase [EC:2.6.1.108]
ko00910
K02575	0.5	0	0.571429	1	1	0	0.5	1	1	0	1	0	0.666667	1	1	0.666667	1	1	1	1	0	1	0	1	0	0	0.5	0	NRT, narK, nrtP, nasA; MFS transporter, NNP family, nitrate/nitrite transporter
K15576	0	0	0	0	0.5	0	0	0	0	0	0	0	0	0	0	0	0	0	0	0	0	0	0	0	0	0	0	0	nrtA, nasF, cynA; nitrate/nitrite transport system substrate-binding protein
K15577	0	0	0	0	0.5	0	0	0	0	0	0	0	0	0	0	0	0	0	0	0	0	0	0	0	0	0	0	0	nrtB, nasE, cynB; nitrate/nitrite transport system permease protein
K15578	0	0	0	0	0.5	0	0	0	0	0	0	0	0	0	0	0	0	0	0	0	0	0	0	0	0	0	0	0	nrtC, nasD; nitrate/nitrite transport system ATP-binding protein [EC:3.6.3.-]
K00367	0.5	0	0.285714	0	0	0	0	0	0	0	0	0	0	0	0	0	0	0	0	0	0	0	0	0	0	0	0	0	narB; ferredoxin-nitrate reductase [EC:1.7.7.2]
K00370	0	0	0.285714	0	1	0	0.5	1	1	0	0	0	0.333333	1	0	0.333333	1	0	0	1	0	1	0	1	0	0	1	0	narG, narZ, nxrA; nitrate reductase / nitrite oxidoreductase, alpha subunit [EC:1.7.5.1 1.7.99.-]
K00371	0	0	0.285714	0	1	0	0	1	1	0	0	0	0.333333	1	0	0.333333	1	0	0	1	0	1	0	0	0	0	1	0	narH, narY, nxrB; nitrate reductase / nitrite oxidoreductase, beta subunit [EC:1.7.5.1 1.7.99.-]
K00374	0	0	0.285714	0	1	0	0	1	0	0	0	0	0.333333	1	0	0.666667	0.75	0	0	1	0	1	0	0	0	0	1	0	narI, narV; nitrate reductase gamma subunit [EC:1.7.5.1 1.7.99.-]
K00372	0	0	0	0	0	0.5	0	0	0	0	0	0	0	0	0	0	0	1	0	0	1	0	0	0	0	0	0	0	nasA; assimilatory nitrate reductase catalytic subunit [EC:1.7.99.-]
K02567	1	1	0.285714	0.333333	0	0	0	0	0	0	0	0	0.666667	0	0	0	0	0	0	0	0	0	0	1	0	0	0	1	napA; periplasmic nitrate reductase NapA [EC:1.7.99.-]
K02568	1	1	0.285714	0.333333	0	0	0	0	0	0	0	0	0.666667	0	0	0	0	0	0	0	0	0	0	1	0	0	0	1	napB; cytochrome c-type protein NapB
K00362	0.5	0	0.142857	1	1	0	0	0	0	0	1	0	0	0	0	0	0	1	0	0	1	0	0	1	0	0	0	0	nirB; nitrite reductase (NADH) large subunit [EC:1.7.1.15]
K00363	0.5	0	0	1	1	0	0	0	0	0	1	0	0	0	0	0	0	1	0	0	1	0	0	0	0	0	0	0	nirD; nitrite reductase (NADH) small subunit [EC:1.7.1.15]
K00366	0	0	0	0	0	0	0	0	0	0	0	0	0	0	1	0	0	0	0	0	0	0	0	0	0	0	0	0	nirA; ferredoxin-nitrite reductase [EC:1.7.7.1]
K03385	0.5	1	0	0	0	0	0.5	0	0	0	0	0	0.333333	0	0	0	0	0	1	0	0	0	0	0	0	0	0	1	nrfA; nitrite reductase (cytochrome c-552) [EC:1.7.2.2]
K15876	0.5	1	0	0	0	0	0.5	0	0	0	0	0	1	0	0	0	0	0	0	0	0	0	0	0	0	0	0	1	nrfH; cytochrome c nitrite reductase small subunit
K00368	0	0	0.142857	0.666667	0	0	0	0.333333	0	0	0	0	0	1	1	0	0.25	0	0	0.5	0	0	0	0	0	0	0	0	nirK; nitrite reductase (NO-forming) [EC:1.7.2.1]
K15864	0	0	0.142857	0.333333	1	0	0	0	0	0	0	0	0.666667	0	0	0.333333	0	0	0	0.5	0	0	0	0	0	1	0	0	nirS; nitrite reductase (NO-forming) / hydroxylamine reductase [EC:1.7.2.1 1.7.99.1]
K04561	0.5	0	0.428571	0	0.5	0	0.5	0	0	0	0	0	0.666667	0	1	0.333333	0	1	0	0	1	0	0	0	0	0	0	0	norB; nitric oxide reductase subunit B [EC:1.7.2.5]
K02305	0	0	0.428571	0	0.5	0	0	0	0	0	0	0	0.666667	0	0	0.333333	0	1	0	0	1	0	0	0	0	0	0	0	norC; nitric oxide reductase subunit C
K00376	1	0	0.714286	0	1	0	0	0.666667	0	0	0	0	0.333333	0	1	0	1	0	1	0.5	0	0	0	0	0	0	0	1	nosZ; nitrous-oxide reductase [EC:1.7.2.4]
K02586	0	0	0	0	0	0	0	0	0	0	0	0	0	0	0	0	0	0	0	0	0	0	0	0	1	0	0	0	nifD; nitrogenase molybdenum-iron protein alpha chain [EC:1.18.6.1]
K02591	0	0	0	0	0	0	0	0	0	0	0	0	0	0	0	0	0	0	0	0	0	0	0	0	1	0	0	0	nifK; nitrogenase molybdenum-iron protein beta chain [EC:1.18.6.1]
K02588	0	0	0	0	0	0	0	0	0	0	0	0	0	0	0	0	0	0	0	0	0	0	0	0	1	0	0	0	nifH; nitrogenase iron protein NifH
K05601	0	0	0	0	0	0	0	0	0	1	0	0	0.333333	0	0	0	0	0	0	0	1	0	0	1	1	0	0	0	hcp; hydroxylamine reductase [EC:1.7.99.1]
K10535	0	0	0	0	1	0	0	0	0	1	0	0	0	0	1	0	0	0	0	0	0	0	0	1	1	1	0	1	hao; hydroxylamine dehydrogenase [EC:1.7.2.6]
K00459	0.5	1	0.857143	0	0	0	0.5	0.333333	1	1	0	1	1	1	0	0	0.25	0	1	0.5	0	0	0	0	1	0	0.5	1	ncd2, npd; nitronate monooxygenase [EC:1.13.12.16]
K01501	1	0	0.428571	0	0	0	0	0	0	0	0	0	0	0	0	0	0	0	0	1	0	0	0	0	0	0	0.5	0	E3.5.5.1; nitrilase [EC:3.5.5.1]
K15371	0	0	0	0	0.5	0	0	1	0	0	0	1	0	0	0	1	0	0	0	1	0	0	0	0	0	0	1	0	GDH2; glutamate dehydrogenase [EC:1.4.1.2]
K00261	0	0	0	1	1	0	0	0	0	0	1	0	0	1	1	0	0.5	0	0	0	1	0	0	0	0	0	0	0	GLUD1_2, gdhA; glutamate dehydrogenase (NAD(P)+) [EC:1.4.1.3]
K00262	1	1	0.857143	0	0	0	1	0	1	1	0	0	1	0	0	0	0	0	1	0	0	0	0	1	1	0	0	1	E1.4.1.4, gdhA; glutamate dehydrogenase (NADP+) [EC:1.4.1.4]
K01915	0.5	1	0.714286	1	1	0.5	0.5	1	1	1	1	0	1	1	1	1	1	1	1	0.5	1	1	0	1	1	1	0.5	1	glnA, GLUL; glutamine synthetase [EC:6.3.1.2]
K00265	1	0	0.428571	0.666667	1	0	0	0.666667	0	1	1	0	0.666667	1	1	0	0.5	1	0	1	0	0	0	0	0	0	0	1	gltB; glutamate synthase (NADPH) large chain [EC:1.4.1.13]
K00266	1	0	0.428571	0.666667	1	0	0	1	0	0	1	0	0.666667	1	0	0.333333	1	1	1	1	1	0	0	0	1	0	0.5	1	gltD; glutamate synthase (NADPH) small chain [EC:1.4.1.13]
K00926	0	1	0	0	0	0	0	0	1	1	0	0	0	0	0	0	0	0	0	0	0	0	0	0	0	1	0	1	arcC; carbamate kinase [EC:2.7.2.2]
K01673	1	1	0.857143	0	1	0	0.5	1	1	0	0	1	0.333333	0	1	0.333333	1	0	0	1	0	0	0	1	1	0	1	1	cynT, can; carbonic anhydrase [EC:4.2.1.1]
K01674	0	0	0.142857	0.666667	0.5	1	0	0	1	0	1	0	0	0	1	0	0	0	0	0	0	0	0	0	0	0	1	0	cah; carbonic anhydrase [EC:4.2.1.1]
ko00920
K03119	0	0	0	0	0	0	0	0	0	0	0	1	0	0	0	0	0	0	0	0	0	0	0	0	0	0	0	0	tauD; taurine dioxygenase [EC:1.14.11.17]
K00955	0	0	0	0	0	0	0	0	0	0	0	0	0	0	0	0	0	0	0	0	0	0	0	0	0	0	1	0	cysNC; bifunctional enzyme CysN/CysC [EC:2.7.7.4 2.7.1.25]
K00956	0.5	1	0.571429	0	0	0	0	0.666667	0	0	1	0	0.333333	0	1	0	0	0	0	0	0	0	0	0	0	0	1	0	cysN; sulfate adenylyltransferase subunit 1 [EC:2.7.7.4]
K00957	0.5	1	0.714286	0	0	0	0	0.666667	0	0	1	0	0.333333	0	1	0	0	0	1	0	0	0	0	0	0	0	1	1	cysD; sulfate adenylyltransferase subunit 2 [EC:2.7.7.4]
K00958	0	0	0	0.666667	1	0	0	0	0	0	0	0	0.666667	1	0	1	1	1	1	1	1	1	0	0	1	1	0	0	sat, met3; sulfate adenylyltransferase [EC:2.7.7.4]
K00860	0	0	0	0.666667	0.5	0	0	0	0	0	0	0	0	0	0	0.333333	0	1	0	0	1	0	0	0	0	0	0	0	cysC; adenylylsulfate kinase [EC:2.7.1.25]
K01082	1	1	0.571429	1	0	0	0	1	0	0	0	0	0.333333	1	1	0.666667	1	1	0	1	1	0	0	1	0	1	0.5	0	cysQ, MET22, BPNT1; 3'(2'), 5'-bisphosphate nucleotidase [EC:3.1.3.7]
K06881	1	1	0.571429	0	0	0	0	0	1	0	0	0	0.666667	0	1	0	0	0	1	0	0	0	1	1	1	1	0	1	nrnA; bifunctional oligoribonuclease and PAP phosphatase NrnA [EC:3.1.3.7 3.1.13.3]
K00394	0	0	0	0	0	0	0	0	0	0	0	0	0	1	0	0	0	0	1	0	0	0	0	0	1	0	0	0	aprA; adenylylsulfate reductase, subunit A [EC:1.8.99.2]
K00395	0	0	0	0	0	0	0	0	0	0	0	0	0	1	0	0	0	0	0	0	0	0	0	0	1	0	0	0	aprB; adenylylsulfate reductase, subunit B [EC:1.8.99.2]
K00390	1	1	0.142857	1	1	0	1	0.666667	1	0	1	0	1	0	1	0.333333	0.5	1	1	0.5	1	0	0	1	0	0	0.5	1	cysH; phosphoadenosine phosphosulfate reductase [EC:1.8.4.8 1.8.4.10]
K21307	0	0	0	1	0	0	0	0.666667	0	0	0	0	0	1	0	0	0.75	0	0	0	0	0	0	0	0	0	1	0	soeA; sulfite dehydrogenase (quinone) subunit SoeA [EC:1.8.5.6]
K21308	0	0	0	1	0	0	0	0.666667	0	0	0	0	0	1	0	0	1	0	0	0	0	0	0	0	0	0	0.5	0	soeB; sulfite dehydrogenase (quinone) subunit SoeB
K21309	0	0	0	1	0	0	0	0.666667	0	0	0	0	0	1	0	0	1	0	0	0	0	0	0	0	0	0	1	0	soeC; sulfite dehydrogenase (quinone) subunit SoeC
K17222	0	0	0	1	0	0	0	0.333333	0	0	0	0	0.333333	1	0	0.333333	0.75	0	0	1	1	0	0	0	0	0	0	0	soxA; L-cysteine S-thiosulfotransferase [EC:2.8.5.2]
K17223	0	0	0	1	0	1	0	0.333333	0	0	0	0	0.333333	1	0	0	1	0	0	1	1	0	0	0	0	0	0	0	soxX; L-cysteine S-thiosulfotransferase [EC:2.8.5.2]
K17226	0	0	0	1	0	1	0	0.333333	0	0	0	0	0.333333	1	0	0	1	0	0	1	1	0	0	0	0	0	0	0	soxY; sulfur-oxidizing protein SoxY
K17227	0	0	0	1	0.5	1	0	0.333333	0	0	0	0	0.333333	1	0	0	1	0	0	1	1	0	0	0	0	0	0	0	soxZ; sulfur-oxidizing protein SoxZ
K17224	0	0	0	1	0	0.5	0	0.333333	0	0	0	0	0.333333	1	0	0.333333	0.75	0	0	1	0	0	0	0	0	0	0	0	soxB; S-sulfosulfanyl-L-cysteine sulfohydrolase [EC:3.1.6.20]
K17225	0	0	0	0	0	0	0	0.333333	0	0	0	0	0.333333	0	0	0	0.5	0	0	1	0	0	0	0	0	0	0	0	soxC; sulfane dehydrogenase subunit SoxC
K22622	0	0	0	0	0	0	0	0.333333	0	0	0	0	0.333333	0	0	0	0.5	0	0	1	0	0	0	0	0	0	0	0	soxD; S-disulfanyl-L-cysteine oxidoreductase SoxD [EC:1.8.2.6]
K11180	0	0	0	0.666667	0	0	0	0.333333	0	0	0	0	0	1	0	0	0.75	0	0	0	0	0	0	0	1	0	0	0	dsrA; dissimilatory sulfite reductase alpha subunit [EC:1.8.99.5]
K11181	0	0	0	0.333333	0	0	0	0.333333	0	0	0	0	0	1	0	0	0.75	0	0	0	0	0	0	0	1	0	0	0	dsrB; dissimilatory sulfite reductase beta subunit [EC:1.8.99.5]
K00380	0	0	0	0	0	0.5	0	0	0	0	0	0	0	0	1	0.333333	0	0	0	0	0	0	0	0	0	0	0	0	cysJ; sulfite reductase (NADPH) flavoprotein alpha-component [EC:1.8.1.2]
K00381	0	0	0	0.333333	0	0	0	0.666667	0	0	0	0	0	0	1	0.333333	0.5	0	0	0	1	0	0	1	0	0	0	0	cysI; sulfite reductase (NADPH) hemoprotein beta-component [EC:1.8.1.2]
K16951	0	0	0	0	0	0	0	0	0	0	0	0	0	0	0	0	0	0	0	0	1	0	0	0	1	0	0	1	asrB; anaerobic sulfite reductase subunit B
K00392	0.5	0	0.285714	0	0	0	0	0	0	0	0	0	0	0	0	0	0	0	0	0	0	0	0	0	0	0	0	0	sir; sulfite reductase (ferredoxin) [EC:1.8.7.1]
K17218	0	1	0.285714	0.666667	0.5	1	1	0.333333	0	1	1	0	0.333333	0	1	0	0.75	0	0	0	0	0	0	0	1	1	0.5	1	sqr; sulfide:quinone oxidoreductase [EC:1.8.5.4]
K17995	0	0	0	0	1	0	0	0	0	1	0	0	0	0	0	0	0	0	0	0	1	0	0	0	1	0	0	1	hydG; sulfhydrogenase subunit gamma (sulfur reductase) [EC:1.12.98.4]
K17996	0	0	0	0	1	0	0	0	0	1	0	0	0	0	0	0	0	0	0	0	1	0	0	0	1	0	0	1	hydB; sulfhydrogenase subunit beta (sulfur reductase) [EC:1.12.98.4]
K17993	0	0	0	0	0	0	0	0	0	0	0	0	0	0	0	0	0	0	1	0	1	0	0	0	0	0	0	1	hydA; sulfhydrogenase subunit alpha [EC:1.12.1.3 1.12.1.5]
K17994	0	0	0	0	0	0	0	0	0	1	0	0	0	0	0	0	0	0	0	0	1	0	0	0	0	0	0	1	hydD; sulfhydrogenase subunit delta [EC:1.12.1.3 1.12.1.5]
K17229	0	0	0	1	0.5	0.5	0	0.333333	0	0	0	0	0.333333	1	0	0	1	0	0	0	1	0	0	0	0	0	0	0	fccB; sulfide dehydrogenase [flavocytochrome c] flavoprotein chain [EC:1.8.2.3]
K17230	0	0	0	1	1	1	0	0	0	0	0	0	0	0	1	1	0	1	0	1	1	0	0	0	0	0	0	0	fccA; cytochrome subunit of sulfide dehydrogenase
K17725	0	0	0	0	0	0.5	0	0	0	0	1	0	0	0	0	0	0	0	0	0	0	0	0	0	0	0	0	0	ETHE1; sulfur dioxygenase [EC:1.13.11.18]
K16937	0	0	0.142857	0	0	0	1	0	0	0	0	0	0	0	0	0	0	0	0	0	0	1	0	0	0	0	0	1	doxD; thiosulfate dehydrogenase [quinone] large subunit [EC:1.8.5.2]
K08358	0.5	1	0.428571	0.333333	1	0	0.5	0	0	0	0	0	0.333333	1	0	0	0.75	0	0	0	0	0	0	0	1	0	0	0	ttrB; tetrathionate reductase subunit B
K08352	0	1	0	0	0.5	0	1	0	0	0	0	0	0	0	0	0	0	0	0	0	0	0	0	0	0	1	0	0	phsA, psrA; thiosulfate reductase / polysulfide reductase chain A [EC:1.8.5.5]
K08354	0	0	0	0	0.5	0	0.5	0	0	0	0	0	0	0	0	0	0.25	0	0	0	0	0	0	0	0	1	0	0	phsC; thiosulfate reductase cytochrome b subunit
K01011	0	0	0.428571	1	1	0.5	0	0.666667	1	0	1	0	0	1	0	0.666667	1	1	0	0	1	0	0	0	1	0	0	0	TST, MPST, sseA; thiosulfate/3-mercaptopyruvate sulfurtransferase [EC:2.8.1.1 2.8.1.2]
K00640	0	0	0.285714	1	1	1	1	0.666667	0	0	1	1	1	1	1	0	0.75	1	0	0	1	0	0	1	1	0	1	1	cysE; serine O-acetyltransferase [EC:2.3.1.30]
K01738	0	0	0	0	1	0	1	0.333333	0	0	1	1	1	1	1	0.333333	0.75	0	0	1	0	0	0	0	1	0	0.5	1	cysK; cysteine synthase [EC:2.5.1.47]
K17069	0	0	0	0	0	0	0	0	0	0	0	0	0	0	0	0	0	0	0	0	0	0	0	0	0	0	0	1	MET17; O-acetylhomoserine/O-acetylserine sulfhydrylase [EC:2.5.1.49 2.5.1.47]
K00651	0	0	0	1	0	0	0.5	0.666667	0	0	1	0	0	0	0	0	1	1	0	0.5	0	0	0	0	0	0	0	0	metA; homoserine O-succinyltransferase/O-acetyltransferase [EC:2.3.1.46 2.3.1.31]
K00641	1	0	0.428571	0	1	1	0	0	0	0	0	0	1	0	1	1	0	0	0	1	0	0	0	1	1	0	0.5	1	metX; homoserine O-acetyltransferase/O-succinyltransferase [EC:2.3.1.31 2.3.1.46]
K01739	0.5	0	0.857143	0	0	0	0	0	1	0	0	0	0	0	0	0	0	0	0	1	0	0	0	1	0	0	0	1	metB; cystathionine gamma-synthase [EC:2.5.1.48]
K10764	0.5	0	0.428571	1	1	1	0	0.666667	0	0	1	1	0	1	0	0.333333	1	0	0	0	0	0	0	0	0	0	0	1	metZ; O-succinylhomoserine sulfhydrylase [EC:2.5.1.-]
K17285	0	0	0	0	0	0	0	0	0	0	0	0	0	0	0	0	0.25	0	0	0	0	0	0	0	0	0	0	0	SELENBP1; methanethiol oxidase [EC:1.8.3.4]
K07308	0	0	0	0	0	0	0	0	0	0	1	0	0	0	0	0	0	0	0	0	0	0	0	0	0	0	0	0	dmsC; anaerobic dimethyl sulfoxide reductase subunit C
K20034	0	0	0	0	0	0	0	0	0	0	0	0	0	1	0	0	0.25	0	0	1	0	0	0	0	0	0	1	0	dmdB; 3-(methylthio)propionyl---CoA ligase [EC:6.2.1.44]
K20035	0	0	0	0	0	0	0	0	0	0	0	0	0	0	0	0	0	0	0	1	0	0	0	0	0	0	0	0	dmdC; 3-(methylthio)propanoyl-CoA dehydrogenase [EC:1.3.8.-]
K21310	0	0	0	0.666667	0.5	0	0	0	0	0	1	0	0	0	0	0	0	0	0	0.5	0	0	0	0	0	1	0.5	1	mddA; methanethiol S-methyltransferase [EC:2.1.1.334]
ko00061
K01962	0.5	1	0.714286	0.666667	1	1	0	0.666667	0	0	1	0	1	1	1	1	0.75	1	0	1	1	1	0	0	0	0	1	1	accA; acetyl-CoA carboxylase carboxyl transferase subunit alpha [EC:6.4.1.2 2.1.3.15]
K02160	0.5	1	1	0.666667	1	0.5	0	1	0	0	1	1	0	1	1	0.666667	1	1	0	1	1	1	0	1	0	0	1	1	accB, bccP; acetyl-CoA carboxylase biotin carboxyl carrier protein
K01961	1	1	1	0.666667	1	0.5	0.5	1	0	0	1	1	0	1	1	0.666667	1	1	1	1	1	1	0	1	0	0	0.5	1	accC; acetyl-CoA carboxylase, biotin carboxylase subunit [EC:6.4.1.2 6.3.4.14]
K01963	0	1	0.857143	1	1	1	0	1	0	0	1	1	0.666667	1	1	1	1	1	0	1	1	1	0	1	0	0	1	1	accD; acetyl-CoA carboxylase carboxyl transferase subunit beta [EC:6.4.1.2 2.1.3.15]
K18660	0	0	0	0	0	0	0	0	0	0	0	0	0	0	1	0	0	0	0	0	0	0	0	0	0	0	0	0	ACSF3; malonyl-CoA/methylmalonyl-CoA synthetase [EC:6.2.1.-]
K02078	1	1	1	1	1	1	1	1	1	1	1	1	1	1	1	1	1	1	1	1	1	1	0	1	1	1	1	1	acpP; acyl carrier protein
K00645	1	1	0.857143	1	0.5	1	1	0.666667	1	0	1	1	1	0	1	1	0.75	1	1	1	1	0	0	0	1	1	1	1	fabD, MCAT, MCT1; [acyl-carrier-protein] S-malonyltransferase [EC:2.3.1.39]
K00648	1	1	1	0.666667	1	1	1	0.666667	1	0	1	0	1	1	1	1	1	1	1	1	1	0	0	0	1	1	0.5	1	fabH; 3-oxoacyl-[acyl-carrier-protein] synthase III [EC:2.3.1.180]
K18473	0	0	0	0	0	0	0	0	0	0	0	0	0	0	0	0	0	0	1	1	0	0	0	0	0	0	0	0	fabY; acetoacetyl-[acyl-carrier protein] synthase [EC:2.3.1.180]
K00647	0	0	0.285714	1	0.5	1	0	0	1	0	1	0	0	1	0	0.333333	0.25	1	0	0.5	1	0	0	0	0	0	0.5	0	fabB; 3-oxoacyl-[acyl-carrier-protein] synthase I [EC:2.3.1.41]
K09458	0.5	1	0.571429	1	1	1	0.5	1	1	1	1	1	1	1	1	0.666667	1	1	0	1	1	0	0	1	1	1	0.5	1	fabF, OXSM, CEM1; 3-oxoacyl-[acyl-carrier-protein] synthase II [EC:2.3.1.179]
K00059	1	1	0.857143	1	1	1	0.5	1	1	0	1	1	1	1	1	1	1	1	1	1	1	1	0	1	1	0	1	1	fabG, OAR1; 3-oxoacyl-[acyl-carrier protein] reductase [EC:1.1.1.100]
K01716	0	0	0	1	1	0.5	0	0.666667	0	0	1	1	0	0	0	1	1	1	0	1	1	0	0	1	0	0	1	0	fabA; 3-hydroxyacyl-[acyl-carrier protein] dehydratase / trans-2-decenoyl-[acyl-carrier protein] isomerase [EC:4.2.1.59 5.3.3.14]
K02372	1	1	1	0.666667	1	1	0.5	0.666667	1	0	1	0	0.666667	1	1	1	1	1	1	1	1	1	0	1	0	0	0.5	1	fabZ; 3-hydroxyacyl-[acyl-carrier-protein] dehydratase [EC:4.2.1.59]
K16363	1	1	1	0	0	0	1	0	1	0	0	0	0	0	1	0	0	0	0	0	0	0	0	1	0	0	0	1	lpxC-fabZ; UDP-3-O-[3-hydroxymyristoyl] N-acetylglucosamine deacetylase / 3-hydroxyacyl-[acyl-carrier-protein] dehydratase [EC:3.5.1.108 4.2.1.59]
K00208	0	1	0.428571	0.666667	1	0.5	0.5	1	0	0	1	1	0.666667	1	0	0.666667	1	1	0	0.5	1	0	0	1	0	1	1	0	fabI; enoyl-[acyl-carrier protein] reductase I [EC:1.3.1.9 1.3.1.10]
K02371	0	1	0.857143	0	0	0	0	0	1	1	0	0	0	0	0	0	0	0	0	0	0	0	0	0	0	0	0	1	fabK; enoyl-[acyl-carrier protein] reductase II [EC:1.3.1.9]
K10780	0	0	0.285714	0	0	0	0	0	0	0	0	0	0	0	0	0	0	0	0	0	0	1	0	0	1	0	0	0	fabL; enoyl-[acyl-carrier protein] reductase III [EC:1.3.1.104]
K00209	0	0	0	0	0	0	0	0	0	0	0	0	0	0	1	0	0	0	0	0	0	0	0	0	0	0	0	0	fabV, ter; enoyl-[acyl-carrier protein] reductase / trans-2-enoyl-CoA reductase (NAD+) [EC:1.3.1.9 1.3.1.44]
K07512	0	0	0	0	0	0	0	0	0	0	0	0	0	0	1	0.333333	0	0	0	0	0	0	0	0	0	0	0	0	MECR, NRBF1; mitochondrial enoyl-[acyl-carrier protein] reductase / trans-2-enoyl-CoA reductase [EC:1.3.1.- 1.3.1.38]
K03921	0	0	0.428571	0	0	0	0	0	0	0	0	0	0	0	0	0	0	0	0	0	0	0	0	0	0	0	0	0	FAB2, SSI2, desA1; acyl-[acyl-carrier-protein] desaturase [EC:1.14.19.2 1.14.19.11 1.14.19.26]
K01897	1	1	0.857143	1	1	0	1	0.666667	1	0	1	1	0.333333	0	0	0.333333	0	1	1	1	1	0	0	1	0	1	0.5	1	ACSL, fadD; long-chain acyl-CoA synthetase [EC:6.2.1.3]
ko00062
K07509	0	0	0	0	0	0	0	0	0	0	0	0	0	0	0	0.666667	0	0	0	0	0	0	0	0	0	0	0	0	HADHB; acetyl-CoA acyltransferase [EC:2.3.1.16]
K07512	0	0	0	0	0	0	0	0	0	0	0	0	0	0	1	0.333333	0	0	0	0	0	0	0	0	0	0	0	0	MECR, NRBF1; mitochondrial enoyl-[acyl-carrier protein] reductase / trans-2-enoyl-CoA reductase [EC:1.3.1.- 1.3.1.38]
ko00071
K00626	1	1	0.857143	1	1	0	0	1	1	1	1	1	0.666667	1	1	1	1	1	1	1	1	1	0	1	0	1	1	1	E2.3.1.9, atoB; acetyl-CoA C-acetyltransferase [EC:2.3.1.9]
K00632	1	0	0.857143	0	0	0	0	0	0	0	0	0	0	1	0	0.666667	1	0	0	1	0	0	0	1	0	1	0.5	1	fadA, fadI; acetyl-CoA acyltransferase [EC:2.3.1.16]
K07509	0	0	0	0	0	0	0	0	0	0	0	0	0	0	0	0.666667	0	0	0	0	0	0	0	0	0	0	0	0	HADHB; acetyl-CoA acyltransferase [EC:2.3.1.16]
K01782	0	0	0	1	1	0	0	0	0	0	1	0	0	1	0	0	1	1	0	0	0	0	0	0	0	0	0.5	0	fadJ; 3-hydroxyacyl-CoA dehydrogenase / enoyl-CoA hydratase / 3-hydroxybutyryl-CoA epimerase [EC:1.1.1.35 4.2.1.17 5.1.2.3]
K01692	1	1	1	0	0	0	0	0.333333	1	0	0	1	0	1	0	0.333333	1	0	0	0	0	1	0	1	0	1	1	1	paaF, echA; enoyl-CoA hydratase [EC:4.2.1.17]
K07516	0	0	0	0	0	0	0	0	0	0	0	0	0	0	0	0	0.75	0	0	0	0	0	0	0	0	0	0.5	0	fadN; 3-hydroxyacyl-CoA dehydrogenase [EC:1.1.1.35]
K00248	1	1	0.857143	0	0	0	0	0	0	0	0	0	0	0	0	0	0	0	0	0.5	0	0	0	0	0	1	0	1	ACADS, bcd; butyryl-CoA dehydrogenase [EC:1.3.8.1]
K00249	1	1	1	0	0	0	0.5	0	1	0	0	1	0	1	1	1	1	0	0	1	0	1	0	1	1	1	1	1	ACADM, acd; acyl-CoA dehydrogenase [EC:1.3.8.7]
K06445	0	0	0	1	1	0	0	1	0	0	1	0	0.666667	0	0	0.666667	0	1	0	1	1	0	0	0	0	0	0	0	fadE; acyl-CoA dehydrogenase [EC:1.3.99.-]
K00252	1	1	0.857143	0	0	0	0	0.333333	0	0	0	0	0	1	0	0.666667	1	0	1	1	0	1	0	1	0	0	1	1	GCDH, gcdH; glutaryl-CoA dehydrogenase [EC:1.3.8.6]
K01897	1	1	0.857143	1	1	0	1	0.666667	1	0	1	1	0.333333	0	0	0.333333	0	1	1	1	1	0	0	1	0	1	0.5	1	ACSL, fadD; long-chain acyl-CoA synthetase [EC:6.2.1.3]
K05939	0	0	0	0.666667	1	0.5	0	0.333333	0	0	1	1	0.333333	1	0	0.333333	0	1	0	1	0	1	0	1	1	0	1	0	aas; acyl-[acyl-carrier-protein]-phospholipid O-acyltransferase / long-chain-fatty-acid--[acyl-carrier-protein] ligase [EC:2.3.1.40 6.2.1.20]
K13238	0	0	0	0	0	0	0	0	0	0	0	0	0	0	0	0	0	0	0	1	0	0	0	0	0	0	0	0	ECI1, DCI; Delta3-Delta2-enoyl-CoA isomerase [EC:5.3.3.8]
K00496	0.5	0	0.285714	0	0	0	0	0.333333	0	0	0	0	0	0	0	0	0.75	0	0	0	0	0	0	0	0	0	0.5	0	alkB1_2, alkM; alkane 1-monooxygenase [EC:1.14.15.3]
K00529	0	0	0	0	0	0	0	0.333333	0	0	0	1	0	1	0	0	1	0	0	0	0	0	0	0	0	0	0.5	0	hcaD; 3-phenylpropionate/trans-cinnamate dioxygenase ferredoxin reductase component [EC:1.18.1.3]
K00121	0	0	0	0.333333	0	0	0	0.666667	0	0	1	0	0	1	0	0	0.5	0	0	0	0	0	0	0	0	0	0.5	0	frmA, ADH5, adhC; S-(hydroxymethyl)glutathione dehydrogenase / alcohol dehydrogenase [EC:1.1.1.284 1.1.1.1]
K13953	0	0	0	0	0	0	0	0	0	0	0	0	0	0	0	0	0	0	0	0	0	0	0	0	1	0	0	0	adhP; alcohol dehydrogenase, propanol-preferring [EC:1.1.1.1]
K00128	0.5	0	0.428571	0	0	0	0	1	0	0	0	0	0	1	0	0.666667	1	0	0	1	0	0	0	0	0	0	1	1	ALDH; aldehyde dehydrogenase (NAD+) [EC:1.2.1.3]
ko00072
K01640	0.5	1	0.714286	0	0	0	0	0	1	0	1	0	0	1	0	0.666667	1	0	0	1	0	1	0	0	0	0	0.5	0	E4.1.3.4, HMGCL, hmgL; hydroxymethylglutaryl-CoA lyase [EC:4.1.3.4]
K01028	0	0	0.571429	0	0	0	0	0	0	0	0	0	0	0	0	0	1	0	0	0	0	0	0	0	0	0	1	0	E2.8.3.5A, scoA; 3-oxoacid CoA-transferase subunit A [EC:2.8.3.5]
K01029	0	1	0.714286	0	0	0	0	0	0	0	0	0	0	0	0	0	1	0	0	0	0	0	0	0	0	0	1	0	E2.8.3.5B, scoB; 3-oxoacid CoA-transferase subunit B [EC:2.8.3.5]
K00626	1	1	0.857143	1	1	0	0	1	1	1	1	1	0.666667	1	1	1	1	1	1	1	1	1	0	1	0	1	1	1	E2.3.1.9, atoB; acetyl-CoA C-acetyltransferase [EC:2.3.1.9]
K00019	0	0	0	0	0	0	0	0.666667	0	0	0	1	0	0	0	0	0.25	0	0	0	0	0	0	0	0	0	0	0	E1.1.1.30, bdh; 3-hydroxybutyrate dehydrogenase [EC:1.1.1.30]
ko00073
ko00100
K00801	0	0	0	0.333333	0	0	0	0	0	0	1	0	0	0	1	0	0	1	0	0	1	0	0	0	0	0	0	0	FDFT1; farnesyl-diphosphate farnesyltransferase [EC:2.5.1.21]
K01852	0	0	0	0	0	0	0	0	1	0	0	0	0	0	0	0	0	0	0	0	0	0	0	0	0	0	0	0	LSS, ERG7; lanosterol synthase [EC:5.4.99.7]
K00227	0	0	0	0	0	0	0	0	0	0	0	0	0	1	0	0	0.25	0	0	0	0	0	0	0	0	0	0	0	SC5DL, ERG3; Delta7-sterol 5-desaturase [EC:1.14.19.20]
K14674	0	0	0	0	0	0	0	0	0	0	0	0	0	0	0	0	0	0	0	1	0	0	0	0	0	0	0	0	TGL4; TAG lipase / steryl ester hydrolase / phospholipase A2 / LPA acyltransferase [EC:3.1.1.3 3.1.1.13 3.1.1.4 2.3.1.51]
ko00120
K01796	0	0	0	0	0	0	0	0	0	0	0	0	0	1	0	0	0.75	0	0	0	0	0	0	0	0	0	0.5	0	E5.1.99.4, AMACR, mcr; alpha-methylacyl-CoA racemase [EC:5.1.99.4]
ko00121
K00076	0	0	0	0	0	0	0	0	0	0	0	0	0.333333	1	0	0	0.25	0	0	0	0	0	0	0	0	0	0	0	hdhA; 7-alpha-hydroxysteroid dehydrogenase [EC:1.1.1.159]
ko00140
K05296	0	0	0	0	0	0	0	0	0	0	0	1	0	0	0	0	0	0	0	0	0	0	0	0	0	0	0.5	0	E1.1.1.51; 3(or 17)beta-hydroxysteroid dehydrogenase [EC:1.1.1.51]
ko00561
K00865	0	1	0.571429	0	0	1	0.5	0	0	1	0	0	0	0	1	0	0	0	0	0	0	0	0	1	0	0	0	0	glxK, garK; glycerate 2-kinase [EC:2.7.1.165]
K11529	0	0	0	0.666667	0	0	0	1	0	0	1	0	0	1	0	0	0.75	0	0	0	0	0	0	0	0	1	0	1	gck, gckA, GLYCTK; glycerate 2-kinase [EC:2.7.1.165]
K00128	0.5	0	0.428571	0	0	0	0	1	0	0	0	0	0	1	0	0.666667	1	0	0	1	0	0	0	0	0	0	1	1	ALDH; aldehyde dehydrogenase (NAD+) [EC:1.2.1.3]
K00863	0	0	0	0	0	0	0	0	0	0	0	0	0	0	0	0	0.25	0	0	0	0	0	0	0	0	0	0	0	DAK, TKFC; triose/dihydroxyacetone kinase / FAD-AMP lyase (cyclizing) [EC:2.7.1.28 2.7.1.29 4.6.1.15]
K05878	0	0	0	0	0	0	0	0.666667	0	0	0	1	0	0	0	0	0	0	0	0	0	0	0	0	0	0	0	0	dhaK; phosphoenolpyruvate---glycerone phosphotransferase subunit DhaK [EC:2.7.1.121]
K05879	0	0	0	0	0	0	0	0.333333	0	0	0	1	0	0	0	0	0	0	0	0	0	0	0	0	0	0	0	0	dhaL; phosphoenolpyruvate---glycerone phosphotransferase subunit DhaL [EC:2.7.1.121]
K00864	0	1	0.571429	0	0	0	1	1	1	0	0	1	0	1	1	0	1	0	1	0	0	0	0	1	0	1	0.5	1	glpK, GK; glycerol kinase [EC:2.7.1.30]
K00631	0	0	0	0	0	0	0	0	0	0	0	0	0	0	0	1	0	0	0	1	0	0	0	0	0	0	0	0	plsB; glycerol-3-phosphate O-acyltransferase [EC:2.3.1.15]
K03621	0	0	0	0.666667	1	1	0	1	0	0	1	1	1	1	1	1	1	1	1	0	1	1	0	1	1	0	0.5	1	plsX; phosphate acyltransferase [EC:2.3.1.274]
K08591	0	0	0	1	1	0.5	0	0.666667	0	0	1	0	1	1	1	0	1	1	0	1	1	1	0	1	1	1	1	1	plsY; acyl phosphate:glycerol-3-phosphate acyltransferase [EC:2.3.1.275]
K00655	1	0	0.714286	1	1	0	0.5	1	0	1	0	0	1	1	0	1	0	1	1	1	1	0	0	1	1	1	1	1	plsC; 1-acyl-sn-glycerol-3-phosphate acyltransferase [EC:2.3.1.51]
K07029	0.5	1	0.285714	0	0	0	1	0	1	1	0	0	0	0	1	0	0	0	1	1	0	0	0	1	0	1	0	1	dagK; diacylglycerol kinase (ATP) [EC:2.7.1.107]
K00635	0	0	0.428571	0	0	0	0	0	0	0	0	0	0	0	0	0.666667	0	0	0	1	0	0	0	0	0	0	0	0	tgs, wax-dgat; diacylglycerol O-acyltransferase / wax synthase [EC:2.3.1.20 2.3.1.75]
K01046	0	0	0	0.666667	0	0	0	0.333333	0	0	0	0	0	0	1	0.333333	0.25	0	0	0.5	0	0	0	0	0	0	0	0	lip, TGL2; triacylglycerol lipase [EC:3.1.1.3]
K14674	0	0	0	0	0	0	0	0	0	0	0	0	0	0	0	0	0	0	0	1	0	0	0	0	0	0	0	0	TGL4; TAG lipase / steryl ester hydrolase / phospholipase A2 / LPA acyltransferase [EC:3.1.1.3 3.1.1.13 3.1.1.4 2.3.1.51]
K01054	1	1	0.285714	0	0	0	0	0	0	1	0	0	0	0	0	0	0	0	0	0	0	0	0	0	0	1	0	0	MGLL; acylglycerol lipase [EC:3.1.1.23]
K03429	0	0	0	0	0	0	0	0	0	0	0	0	0	0	0	0	0	0	0	0	0	0	1	0	0	0	0	0	ugtP; processive 1,2-diacylglycerol beta-glucosyltransferase [EC:2.4.1.315]
K19005	1	1	0.142857	0.666667	0.5	0	1	0	1	0	1	0	0.333333	0	0	0	0	0	0	0.5	0	0	0	0	0	0	0	0	ltaS; lipoteichoic acid synthase [EC:2.7.8.20]
K06118	0	0	0	0	0	0	0	0	0	0	0	0	0	0	0	0	0	0	0	0.5	0	0	0	0	0	0	1	0	SQD1, sqdB; UDP-sulfoquinovose synthase [EC:3.13.1.1]
K03715	0	0	0	0	0	0	0	0	0	0	0	0	0	0	0	0	0	0	0	0	0	0	0	0	0	1	0	0	MGD; 1,2-diacylglycerol 3-beta-galactosyltransferase [EC:2.4.1.46]
K07407	0	0	0.142857	0	0	0	1	0	0	0	0	0	0	0	0	0	0	0	0	0	0	0	0	1	0	0	0	1	E3.2.1.22B, galA, rafA; alpha-galactosidase [EC:3.2.1.22]
ko00564
K00057	1	1	1	1	1	1	1	0.333333	0	0	1	0	0.333333	1	1	0.333333	1	1	0	1	1	1	1	1	1	0	0.5	1	gpsA; glycerol-3-phosphate dehydrogenase (NAD(P)+) [EC:1.1.1.94]
K00111	0	1	0.714286	0.333333	1	0	1	1	0	0	1	0	0.666667	1	1	0	1	0	0	0	0	0	0	1	0	0	0.5	1	glpA, glpD; glycerol-3-phosphate dehydrogenase [EC:1.1.5.3]
K00113	1	1	0.142857	0	0	0	0	0	0	0	0	0	0	0	0	0	0	0	1	0	0	1	0	1	0	0	0.5	0	glpC; glycerol-3-phosphate dehydrogenase subunit C
K00631	0	0	0	0	0	0	0	0	0	0	0	0	0	0	0	1	0	0	0	1	0	0	0	0	0	0	0	0	plsB; glycerol-3-phosphate O-acyltransferase [EC:2.3.1.15]
K08591	0	0	0	1	1	0.5	0	0.666667	0	0	1	0	1	1	1	0	1	1	0	1	1	1	0	1	1	1	1	1	plsY; acyl phosphate:glycerol-3-phosphate acyltransferase [EC:2.3.1.275]
K00655	1	0	0.714286	1	1	0	0.5	1	0	1	0	0	1	1	0	1	0	1	1	1	1	0	0	1	1	1	1	1	plsC; 1-acyl-sn-glycerol-3-phosphate acyltransferase [EC:2.3.1.51]
K14674	0	0	0	0	0	0	0	0	0	0	0	0	0	0	0	0	0	0	0	1	0	0	0	0	0	0	0	0	TGL4; TAG lipase / steryl ester hydrolase / phospholipase A2 / LPA acyltransferase [EC:3.1.1.3 3.1.1.13 3.1.1.4 2.3.1.51]
K06123	0	0	0.142857	0	0	0	0	0	0	0	0	0	0	0	0	0	0	0	0	0	0	0	0	0	0	0	0	0	AYR1; 1-acylglycerone phosphate reductase [EC:1.1.1.101]
K00980	0	0	0	0	1	0	0	0	0	0	1	0	0.666667	0	0	0	0.25	0	0	0	0	0	0	0	0	0	0	1	tagD; glycerol-3-phosphate cytidylyltransferase [EC:2.7.7.39]
K01517	0.5	0	0	0	0	0	0	0	0	0	0	0	0	0	1	0	0	0	0	0	0	0	0	0	0	0	0	0	ADPRM; manganese-dependent ADP-ribose/CDP-alcohol diphosphatase [EC:3.6.1.13 3.6.1.16 3.6.1.53]
K07029	0.5	1	0.285714	0	0	0	1	0	1	1	0	0	0	0	1	0	0	0	1	1	0	0	0	1	0	1	0	1	dagK; diacylglycerol kinase (ATP) [EC:2.7.1.107]
K01115	0	0	0	0.333333	0	0	0	0	0	0	0	0	0	0	0	0	0	0	0	0	0	0	0	0	0	0	0	0	PLD1_2; phospholipase D1/2 [EC:3.1.4.4]
K01047	0	0	0	0	0	0	0	0	0	0	0	0	0	0	0	0	0.25	0	0	0	0	0	0	0	0	0	0.5	0	PLA2G, SPLA2; secretory phospholipase A2 [EC:3.1.1.4]
K01058	0	0	0	0.333333	0	0	0	0	0	0	0	0	0	0	0	0	0	0	0	0	0	0	0	0	0	0	0	0	pldA; phospholipase A1/A2 [EC:3.1.1.32 3.1.1.4]
K01048	0	0	0.142857	0	0	0	0	1	0	0	0	1	0	1	0	0	1	0	0	0	0	0	0	0	0	0	1	1	pldB; lysophospholipase [EC:3.1.1.5]
K01126	0	0	0.857143	0	0	0	1	0.666667	0	1	0	0	0.666667	1	1	0	0.75	0	0	0	0	0	0	1	1	1	0.5	0	E3.1.4.46, glpQ, ugpQ; glycerophosphoryl diester phosphodiesterase [EC:3.1.4.46]
K05939	0	0	0	0.666667	1	0.5	0	0.333333	0	0	1	1	0.333333	1	0	0.333333	0	1	0	1	0	1	0	1	1	0	1	0	aas; acyl-[acyl-carrier-protein]-phospholipid O-acyltransferase / long-chain-fatty-acid--[acyl-carrier-protein] ligase [EC:2.3.1.40 6.2.1.20]
K00570	0	0	0.428571	0	0	0	0	0	0	0	0	0	0	1	1	0.666667	0.75	0	0	0	0	0	0	1	0	0	0	0	pmtA; phosphatidylethanolamine/phosphatidyl-N-methylethanolamine N-methyltransferase [EC:2.1.1.17 2.1.1.71]
K00981	1	1	0.857143	1	1	1	1	0.666667	1	1	1	0	1	1	1	1	1	1	0	1	1	1	0	1	1	0	0.5	1	E2.7.7.41, CDS1, CDS2, cdsA; phosphatidate cytidylyltransferase [EC:2.7.7.41]
K01004	0	0	0	0	0	0	0	0	0	0	0	0	0	1	0	0	0.5	0	0	0	0	0	0	0	0	0	0	0	pcs; phosphatidylcholine synthase [EC:2.7.8.24]
K17103	0.5	1	0.857143	0.333333	1	1	1	0	1	0	1	0	1	1	1	1	0.5	1	1	1	1	1	0	1	1	0	0	1	CHO1, pssA; CDP-diacylglycerol---serine O-phosphatidyltransferase [EC:2.7.8.8]
K01613	1	1	0.857143	1	1	1	1	0	1	0	1	0	0.333333	1	1	0.666667	0.5	1	1	1	1	1	0	1	1	0	0	1	psd, PISD; phosphatidylserine decarboxylase [EC:4.1.1.65]
K00995	0	0	0	0.333333	1	1	0	1	0	0	1	0	1	1	1	0.333333	1	1	0	1	1	0	0	1	0	0	0	0	pgsA, PGS1; CDP-diacylglycerol---glycerol-3-phosphate 3-phosphatidyltransferase [EC:2.7.8.5]
K01095	0	1	0	1	1	1	0	0	0	0	1	0	1	0	0	0.333333	1	1	1	1	1	0	0	0	1	0	0.5	1	pgpA; phosphatidylglycerophosphatase A [EC:3.1.3.27]
K18697	0.5	0	0	0	0	0	0	0	0	0	0	0	0.333333	0	1	0	0	0	1	0	0	0	0	0	0	0	0.5	0	pgpC; phosphatidylglycerophosphatase C [EC:3.1.3.27]
K06131	1	0	0	0.666667	1	0.5	1	0.666667	1	1	1	0	0.333333	0	1	0	0	0	0	0	1	1	0	1	1	0	0	0	clsA_B; cardiolipin synthase A/B [EC:2.7.8.-]
K06132	0	0	0.142857	0.333333	0	0	0	0	0	0	0	0	0	0	1	1	0	0	0	1	0	0	0	0	0	0	0	0	clsC; cardiolipin synthase C [EC:2.7.8.-]
K08744	0	0	0	0.333333	1	0	0	1	0	0	0	0	0	1	0	0.333333	0.5	1	0	1	1	0	0	0	1	0	0	0	CRLS; cardiolipin synthase (CMP-forming) [EC:2.7.8.41]
K00096	0	0	0	0	0	0	0	0	0	0	0	0	0	0	0	0	0.25	0	0	0	0	0	0	0	0	0	0	0	araM, egsA; glycerol-1-phosphate dehydrogenase [NAD(P)+] [EC:1.1.1.261]
K17104	0	1	0	0	0	0	0	0	1	0	0	0	0	0	0	0	0	0	0	0	0	0	0	0	0	0	0	1	E2.5.1.41; phosphoglycerol geranylgeranyltransferase [EC:2.5.1.41]
K17105	1	0	0.714286	0	0	0	0	0	0	0	0	0	0	0	0	0	0	0	1	0	0	0	0	0	0	0	0	1	E2.5.1.42; geranylgeranylglycerol-phosphate geranylgeranyltransferase [EC:2.5.1.42]
K17830	0	0	0	0	0	0	0	0	0	0	0	0	0	0	0	0	0	0	0	0	0	0	0	0	0	0	0	1	GGR; digeranylgeranylglycerophospholipid reductase [EC:1.3.1.101 1.3.7.11]
ko00565
K00803	0	0	0.142857	0	0	0	0	0	0	0	0	0	0	0	0	0	0	0	0	0	0	0	0	0	0	0	0	0	AGPS, agpS; alkyldihydroxyacetonephosphate synthase [EC:2.5.1.26]
K06123	0	0	0.142857	0	0	0	0	0	0	0	0	0	0	0	0	0	0	0	0	0	0	0	0	0	0	0	0	0	AYR1; 1-acylglycerone phosphate reductase [EC:1.1.1.101]
K01047	0	0	0	0	0	0	0	0	0	0	0	0	0	0	0	0	0.25	0	0	0	0	0	0	0	0	0	0.5	0	PLA2G, SPLA2; secretory phospholipase A2 [EC:3.1.1.4]
K14674	0	0	0	0	0	0	0	0	0	0	0	0	0	0	0	0	0	0	0	1	0	0	0	0	0	0	0	0	TGL4; TAG lipase / steryl ester hydrolase / phospholipase A2 / LPA acyltransferase [EC:3.1.1.3 3.1.1.13 3.1.1.4 2.3.1.51]
K01058	0	0	0	0.333333	0	0	0	0	0	0	0	0	0	0	0	0	0	0	0	0	0	0	0	0	0	0	0	0	pldA; phospholipase A1/A2 [EC:3.1.1.32 3.1.1.4]
K01115	0	0	0	0.333333	0	0	0	0	0	0	0	0	0	0	0	0	0	0	0	0	0	0	0	0	0	0	0	0	PLD1_2; phospholipase D1/2 [EC:3.1.4.4]
ko00600
K12349	0	0	0.142857	0	0.5	0	1	0	0	0	0	0	0	0	1	0	0	0	0	0	0	0	0	1	0	0	0	0	ASAH2; neutral ceramidase [EC:3.5.1.23]
K01634	0	0	0	0	0	0	0	0	0	0	0	0	0	0	0	0	0	0	1	0	0	0	0	0	0	0	0	0	SGPL1, DPL1; sphinganine-1-phosphate aldolase [EC:4.1.2.27]
K00720	0	0	0	0	0	0	0	0	0	0	0	0	0	0	0	0	0	0	0	0	0	0	0	0	1	0	0	0	UGCG; ceramide glucosyltransferase [EC:2.4.1.80]
K17108	0	0	0	0	0	0	0.5	0	0	0	0	0	0	0	0	0	0	0	0	0	0	0	0	0	0	0	0	1	GBA2; non-lysosomal glucosylceramidase [EC:3.2.1.45]
K01190	0.5	0	0	0	0	0	1	0	0	0	0	0	0	0	0	0	0	0	0	0	0	0	0	0	0	0	0	1	lacZ; beta-galactosidase [EC:3.2.1.23]
K01134	0.5	0	0.285714	0	0	0	1	0	0	0	0	0	0	0	1	0	0	0	0	0	0	0	0	1	0	0	0	1	ARSA; arylsulfatase A [EC:3.1.6.8]
K01186	0	0	0	0	0	0	0.5	0	0	0	0	0	0	0	1	0	0	0	0	0	0	0	0	1	0	0	0	0	NEU1; sialidase-1 [EC:3.2.1.18]
K12357	0	0	0	0	0	0	0.5	0	0	0	0	0	0	0	0	0	0	0	0	0	0	0	0	0	0	0	0	0	NEU2_3_4; sialidase-2/3/4 [EC:3.2.1.18]
K07407	0	0	0.142857	0	0	0	1	0	0	0	0	0	0	0	0	0	0	0	0	0	0	0	0	1	0	0	0	1	E3.2.1.22B, galA, rafA; alpha-galactosidase [EC:3.2.1.22]
ko00590
K01047	0	0	0	0	0	0	0	0	0	0	0	0	0	0	0	0	0.25	0	0	0	0	0	0	0	0	0	0.5	0	PLA2G, SPLA2; secretory phospholipase A2 [EC:3.1.1.4]
K14674	0	0	0	0	0	0	0	0	0	0	0	0	0	0	0	0	0	0	0	1	0	0	0	0	0	0	0	0	TGL4; TAG lipase / steryl ester hydrolase / phospholipase A2 / LPA acyltransferase [EC:3.1.1.3 3.1.1.13 3.1.1.4 2.3.1.51]
K01058	0	0	0	0.333333	0	0	0	0	0	0	0	0	0	0	0	0	0	0	0	0	0	0	0	0	0	0	0	0	pldA; phospholipase A1/A2 [EC:3.1.1.32 3.1.1.4]
K01254	0.5	0	0.285714	0	0	0	0	0	0	0	0	0	0	0	0	0	0	0	0	0	0	0	0	0	0	0	0	0	LTA4H; leukotriene-A4 hydrolase [EC:3.3.2.6]
K00432	1	0	0.571429	0	0	0	0.5	0	1	0	0	0	0	0	0	0.666667	0	0	0	0.5	0	0	0	1	0	0	0.5	1	gpx; glutathione peroxidase [EC:1.11.1.9]
K08726	0	0	0	0	0	0	0	0	0	0	0	0	0	0	0	0	0	0	0	0	0	0	0	0	0	0	1	0	EPHX2; soluble epoxide hydrolase / lipid-phosphate phosphatase [EC:3.3.2.10 3.1.3.76]
ko00591
K01047	0	0	0	0	0	0	0	0	0	0	0	0	0	0	0	0	0.25	0	0	0	0	0	0	0	0	0	0.5	0	PLA2G, SPLA2; secretory phospholipase A2 [EC:3.1.1.4]
K14674	0	0	0	0	0	0	0	0	0	0	0	0	0	0	0	0	0	0	0	1	0	0	0	0	0	0	0	0	TGL4; TAG lipase / steryl ester hydrolase / phospholipase A2 / LPA acyltransferase [EC:3.1.1.3 3.1.1.13 3.1.1.4 2.3.1.51]
K01058	0	0	0	0.333333	0	0	0	0	0	0	0	0	0	0	0	0	0	0	0	0	0	0	0	0	0	0	0	0	pldA; phospholipase A1/A2 [EC:3.1.1.32 3.1.1.4]
K00508	0.5	0	0.857143	0	0	0	0	0	0	0	0	0	0	0	0	0	0	0	0	0	0	0	0	0	0	0	0	0	E1.14.19.3; linoleoyl-CoA desaturase [EC:1.14.19.3]
ko00592
K01047	0	0	0	0	0	0	0	0	0	0	0	0	0	0	0	0	0.25	0	0	0	0	0	0	0	0	0	0.5	0	PLA2G, SPLA2; secretory phospholipase A2 [EC:3.1.1.4]
K14674	0	0	0	0	0	0	0	0	0	0	0	0	0	0	0	0	0	0	0	1	0	0	0	0	0	0	0	0	TGL4; TAG lipase / steryl ester hydrolase / phospholipase A2 / LPA acyltransferase [EC:3.1.1.3 3.1.1.13 3.1.1.4 2.3.1.51]
K01058	0	0	0	0.333333	0	0	0	0	0	0	0	0	0	0	0	0	0	0	0	0	0	0	0	0	0	0	0	0	pldA; phospholipase A1/A2 [EC:3.1.1.32 3.1.1.4]
K00632	1	0	0.857143	0	0	0	0	0	0	0	0	0	0	1	0	0.666667	1	0	0	1	0	0	0	1	0	1	0.5	1	fadA, fadI; acetyl-CoA acyltransferase [EC:2.3.1.16]
ko01040
K00507	0.5	0	0.285714	0	0	0	0	0	0	0	0	0	0	0	1	0	0	0	0	0.5	0	1	0	0	0	0	0	0	SCD, desC; stearoyl-CoA desaturase (Delta-9 desaturase) [EC:1.14.19.1]
K03921	0	0	0.428571	0	0	0	0	0	0	0	0	0	0	0	0	0	0	0	0	0	0	0	0	0	0	0	0	0	FAB2, SSI2, desA1; acyl-[acyl-carrier-protein] desaturase [EC:1.14.19.2 1.14.19.11 1.14.19.26]
K22769	0	0	0	0	0	0	0	0	0	0	0	0	0	0	0	0.333333	0	0	0	0	0	0	0	0	0	0	0	0	desA3; NADPH-dependent stearoyl-CoA 9-desaturase [EC:1.14.19.-]
K22770	0	0	0	0	0	0	0	0	0	0	0	0	0	0	0	0.333333	0	0	0	0	0	0	0	0	0	0	0	0	K22770; stearoyl-CoA 9-desaturase NADPH oxidoreductase
K10804	0	0	0	0.333333	1	1	0	0	0	0	1	0	0.666667	1	1	1	1	0	1	1	1	0	0	1	1	0	0	0	tesA; acyl-CoA thioesterase I [EC:3.1.2.- 3.1.2.2 3.1.1.2 3.1.1.5]
K10805	0	0	0	0	0	0	0	0	0	0	0	0	0	1	0	0.333333	0.25	0	0	1	0	0	0	0	0	0	0	0	tesB; acyl-CoA thioesterase II [EC:3.1.2.-]
K10806	0.5	0	1	1	0	0	0	0.666667	0	0	1	0	0	0	0	0	0.5	1	0	0	0	1	0	0	0	0	0.5	0	yciA; acyl-CoA thioesterase YciA [EC:3.1.2.-]
ko00230
K01515	0	0	0	0.333333	0.5	0.5	0	0	0	1	1	0	0	0	1	0	0	0	0	0	0	1	0	0	0	1	0	1	nudF; ADP-ribose pyrophosphatase [EC:3.6.1.13]
K01517	0.5	0	0	0	0	0	0	0	0	0	0	0	0	0	1	0	0	0	0	0	0	0	0	0	0	0	0	0	ADPRM; manganese-dependent ADP-ribose/CDP-alcohol diphosphatase [EC:3.6.1.13 3.6.1.16 3.6.1.53]
K18453	0	0	0	0	1	0	0	0	0	0	0	1	0	0	0	1	0	0	0	0	0	0	0	0	0	0	0	0	NUDT23; ADP-ribose/FAD diphosphatase [EC:3.6.1.13 3.6.1.18]
K08312	0	0	0	1	0	0	0	0	0	0	1	0	0	0	0	0	0	1	0	1	1	0	0	0	0	0	0	0	nudE; ADP-ribose diphosphatase [EC:3.6.1.-]
K01839	0	0	0	0	0	0	0	0.666667	0	0	0	0	0	1	0	0.666667	1	0	0	1	0	0	0	0	0	0	0.5	1	deoB; phosphopentomutase [EC:5.4.2.7]
K01835	0	0	0	1	1	0	0.5	0.333333	1	0	1	0	0	0	0	0	0	1	1	0	1	0	0	0	0	0	0	0	pgm; phosphoglucomutase [EC:5.4.2.2]
K15778	0	0	0	1	1	0	0	0	0	0	1	0	0.333333	0	0	0.666667	0.25	1	1	1	1	0	0	0	1	0	0	0	pmm-pgm; phosphomannomutase / phosphoglucomutase [EC:5.4.2.8 5.4.2.2]
K00948	1	1	1	1	1	1	0	0.666667	0	1	1	1	0.666667	1	1	1	1	1	1	0	1	0	0	1	1	1	0.5	1	PRPS, prsA; ribose-phosphate pyrophosphokinase [EC:2.7.6.1]
K00764	1	1	0.857143	1	1	1	0.5	1	1	1	1	1	1	1	1	0.666667	0.75	1	0	1	1	0	1	1	1	1	0.5	1	purF, PPAT; amidophosphoribosyltransferase [EC:2.4.2.14]
K01945	0.5	1	1	0.666667	0.5	0	0.5	1	0	0	1	1	0.666667	1	1	1	1	1	0	1	1	1	1	1	1	0	0.5	1	purD; phosphoribosylamine---glycine ligase [EC:6.3.4.13]
K11175	1	1	0.285714	0.666667	1	1	1	1	1	0	1	0	0.666667	1	1	0.666667	1	1	1	1	1	1	1	1	1	0	0.5	1	purN; phosphoribosylglycinamide formyltransferase 1 [EC:2.1.2.2]
K08289	0	0	0	0.666667	0	0.5	0	0	0	0	1	0	1	0	1	0.333333	0	0	0	0	0	0	0	0	0	0	0	0	purT; phosphoribosylglycinamide formyltransferase 2 [EC:2.1.2.2]
K01952	0.5	0	0.857143	1	1	1	0.5	0	1	0	1	0	0	0	0	0.666667	0	1	0	1	1	0	0	0	0	0	0	1	PFAS, purL; phosphoribosylformylglycinamidine synthase [EC:6.3.5.3]
K23269	0	0	0	0	0	0	0	1	0	0	0	0	0	0	0	0	1	0	1	0	0	0	1	0	0	0	1	0	purL; phosphoribosylformylglycinamidine synthase subunit PurL [EC:6.3.5.3]
K23264	0	0	0	0	0	0	0	1	0	0	0	1	1	1	0	0	1	0	0	0	0	0	0	0	0	0	0.5	0	purS; phosphoribosylformylglycinamidine synthase subunit PurS [EC:6.3.5.3]
K23265	0	1	0	0	0	0	0	0.666667	0	0	0	1	1	1	1	0	1	0	0	0	0	1	1	1	1	0	0.5	0	purQ; phosphoribosylformylglycinamidine synthase subunit PurQ / glutaminase [EC:6.3.5.3 3.5.1.2]
K23270	0	1	0	0	0	0	0	0	0	0	0	0	0	0	1	0	0	0	0	0	0	0	0	0	1	0	0	0	purSL; phosphoribosylformylglycinamidine synthase subunit PurSL [EC:6.3.5.3]
K01933	1	1	0.857143	0.333333	1	1	0.5	1	0	1	1	0	1	1	1	0.666667	1	1	1	1	1	1	1	1	1	0	0.5	0	purM; phosphoribosylformylglycinamidine cyclo-ligase [EC:6.3.3.1]
K01589	1	0	0.857143	0.333333	0	0.5	0	1	0	0	1	0	0	1	1	0.666667	1	1	0	0.5	1	0	0	1	0	0	0.5	0	purK; 5-(carboxyamino)imidazole ribonucleotide synthase [EC:6.3.4.18]
K01588	1	0	0.571429	0.666667	1	0.5	1	1	1	0	1	0	1	1	1	0.666667	1	1	0	0.5	1	0	0	1	1	0	0.5	1	purE; 5-(carboxyamino)imidazole ribonucleotide mutase [EC:5.4.99.18]
K01923	0	1	0.857143	1	1	1	0.5	1	0	0	1	0	0.333333	1	0	1	1	1	0	1	1	0	1	1	1	0	0.5	1	purC; phosphoribosylaminoimidazole-succinocarboxamide synthase [EC:6.3.2.6]
K01756	0.5	1	0.857143	0.666667	0.5	1	0	1	1	0	1	0	1	0	1	1	1	1	1	1	1	0	1	1	1	0	1	1	purB, ADSL; adenylosuccinate lyase [EC:4.3.2.2]
K00602	1	1	0.857143	1	1	0.5	1	1	1	0	1	0	0.666667	1	1	1	1	1	0	1	1	0	1	1	1	0	1	1	purH; phosphoribosylaminoimidazolecarboxamide formyltransferase / IMP cyclohydrolase [EC:2.1.2.3 3.5.4.10]
K11176	0	0	0	0	0	0	0	0	0	0	0	0	0	0	0	0	0	0	0	0	0	0	0	1	0	0	0	0	purO; IMP cyclohydrolase [EC:3.5.4.10]
K00759	0	0	0	0	0	1	0	1	0	0	0	0	1	1	1	0	0.75	0	0	0	0	0	0	1	0	0	0	0	APRT, apt; adenine phosphoribosyltransferase [EC:2.4.2.7]
K11751	0	0	0	0	0	0	0	0.666667	0	0	0	0	0	1	0	0	0.75	0	0	0	0	0	0	0	0	0	0	0	ushA; 5'-nucleotidase / UDP-sugar diphosphatase [EC:3.1.3.5 3.6.1.45]
K03787	0.5	1	1	1	1	1	1	1	1	0	1	0	1	1	1	0.666667	0.75	1	0	1	1	0	0	1	1	1	1	1	surE; 5'-nucleotidase [EC:3.1.3.5]
K20881	0	0	0	1	1	0.5	0	0	0	0	1	0	0	0	0	0	0	0	0	0	1	0	0	0	1	0	0	0	yrfG; 5'-nucleotidase [EC:3.1.3.5]
K03783	1	1	0.857143	0	0	0	0.5	0.333333	1	1	0	0	0	1	0	0.666667	0.25	0	0	1	0	1	0	1	1	0	0.5	1	punA, PNP; purine-nucleoside phosphorylase [EC:2.4.2.1]
K03784	1	0	0.285714	0	0	0	0	1	0	0	0	0	0	0	0	0	0.75	0	0	0	0	0	0	0	0	0	0	0	deoD; purine-nucleoside phosphorylase [EC:2.4.2.1]
K09913	0	1	0	0.333333	0	1	0	0	0	0	0	0	0.333333	0	0	0	0	0	0	0	1	0	0	0	0	0	0	0	ppnP; purine/pyrimidine-nucleoside phosphorylase [EC:2.4.2.1 2.4.2.2]
K01239	0	0	0	0	0	0	1	1	0	1	0	0	0	1	0	0	1	0	0	0	0	0	0	1	0	0	0	0	iunH; purine nucleosidase [EC:3.2.2.1]
K00760	0.5	1	0.857143	1	1	0	1	0	1	1	1	1	0	1	0	0.666667	0.75	1	1	1	1	0	0	0	1	0	0	1	hprT, hpt, HPRT1; hypoxanthine phosphoribosyltransferase [EC:2.4.2.8]
K00088	0	1	0.714286	0.666667	1	0	0	1	1	1	1	0	1	1	1	0.666667	1	1	1	1	1	0	1	1	1	0	0.5	1	IMPDH, guaB; IMP dehydrogenase [EC:1.1.1.205]
K00940	1	1	0.857143	1	1	1	0	0.666667	1	0	1	0	1	0	1	1	1	1	0	1	1	0	1	1	0	0	0.5	1	ndk, NME; nucleoside-diphosphate kinase [EC:2.7.4.6]
K02428	1	1	0.714286	0.666667	1	1	0	1	1	0	1	1	1	0	1	0.333333	1	1	1	1	1	1	1	1	1	1	1	1	rdgB; XTP/dITP diphosphohydrolase [EC:3.6.1.66]
K00769	0	0	0	0	0	0	0	1	0	0	0	0	1	1	0	0	1	0	0	0	0	0	0	0	0	0	0.5	0	gpt; xanthine phosphoribosyltransferase [EC:2.4.2.22]
K03816	0	0	0	0	0	0	0	0	0	0	0	0	0	0	0	0	0	0	0	0	0	0	0	0	0	1	0	0	xpt; xanthine phosphoribosyltransferase [EC:2.4.2.22]
K13479	0	1	0	0	0	0	0	0	0	0	0	0	0	0	0	0	0.25	0	0	0	0	0	0	0	0	0	0	0	ygeT, xdhB; xanthine dehydrogenase FAD-binding subunit [EC:1.17.1.4]
K13481	0.5	1	0.285714	0	0	0	0	0.666667	0	0	0	0	0	1	0	1	1	0	0	0.5	0	0	0	0	0	0	0.5	1	xdhA; xanthine dehydrogenase small subunit [EC:1.17.1.4]
K13482	0	0	0	0	0	0	0	1	0	0	0	0	0	0	0	0	1	0	0	0	0	0	0	0	0	0	0.5	0	xdhB; xanthine dehydrogenase large subunit [EC:1.17.1.4]
K11177	0	0	0	0	0	0	0	0	1	0	0	0	0	0	0	0	0	0	0	0	0	0	0	0	0	0	0	1	yagR; xanthine dehydrogenase YagR molybdenum-binding subunit [EC:1.17.1.4]
K11178	0	0	0	0	0	0	0	0	0	0	0	0	0	0	0	0	0	0	0	0	0	0	0	0	0	0	0	1	yagS; xanthine dehydrogenase YagS FAD-binding subunit [EC:1.17.1.4]
K01518	0	0	0	0	0	0	0	0	0	0	0	0	0	0	0	0	0	0	0	0	1	1	1	0	0	0	0	0	NUDT2; bis(5'-nucleosidyl)-tetraphosphatase [EC:3.6.1.17]
K01951	0.5	1	1	0.666667	1	1	1	1	1	1	1	1	1	1	1	1	1	1	0	1	1	1	0	1	1	0	1	1	guaA, GMPS; GMP synthase (glutamine-hydrolysing) [EC:6.3.5.2]
K00364	0	0	0.142857	0	0	0	0.5	0	0	0	0	0	0	0	0	0	0	0	0	0	0	0	0	0	0	0	0	0	E1.7.1.7, guaC; GMP reductase [EC:1.7.1.7]
K01487	0	0	0	0	0	0	0	0.666667	0	0	0	0	0	1	0	0	1	0	0	0	0	0	0	0	0	0	1	0	E3.5.4.3, guaD; guanine deaminase [EC:3.5.4.3]
K00942	0.5	1	0.857143	1	1	0.5	1	0.333333	1	0	1	1	1	1	1	1	1	1	0	1	1	0	0	1	1	0	1	1	E2.7.4.8, gmk; guanylate kinase [EC:2.7.4.8]
K00873	1	1	0.714286	0.666667	1	0.5	0.5	1	1	1	1	1	0.666667	0	1	0.666667	1	1	0	1	0	1	1	1	0	1	0.5	1	PK, pyk; pyruvate kinase [EC:2.7.1.40]
K00525	1	1	0.857143	1	1	0.5	1	0.666667	0	1	1	1	1	1	1	1	1	1	1	1	1	1	1	0	1	1	1	1	E1.17.4.1A, nrdA, nrdE; ribonucleoside-diphosphate reductase alpha chain [EC:1.17.4.1]
K00526	1	0	0.714286	0	0	0	0	0	0	0	1	1	1	0	1	1	0	0	0	0.5	0	0	1	0	0	0	0.5	0	E1.17.4.1B, nrdB, nrdF; ribonucleoside-diphosphate reductase beta chain [EC:1.17.4.1]
K10808	1	0	0	0	0	0	0	0	0	0	0	0	0	0	0	0	0	0	0	0	0	0	0	0	0	0	0	0	RRM2; ribonucleoside-diphosphate reductase subunit M2 [EC:1.17.4.1]
K00527	0	0	0	0	0	0	0	0	0	0	0	0	0	0	0	0	0	0	0	0	0	0	0	1	0	0	0	0	rtpR; ribonucleoside-triphosphate reductase (thioredoxin) [EC:1.17.4.2]
K21636	0	0	0.285714	0	0.5	0	0	0	0	1	0	0	1	0	1	0	0	0	0	0	0	0	1	1	1	0	0	0	nrdD; ribonucleoside-triphosphate reductase (formate) [EC:1.1.98.6]
K15518	0	1	1	1	0.5	0	1	0	1	0	1	0	0	0	0	0	0	0	0	0	0	0	0	0	0	1	0	1	dgk; deoxyguanosine kinase [EC:2.7.1.113]
K01129	1	0	0.714286	1	0.5	1	0.5	0.666667	0	1	1	1	1	1	1	0	1	1	0	0	1	1	1	0	1	1	1	1	dgt; dGTPase [EC:3.1.5.1]
K01139	0.5	0	0.428571	0.666667	1	0.5	0	0	0	0	1	0	0	1	0	1	1	1	1	1	1	0	0	1	1	0	0.5	1	spoT; GTP diphosphokinase / guanosine-3',5'-bis(diphosphate) 3'-diphosphatase [EC:2.7.6.5 3.1.7.2]
K01524	0.5	1	0.571429	0	1	0.5	0	1	0	0	0	1	1	1	0	0.333333	1	0	1	1	1	0	0	0	1	0	1	1	ppx-gppA; exopolyphosphatase / guanosine-5'-triphosphate,3'-diphosphate pyrophosphatase [EC:3.6.1.11 3.6.1.40]
K00951	0	0	0	0	0	0	0	0	0	0	0	0	0	0	0	0	0	0	0	0	1	0	0	0	0	0	0	0	relA; GTP pyrophosphokinase [EC:2.7.6.5]
K07816	0	0	0.142857	0	0	0.5	0	0	0	0	0	0	0	0	0	0	0	0	0	0	0	0	0	1	0	0	0	0	E2.7.6.5X; putative GTP pyrophosphokinase [EC:2.7.6.5]
K01768	1	1	0.142857	0.666667	1	0	0	0	0	1	1	0	0.333333	1	1	0	0.25	1	0	0	1	1	0	1	1	1	0.5	1	E4.6.1.1; adenylate cyclase [EC:4.6.1.1]
K05851	0	0	0	1	1	0	0	0	0	0	1	0	0	0	0	0	0	1	0	0	1	0	0	0	0	0	0.5	0	cyaA; adenylate cyclase, class 1 [EC:4.6.1.1]
K05873	0	0	0	0	0	0	0	0	0	0	0	0	0	0	0	0	0	0	0	0	0	0	1	0	0	0	0	0	cyaB; adenylate cyclase, class 2 [EC:4.6.1.1]
K01939	0.5	1	1	1	1	1	0.5	0.666667	0	1	1	0	1	1	1	0.666667	1	1	1	1	1	1	1	1	1	0	0.5	1	purA, ADSS; adenylosuccinate synthase [EC:6.3.4.4]
K00856	1	0	0	1	1	0	0.5	0.666667	1	0	1	0	0	0	0	0.333333	0.75	1	0	1	1	0	0	0	1	0	0.5	0	E2.7.1.20, ADK; adenosine kinase [EC:2.7.1.20]
K15519	0.5	1	1	0	0	0	0.5	0	0	0	0	0	0	0	0	0.333333	0	0	0	0	0	0	0	0	0	1	0	0	dck; deoxyadenosine/deoxycytidine kinase [EC:2.7.1.76 2.7.1.74]
K01488	0	1	0.571429	0	0	0	0.5	0	0	1	1	1	0	0	0	1	0.75	0	0	1	0	0	0	0	0	0	0.5	1	add, ADA; adenosine deaminase [EC:3.5.4.4]
K01241	1	0	0	0	0	0	1	1	1	0	0	1	0	1	0	0.333333	0.75	0	1	1	0	0	0	0	0	0	0.5	1	amn; AMP nucleosidase [EC:3.2.2.4]
K06966	0	0	0	1	0.5	1	0	0	0	0	1	0	0	0	0	0.333333	0	0	0	0.5	1	0	0	0	0	0	0	0	ppnN; pyrimidine/purine-5'-nucleotide nucleosidase [EC:3.2.2.10 3.2.2.-]
K01486	0.5	0	0.428571	0	0	0	0	0.666667	1	1	0	0	0	1	0	0	0.75	0	1	0	0	0	0	0	1	0	0	0	ade; adenine deaminase [EC:3.5.4.2]
K21053	0	0	0.571429	0	0	0	0.5	0	0	0	1	1	0	0	0	1	0	0	0	1	0	0	0	0	0	0	0.5	1	ade; adenine deaminase [EC:3.5.4.2]
K01119	0	0	0	0	0	0	0	0.333333	0	0	0	0	0	0	0	0	0.25	0	0	0	0	0	0	0	0	0	0	1	cpdB; 2',3'-cyclic-nucleotide 2'-phosphodiesterase / 3'-nucleotidase [EC:3.1.4.16 3.1.3.6]
K00939	0.5	1	0.857143	1	1	0.5	1	0.666667	1	0	1	1	0.666667	1	1	0.666667	1	1	1	1	0	1	1	0	1	0	1	1	adk, AK; adenylate kinase [EC:2.7.4.3]
K06928	0	1	0	0	0	0	0	0	0	0	0	0	0	0	0	0	0	0	0	0	0	0	0	0	0	0	0	0	NTPCR; nucleoside-triphosphatase [EC:3.6.1.15]
K03651	0	0	0	0.666667	1	0	0.5	0	0	0	0	0	0	1	1	0	0.25	0	1	0	0	0	0	1	0	0	0	1	cpdA; 3',5'-cyclic-AMP phosphodiesterase [EC:3.1.4.53]
K19710	0	0	0	0	0	0	0	0	0	0	0	0	0.666667	0	0	0	0	0	1	0	0	0	0	0	0	0	0	0	E2.7.7.53; ATP adenylyltransferase [EC:2.7.7.53]
K01525	0	0	0	1	1	1	0	0	0	0	1	0	0	0	0	1	0	1	0	1	1	0	0	0	0	0	0	0	apaH; bis(5'-nucleosyl)-tetraphosphatase (symmetrical) [EC:3.6.1.41]
K00955	0	0	0	0	0	0	0	0	0	0	0	0	0	0	0	0	0	0	0	0	0	0	0	0	0	0	1	0	cysNC; bifunctional enzyme CysN/CysC [EC:2.7.7.4 2.7.1.25]
K00860	0	0	0	0.666667	0.5	0	0	0	0	0	0	0	0	0	0	0.333333	0	1	0	0	1	0	0	0	0	0	0	0	cysC; adenylylsulfate kinase [EC:2.7.1.25]
K04765	0	0	0	1	1	0	0	0.333333	0	0	1	0	0	1	0	0	1	0	0	0.5	1	0	0	0	0	0	0.5	0	mazG; nucleoside triphosphate diphosphatase [EC:3.6.1.9]
K00956	0.5	1	0.571429	0	0	0	0	0.666667	0	0	1	0	0.333333	0	1	0	0	0	0	0	0	0	0	0	0	0	1	0	cysN; sulfate adenylyltransferase subunit 1 [EC:2.7.7.4]
K00957	0.5	1	0.714286	0	0	0	0	0.666667	0	0	1	0	0.333333	0	1	0	0	0	1	0	0	0	0	0	0	0	1	1	cysD; sulfate adenylyltransferase subunit 2 [EC:2.7.7.4]
K00958	0	0	0	0.666667	1	0	0	0	0	0	0	0	0.666667	1	0	1	1	1	1	1	1	1	0	0	1	1	0	0	sat, met3; sulfate adenylyltransferase [EC:2.7.7.4]
K07127	0.5	0	0.428571	0	0	0	0	1	0	0	0	0	0	1	0	0	1	0	0	0.5	0	0	0	0	0	0	0.5	0	uraH, pucM, hiuH; 5-hydroxyisourate hydrolase [EC:3.5.2.17]
K13484	0	0	0.428571	0	0	0	0	0	0	0	0	0	0	0	0	0	0	0	0	0	0	0	0	0	0	0	0	0	TTHL; 5-hydroxyisourate hydrolase / 2-oxo-4-hydroxy-4-carboxy-5-ureidoimidazoline decarboxylase [EC:3.5.2.17 4.1.1.97]
K13485	0	0	0	0	0	0	0	1	0	0	0	0	0	1	0	0	1	0	0	0	0	0	0	0	0	0	1	0	PRHOXNB, URAD; 2-oxo-4-hydroxy-4-carboxy-5-ureidoimidazoline decarboxylase [EC:4.1.1.97]
K16840	0	0	0.428571	0	0	0	0	0	0	0	0	0	0	0	0	0	0	0	0	0.5	0	0	0	0	0	0	0	0	hpxQ; 2-oxo-4-hydroxy-4-carboxy-5-ureidoimidazoline decarboxylase [EC:4.1.1.97]
K16841	0	0	0	0	0	0	0	0	0	1	0	0	0	0	0	0	0	0	0	0	0	0	0	0	0	0	0	0	hpxA; allantoin racemase [EC:5.1.99.3]
K01466	0.5	0	0.428571	0	0	0	0	0	0	0	0	0	0	0	0	0.666667	0	0	0	1	0	0	0	0	0	0	0	0	allB; allantoinase [EC:3.5.2.5]
K16842	0	0	0	0	0	0	0	1	0	0	0	0	0	1	0	0	1	0	0	0	0	0	0	0	0	0	1	0	hpxB; allantoinase [EC:3.5.2.5]
K01477	0.5	0	0.428571	0	0	0	0	0	0	0	0	0	0	1	0	0.666667	0	0	0	1	0	0	0	0	0	0	0.5	0	alc, ALLC; allantoicase [EC:3.5.3.4]
K14977	0	0	0	0	0	0	0	1	0	0	0	0	0	0	0	0	1	0	0	0	0	0	0	0	0	0	0	0	ylbA, UGHY; (S)-ureidoglycine aminohydrolase [EC:3.5.3.26]
K01483	0	0	0	0	0	0	0	1	0	0	0	0	0	1	0	0	1	0	0	0	0	0	0	0	0	0	1	0	allA; ureidoglycolate lyase [EC:4.3.2.3]
K01428	0	0	0	1	0	0	0	0.666667	0	0	1	0	0	0	0	0	0	0	0	0	0	0	0	0	1	0	0	0	ureC; urease subunit alpha [EC:3.5.1.5]
K01429	0	0	0	1	0	0	0	0.666667	0	0	1	0	0	0	0	0	0	0	0	0	0	0	0	0	1	0	0	0	ureB; urease subunit beta [EC:3.5.1.5]
K01430	0	0	0	1	0	0	0	0.666667	0	0	1	0	0	0	0	0	0	0	0	0	0	0	0	0	1	0	0	0	ureA; urease subunit gamma [EC:3.5.1.5]
K00926	0	1	0	0	0	0	0	0	1	1	0	0	0	0	0	0	0	0	0	0	0	0	0	0	0	1	0	1	arcC; carbamate kinase [EC:2.7.2.2]
ko00240
K01955	0	0	0	1	1	0.5	0	0.666667	0	0	1	0	0	1	1	0	0.75	1	0	0	1	1	0	0	1	0	0	0	carB, CPA2; carbamoyl-phosphate synthase large subunit [EC:6.3.5.5]
K01956	0.5	0	0.857143	1	1	0	0.5	1	0	0	1	0	1	0	1	0.666667	1	1	0	1	1	1	0	1	1	0	0.5	1	carA, CPA1; carbamoyl-phosphate synthase small subunit [EC:6.3.5.5]
K00609	0.5	1	0.857143	1	1	1	0	1	0	0	1	0	1	1	1	0.333333	1	1	0	0.5	1	1	1	1	1	1	1	1	pyrB, PYR2; aspartate carbamoyltransferase catalytic subunit [EC:2.1.3.2]
K00610	0	1	0	0	0	0	0.5	0	0	0	0	0	0	0	0	0	0	0	0	0	0	0	1	0	0	0	0	0	pyrI; aspartate carbamoyltransferase regulatory subunit
K00608	0	0	0	0	0	0	0	0	0	1	0	0	0	0	0	0	0	0	0	0	0	0	0	0	0	0	0	0	pyrBI; aspartate carbamoyltransferase [EC:2.1.3.2]
K01465	0.5	0	0.714286	1	1	1	0	0.666667	0	0	1	0	0	1	1	0.333333	1	1	1	0	1	1	0	0	1	0	1	1	URA4, pyrC; dihydroorotase [EC:3.5.2.3]
K17828	0	0	0	1	1	0.5	0.5	0	1	0	1	1	0	0	0	0	0	0	1	0	0	1	0	1	1	0	0	1	pyrDI; dihydroorotate dehydrogenase (NAD+) catalytic subunit [EC:1.3.1.14]
K02823	0	0	0	1	1	0	0.5	0	1	0	0	0	0	0	0	0	0	0	0	0	0	1	0	1	1	0	0	1	pyrDII; dihydroorotate dehydrogenase electron transfer subunit
K00226	0	1	0	0	0	0	1	0	0	1	0	0	0	0	0	0	0	0	0	0	0	0	0	0	0	0	0	0	pyrD; dihydroorotate dehydrogenase (fumarate) [EC:1.3.98.1]
K00254	0.5	1	0.714286	0	0	0	0	0.666667	0	0	0	1	0.666667	1	1	0.666667	1	1	0	1	1	0	1	0	0	0	0.5	0	DHODH, pyrD; dihydroorotate dehydrogenase [EC:1.3.5.2]
K13421	0	1	0	0	0	0	0	0	0	0	0	0	0	0	0	0	0	0	1	0	0	0	0	0	0	0	0	0	UMPS; uridine monophosphate synthetase [EC:2.4.2.10 4.1.1.23]
K00762	0.5	1	1	1	1	0.5	1	1	1	1	1	1	1	1	0	1	0.75	1	1	1	1	1	1	1	1	0	1	1	pyrE; orotate phosphoribosyltransferase [EC:2.4.2.10]
K01591	1	1	1	0.666667	1	1	1	0.666667	0	0	1	1	0.666667	0	1	1	1	1	0	1	1	0	1	1	1	0	1	1	pyrF; orotidine-5'-phosphate decarboxylase [EC:4.1.1.23]
K09903	0.5	1	1	0.333333	1	1	1	1	1	0	1	0	1	1	1	1	1	1	1	1	1	1	1	1	1	1	0.5	1	pyrH; uridylate kinase [EC:2.7.4.22]
K00940	1	1	0.857143	1	1	1	0	0.666667	1	0	1	0	1	0	1	1	1	1	0	1	1	0	1	1	0	0	0.5	1	ndk, NME; nucleoside-diphosphate kinase [EC:2.7.4.6]
K01937	0.5	1	0.857143	0.666667	1	1	1	1	1	1	1	1	1	0	1	0.333333	1	1	1	0.5	1	0	1	1	1	1	1	1	pyrG, CTPS; CTP synthase [EC:6.3.4.2]
K00945	0.5	1	1	0.666667	1	1	0.5	1	0	1	1	1	0	1	1	1	1	1	0	0.5	1	1	0	1	1	0	1	1	cmk; CMP/dCMP kinase [EC:2.7.4.25]
K01494	0	0	0	0.333333	1	1	0	1	0	0	1	1	0	1	1	0.666667	1	1	0	0.5	1	1	0	0	0	0	1	0	dcd; dCTP deaminase [EC:3.5.4.13]
K00876	1	1	1	0	0	0	0.5	0	0	0	0	0	0	0	0	0	0	0	1	0	0	0	0	1	0	1	0	0	udk, UCK; uridine kinase [EC:2.7.1.48]
K11751	0	0	0	0	0	0	0	0.666667	0	0	0	0	0	1	0	0	0.75	0	0	0	0	0	0	0	0	0	0	0	ushA; 5'-nucleotidase / UDP-sugar diphosphatase [EC:3.1.3.5 3.6.1.45]
K03787	0.5	1	1	1	1	1	1	1	1	0	1	0	1	1	1	0.666667	0.75	1	0	1	1	0	0	1	1	1	1	1	surE; 5'-nucleotidase [EC:3.1.3.5]
K20881	0	0	0	1	1	0.5	0	0	0	0	1	0	0	0	0	0	0	0	0	0	1	0	0	0	1	0	0	0	yrfG; 5'-nucleotidase [EC:3.1.3.5]
K00757	0	1	0.428571	0	0	0	0.5	0	0	0	0	0	0	0	0	0	0	0	0	0	0	0	0	0	0	0	0	0	udp, UPP; uridine phosphorylase [EC:2.4.2.3]
K00761	0	0	0	0	0	0	0	0.666667	0	0	0	0	0.666667	1	0	0	1	0	1	0	0	0	0	0	0	0	1	1	upp, UPRT; uracil phosphoribosyltransferase [EC:2.4.2.9]
K02825	1	0	0.857143	0.333333	1	1	0.5	0	0	1	1	0	0	0	1	0	0	1	0	0	1	1	0	0	1	0	0	1	pyrR; pyrimidine operon attenuation protein / uracil phosphoribosyltransferase [EC:2.4.2.9]
K17722	0	0	0.285714	0	0	0	0	1	0	0	0	0	0	0	0	0.333333	0.5	0	1	1	0	0	0	0	0	0	0	1	preT; dihydropyrimidine dehydrogenase (NAD+) subunit PreT [EC:1.3.1.1]
K17723	0	0	0.285714	0	0	0	0	1	0	0	0	0	0	1	0	0.666667	0.5	0	1	1	0	0	0	0	0	0	0	1	preA; dihydropyrimidine dehydrogenase (NAD+) subunit PreA [EC:1.3.1.1]
K01464	0	1	0.428571	0	0	0	0	0.666667	1	1	0	0	0	0	0	1	1	0	0	0.5	0	0	0	0	0	1	0	1	DPYS, dht, hydA; dihydropyrimidinase [EC:3.5.2.2]
K01431	0	0	0.285714	0	0	0	0	0	1	1	0	0	0	0	0	0.333333	0	0	1	1	0	0	0	0	0	0	0	1	UPB1, pydC; beta-ureidopropionase [EC:3.5.1.6]
K06016	0	0	0	0	0	0	0	0.666667	0	0	0	0	0	1	0	0	1	0	0	0	0	0	0	0	0	0	0	0	pydC; beta-ureidopropionase / N-carbamoyl-L-amino-acid hydrolase [EC:3.5.1.6 3.5.1.87]
K16066	0	1	0	0	0	0	0.5	0	1	0	0	0	0	0	0	0	0	0	1	0	0	0	0	0	0	0	0	0	ydfG; 3-hydroxy acid dehydrogenase / malonic semialdehyde reductase [EC:1.1.1.381 1.1.1.-]
K09019	0	0	0	0	0	0	0	0	0	0	0	1	0	0	0	0	0	0	0	0	0	0	0	0	0	0	0.5	0	rutE; 3-hydroxypropanoate dehydrogenase [EC:1.1.1.-]
K00756	0	0	0.142857	0	0	0	0	0	0	0	0	0	0	0	0	0	0	0	0	0	0	0	0	0	0	1	0	1	pdp; pyrimidine-nucleoside phosphorylase [EC:2.4.2.2]
K09913	0	1	0	0.333333	0	1	0	0	0	0	0	0	0.333333	0	0	0	0	0	0	0	1	0	0	0	0	0	0	0	ppnP; purine/pyrimidine-nucleoside phosphorylase [EC:2.4.2.1 2.4.2.2]
K06966	0	0	0	1	0.5	1	0	0	0	0	1	0	0	0	0	0.333333	0	0	0	0.5	1	0	0	0	0	0	0	0	ppnN; pyrimidine/purine-5'-nucleotide nucleosidase [EC:3.2.2.10 3.2.2.-]
K01485	0	0	0	0	0	0	0	0.666667	0	1	0	1	0	1	0	0	1	0	0	0	0	0	0	0	0	0	0	0	codA; cytosine/creatinine deaminase [EC:3.5.4.1 3.5.4.21]
K03365	0	0	0.428571	0	0	0	0	0	0	1	0	0	0	0	0	0.666667	0	0	1	1	0	0	0	0	0	0	0	1	FCY1; cytosine/creatinine deaminase [EC:3.5.4.1 3.5.4.21]
K04765	0	0	0	1	1	0	0	0.333333	0	0	1	0	0	1	0	0	1	0	0	0.5	1	0	0	0	0	0	0.5	0	mazG; nucleoside triphosphate diphosphatase [EC:3.6.1.9]
K00527	0	0	0	0	0	0	0	0	0	0	0	0	0	0	0	0	0	0	0	0	0	0	0	1	0	0	0	0	rtpR; ribonucleoside-triphosphate reductase (thioredoxin) [EC:1.17.4.2]
K21636	0	0	0.285714	0	0.5	0	0	0	0	1	0	0	1	0	1	0	0	0	0	0	0	0	1	1	1	0	0	0	nrdD; ribonucleoside-triphosphate reductase (formate) [EC:1.1.98.6]
K00525	1	1	0.857143	1	1	0.5	1	0.666667	0	1	1	1	1	1	1	1	1	1	1	1	1	1	1	0	1	1	1	1	E1.17.4.1A, nrdA, nrdE; ribonucleoside-diphosphate reductase alpha chain [EC:1.17.4.1]
K00526	1	0	0.714286	0	0	0	0	0	0	0	1	1	1	0	1	1	0	0	0	0.5	0	0	1	0	0	0	0.5	0	E1.17.4.1B, nrdB, nrdF; ribonucleoside-diphosphate reductase beta chain [EC:1.17.4.1]
K10808	1	0	0	0	0	0	0	0	0	0	0	0	0	0	0	0	0	0	0	0	0	0	0	0	0	0	0	0	RRM2; ribonucleoside-diphosphate reductase subunit M2 [EC:1.17.4.1]
K01520	0	1	1	1	1	0	1	0.666667	0	1	1	1	0	1	0	0.333333	1	1	1	1	1	0	1	1	1	0	0.5	1	dut, DUT; dUTP pyrophosphatase [EC:3.6.1.23]
K00560	1	1	1	1	1	0.5	1	0.666667	0	0	1	1	0	1	1	0.666667	0	1	0	1	1	0	1	0	0	0	1	0	thyA, TYMS; thymidylate synthase [EC:2.1.1.45]
K03465	0	0	0	0	0	0	0	0	0	1	0	0	1	0	0	0	0.75	0	1	0	0	1	0	1	1	1	0	0	thyX, thy1; thymidylate synthase (FAD) [EC:2.1.1.148]
K01489	1	1	0.857143	0	0	0	1	0.666667	1	0	0	0	0	1	0	0.666667	1	0	1	1	0	0	0	0	0	1	1	1	cdd, CDA; cytidine deaminase [EC:3.5.4.5]
K00758	0	0	0	0	0	0	0	0.666667	0	0	0	0	0	0	0	0	0.5	0	0	0	0	0	0	0	0	0	0	0	deoA, TYMP; thymidine phosphorylase [EC:2.4.2.4]
K03783	1	1	0.857143	0	0	0	0.5	0.333333	1	1	0	0	0	1	0	0.666667	0.25	0	0	1	0	1	0	1	1	0	0.5	1	punA, PNP; purine-nucleoside phosphorylase [EC:2.4.2.1]
K03784	1	0	0.285714	0	0	0	0	1	0	0	0	0	0	0	0	0	0.75	0	0	0	0	0	0	0	0	0	0	0	deoD; purine-nucleoside phosphorylase [EC:2.4.2.1]
K15519	0.5	1	1	0	0	0	0.5	0	0	0	0	0	0	0	0	0.333333	0	0	0	0	0	0	0	0	0	1	0	0	dck; deoxyadenosine/deoxycytidine kinase [EC:2.7.1.76 2.7.1.74]
K01493	1	1	0.714286	0	0	0	0.5	0	0	1	0	0	1	0	0	0	0.25	0	1	0	0	0	1	1	1	0	0	1	comEB; dCMP deaminase [EC:3.5.4.12]
K00857	0.5	1	1	0	0	0	1	1	1	0	0	0	0	1	0	0.333333	1	0	0	1	0	0	0	0	0	0	0.5	1	tdk, TK; thymidine kinase [EC:2.7.1.21]
K00943	0	0	0.142857	1	1	0.5	0	1	0	0	1	1	1	1	1	0.666667	1	1	1	1	1	1	0	1	1	1	0.5	1	tmk, DTYMK; dTMP kinase [EC:2.7.4.9]
K01119	0	0	0	0	0	0	0	0.333333	0	0	0	0	0	0	0	0	0.25	0	0	0	0	0	0	0	0	0	0	1	cpdB; 2',3'-cyclic-nucleotide 2'-phosphodiesterase / 3'-nucleotidase [EC:3.1.4.16 3.1.3.6]
K01518	0	0	0	0	0	0	0	0	0	0	0	0	0	0	0	0	0	0	0	0	1	1	1	0	0	0	0	0	NUDT2; bis(5'-nucleosidyl)-tetraphosphatase [EC:3.6.1.17]
K16328	0	0	0.285714	0	0	0	0	0	0	0	0	0	0	0	0	0	0.5	0	0	0	0	0	0	0	0	0	0	0	psuK; pseudouridine kinase [EC:2.7.1.83]
K16329	0	0	0.285714	0	0	0	0	1	0	0	0	0	0	0	0	0	1	0	0	0	0	0	0	0	0	0	0	0	psuG; pseudouridylate synthase [EC:4.2.1.70]
ko00250
K00812	0.5	0	0.857143	1	1	0	0	0.666667	0	0	1	1	1	1	1	0	0.75	1	0	1	1	0	0	0	1	0	1	1	aspB; aspartate aminotransferase [EC:2.6.1.1]
K00813	0	0	0	0	0	0	0	0	0	0	0	0	0	0	0	0	0.25	0	0	0	0	0	0	1	0	0	0	0	aspC; aspartate aminotransferase [EC:2.6.1.1]
K11358	0	0	0	0	0	0	0	0	0	1	0	0	0	0	0	0	0	0	0	0	0	0	0	0	1	0	0	0	yhdR; aspartate aminotransferase [EC:2.6.1.1]
K00278	0	1	0.285714	1	1	1	0	0	0	0	1	1	1	0	1	0	0	1	0	0	1	0	0	0	1	0	0.5	1	nadB; L-aspartate oxidase [EC:1.4.3.16]
K01779	0	0	0.142857	0	0	0	0	0.333333	0	0	0	0	0	0	0	0.333333	0.25	0	0	0	0	0	0	0	0	0	0	0	racD; aspartate racemase [EC:5.1.1.13]
K01424	1	1	1	0	0	0	0.5	0	1	0	0	0	0	0	0	0	0	0	1	0	0	1	0	0	0	0	0	1	E3.5.1.1, ansA, ansB; L-asparaginase [EC:3.5.1.1]
K13051	1	0	0.714286	0	0	0	0.5	0	0	0	0	0	0	0	0	0	0	0	0	0	0	0	0	0	0	0	1	1	ASRGL1, iaaA; L-asparaginase / beta-aspartyl-peptidase [EC:3.5.1.1 3.4.19.5]
K01914	0	0	0	0	0	0	0.5	0	0	1	0	0	0	0	0	0	0	0	0	0	0	0	0	0	0	0	0	0	asnA; aspartate--ammonia ligase [EC:6.3.1.1]
K01953	1	0	1	1	1	1	0.5	0	0	0	1	0	1	0	1	0.666667	0	0	0	1	1	0	0	1	0	1	0.5	0	asnB, ASNS; asparagine synthase (glutamine-hydrolysing) [EC:6.3.5.4]
K14260	0	0	0	0	0	0	0	0	0	0	0	0	0	0	0	0.333333	0	0	1	1	0	0	0	0	1	0	0	1	alaA; alanine-synthesizing transaminase [EC:2.6.1.66 2.6.1.2]
K00830	0	0	0	0.666667	0.5	0	0	0	0	0	1	0	0	1	0	0	0	0	0	0	0	0	0	0	0	1	0.5	0	AGXT; alanine-glyoxylate transaminase / serine-glyoxylate transaminase / serine-pyruvate transaminase [EC:2.6.1.44 2.6.1.45 2.6.1.51]
K00827	0	0	0	0	0	0	0	0	0	0	0	0	0	0	0	0	0	0	1	0	0	0	0	0	0	0	0	1	AGXT2; alanine-glyoxylate transaminase / (R)-3-amino-2-methylpropionate-pyruvate transaminase [EC:2.6.1.44 2.6.1.40]
K00259	1	1	0.857143	1	1	0	1	1	1	0	1	1	0.333333	1	1	0.333333	1	0	0	1	0	1	0	0	1	0	1	1	ald; alanine dehydrogenase [EC:1.4.1.1]
K19244	0	0	0	0	0	0	0	0.666667	0	0	0	0	0	1	0	0	1	0	0	0	0	0	0	0	0	1	0	0	ala; alanine dehydrogenase [EC:1.4.1.1]
K01744	0	1	0	0	0	0	1	0	0	0	0	0	0	0	0	0	0	0	0	0	0	0	0	0	0	1	0	0	aspA; aspartate ammonia-lyase [EC:4.3.1.1]
K01940	1	0	0.428571	0.666667	1	1	0.5	1	0	1	1	0	1	1	1	0.666667	1	1	0	1	1	1	0	1	1	1	1	1	argG, ASS1; argininosuccinate synthase [EC:6.3.4.5]
K01755	0.5	0	0.571429	0.333333	1	0	0.5	0.666667	0	0	1	0	1	1	1	0.333333	1	1	0	1	1	1	0	0	1	1	1	1	argH, ASL; argininosuccinate lyase [EC:4.3.2.1]
K01939	0.5	1	1	1	1	1	0.5	0.666667	0	1	1	0	1	1	1	0.666667	1	1	1	1	1	1	1	1	1	0	0.5	1	purA, ADSS; adenylosuccinate synthase [EC:6.3.4.4]
K01756	0.5	1	0.857143	0.666667	0.5	1	0	1	1	0	1	0	1	0	1	1	1	1	1	1	1	0	1	1	1	0	1	1	purB, ADSL; adenylosuccinate lyase [EC:4.3.2.2]
K00609	0.5	1	0.857143	1	1	1	0	1	0	0	1	0	1	1	1	0.333333	1	1	0	0.5	1	1	1	1	1	1	1	1	pyrB, PYR2; aspartate carbamoyltransferase catalytic subunit [EC:2.1.3.2]
K00610	0	1	0	0	0	0	0.5	0	0	0	0	0	0	0	0	0	0	0	0	0	0	0	1	0	0	0	0	0	pyrI; aspartate carbamoyltransferase regulatory subunit
K00608	0	0	0	0	0	0	0	0	0	1	0	0	0	0	0	0	0	0	0	0	0	0	0	0	0	0	0	0	pyrBI; aspartate carbamoyltransferase [EC:2.1.3.2]
K00823	0	0	0	0	0	0	0	0	0	0	0	0	0	0	0	0	0	0	0	0	0	0	0	0	0	1	0	0	puuE; 4-aminobutyrate aminotransferase [EC:2.6.1.19]
K07250	0	0	0	0	0	0	0	0	0	0	0	0	0	0	0	0	0	0	0	0.5	0	0	0	0	0	0	0	0	gabT; 4-aminobutyrate aminotransferase / (S)-3-amino-2-methylpropionate transaminase / 5-aminovalerate transaminase [EC:2.6.1.19 2.6.1.22 2.6.1.48]
K16871	0	0	0	0	0	0	0	0	0	0	0	0	0	1	0	0	0.25	0	0	0	0	0	0	0	0	0	0	0	POP2; 4-aminobutyrate---pyruvate transaminase [EC:2.6.1.96]
K00135	0	0	0	0	0.5	0	0	0.333333	0	0	0	0	0	1	1	0	0.75	0	0	0.5	1	0	0	0	0	0	0.5	0	gabD; succinate-semialdehyde dehydrogenase / glutarate-semialdehyde dehydrogenase [EC:1.2.1.16 1.2.1.79 1.2.1.20]
K00265	1	0	0.428571	0.666667	1	0	0	0.666667	0	1	1	0	0.666667	1	1	0	0.5	1	0	1	0	0	0	0	0	0	0	1	gltB; glutamate synthase (NADPH) large chain [EC:1.4.1.13]
K00266	1	0	0.428571	0.666667	1	0	0	1	0	0	1	0	0.666667	1	0	0.333333	1	1	1	1	1	0	0	0	1	0	0.5	1	gltD; glutamate synthase (NADPH) small chain [EC:1.4.1.13]
K15371	0	0	0	0	0.5	0	0	1	0	0	0	1	0	0	0	1	0	0	0	1	0	0	0	0	0	0	1	0	GDH2; glutamate dehydrogenase [EC:1.4.1.2]
K00261	0	0	0	1	1	0	0	0	0	0	1	0	0	1	1	0	0.5	0	0	0	1	0	0	0	0	0	0	0	GLUD1_2, gdhA; glutamate dehydrogenase (NAD(P)+) [EC:1.4.1.3]
K00262	1	1	0.857143	0	0	0	1	0	1	1	0	0	1	0	0	0	0	0	1	0	0	0	0	1	1	0	0	1	E1.4.1.4, gdhA; glutamate dehydrogenase (NADP+) [EC:1.4.1.4]
K00294	0.5	0	0.714286	0	0	0	1	0	0	0	0	0	0	0	0	0.333333	0	0	0	0	0	0	0	0	0	0	0	1	E1.2.1.88; 1-pyrroline-5-carboxylate dehydrogenase [EC:1.2.1.88]
K13821	0	0	0	0	0.5	0	0	0.666667	0	0	1	0	0.333333	0	0	1	0.75	0	0	1	0	0	0	0	0	0	0.5	0	putA; RHH-type transcriptional regulator, proline utilization regulon repressor / proline dehydrogenase / delta 1-pyrroline-5-carboxylate dehydrogenase [EC:1.5.5.2 1.2.1.88]
K01915	0.5	1	0.714286	1	1	0.5	0.5	1	1	1	1	0	1	1	1	1	1	1	1	0.5	1	1	0	1	1	1	0.5	1	glnA, GLUL; glutamine synthetase [EC:6.3.1.2]
K01955	0	0	0	1	1	0.5	0	0.666667	0	0	1	0	0	1	1	0	0.75	1	0	0	1	1	0	0	1	0	0	0	carB, CPA2; carbamoyl-phosphate synthase large subunit [EC:6.3.5.5]
K01956	0.5	0	0.857143	1	1	0	0.5	1	0	0	1	0	1	0	1	0.666667	1	1	0	1	1	1	0	1	1	0	0.5	1	carA, CPA1; carbamoyl-phosphate synthase small subunit [EC:6.3.5.5]
K23265	0	1	0	0	0	0	0	0.666667	0	0	0	1	1	1	1	0	1	0	0	0	0	1	1	1	1	0	0.5	0	purQ; phosphoribosylformylglycinamidine synthase subunit PurQ / glutaminase [EC:6.3.5.3 3.5.1.2]
K00820	1	1	0.857143	0.666667	1	0.5	0.5	0.666667	1	0	1	0	1	1	1	0.333333	1	1	1	1	1	0	1	0	1	0	1	1	glmS, GFPT; glutamine---fructose-6-phosphate transaminase (isomerizing) [EC:2.6.1.16]
K00764	1	1	0.857143	1	1	1	0.5	1	1	1	1	1	1	1	1	0.666667	0.75	1	0	1	1	0	1	1	1	1	0.5	1	purF, PPAT; amidophosphoribosyltransferase [EC:2.4.2.14]
ko00260
K00928	0	0	0.285714	1	0.5	0	0	1	0	0	1	0	1	1	1	0	1	1	0	0	1	1	0	0	1	0	1	1	lysC; aspartate kinase [EC:2.7.2.4]
K12524	1	0	0.428571	0	0	0	1	0	0	1	0	0	0	0	0	0.666667	0	0	0	1	0	0	0	0	0	0	0	1	thrA; bifunctional aspartokinase / homoserine dehydrogenase 1 [EC:2.7.2.4 1.1.1.3]
K12526	0	0	0	0	0	0	0	0	0	0	0	0	0	0	0	0.666667	0	0	0	1	0	0	0	0	0	0	0.5	0	lysAC; bifunctional diaminopimelate decarboxylase / aspartate kinase [EC:4.1.1.20 2.7.2.4]
K00133	0.5	1	1	1	1	1	0.5	1	1	1	1	1	1	1	0	0.333333	1	1	0	1	1	1	0	0	1	0	1	1	asd; aspartate-semialdehyde dehydrogenase [EC:1.2.1.11]
K00003	0	0	0	1	1	1	0	1	0	0	1	0	1	1	1	0	1	1	1	0	1	0	0	1	1	0	0	0	hom; homoserine dehydrogenase [EC:1.1.1.3]
K00872	1	0	0.571429	0	0	0	0	0	0	0	0	0	1	0	0	0.666667	0	0	0	1	0	0	0	0	0	0	0	1	thrB1; homoserine kinase [EC:2.7.1.39]
K02204	0	0	0	0.666667	1	0.5	0	0	0	0	0	0	0	1	0	0	0	0	0	0	1	0	0	0	0	0	0	0	thrB2; homoserine kinase type II [EC:2.7.1.39]
K02203	0	0	0	0	0	0	0	0	0	0	0	0	0	0	1	0	0	0	0	0	0	0	0	0	0	0	0	0	thrH; phosphoserine / homoserine phosphotransferase [EC:3.1.3.3 2.7.1.39]
K01733	1	1	0.571429	1	1	1	0.5	1	0	1	1	1	0.666667	1	1	0.333333	0.75	1	0	1	1	1	0	1	1	0	1	1	thrC; threonine synthase [EC:4.2.3.1]
K01620	1	1	0.714286	0	0	0	0.5	0.333333	0	1	0	0	0	1	0	1	1	0	1	0	0	1	0	1	0	1	0.5	1	ltaE; threonine aldolase [EC:4.1.2.48]
K00600	0	1	0.714286	1	1	0	0.5	1	1	1	1	1	1	1	1	0.666667	1	1	0	1	1	0	1	1	1	1	1	1	glyA, SHMT; glycine hydroxymethyltransferase [EC:2.1.2.1]
K00830	0	0	0	0.666667	0.5	0	0	0	0	0	1	0	0	1	0	0	0	0	0	0	0	0	0	0	0	1	0.5	0	AGXT; alanine-glyoxylate transaminase / serine-glyoxylate transaminase / serine-pyruvate transaminase [EC:2.6.1.44 2.6.1.45 2.6.1.51]
K00018	0	1	0	0	1	0	0.5	0	0	0	0	0	1	0	1	0	0	0	1	0	0	0	0	0	0	0	0	1	hprA; glycerate dehydrogenase [EC:1.1.1.29]
K12972	0	0	0	0	0	0	0	1	0	0	0	0	0	1	0	0	1	0	0	0	0	0	0	0	0	0	0	0	ghrA; glyoxylate/hydroxypyruvate reductase [EC:1.1.1.79 1.1.1.81]
K00865	0	1	0.571429	0	0	1	0.5	0	0	1	0	0	0	0	1	0	0	0	0	0	0	0	0	1	0	0	0	0	glxK, garK; glycerate 2-kinase [EC:2.7.1.165]
K11529	0	0	0	0.666667	0	0	0	1	0	0	1	0	0	1	0	0	0.75	0	0	0	0	0	0	0	0	1	0	1	gck, gckA, GLYCTK; glycerate 2-kinase [EC:2.7.1.165]
K01834	0	0	0	0	0	0	0	1	0	0	0	0	0	1	0	1	0	0	0	0	0	0	0	0	0	0	0.5	0	PGAM, gpmA; 2,3-bisphosphoglycerate-dependent phosphoglycerate mutase [EC:5.4.2.11]
K15633	1	1	0.857143	1	1	1	1	0	0	0	1	0	1	0	1	0	1	1	1	1	1	0	1	1	1	0	0	1	gpmI; 2,3-bisphosphoglycerate-independent phosphoglycerate mutase [EC:5.4.2.12]
K15635	0	0	0	0	1	0	1	0	0	1	0	0	0	0	0	0	0	0	0	1	0	0	0	1	1	0	0	0	apgM; 2,3-bisphosphoglycerate-independent phosphoglycerate mutase [EC:5.4.2.12]
K00058	0.5	0	0.428571	1	1	0	0.5	1	0	0	1	0	1	1	1	0.666667	1	1	1	1	0	0	0	0	1	0	0.5	1	serA, PHGDH; D-3-phosphoglycerate dehydrogenase / 2-oxoglutarate reductase [EC:1.1.1.95 1.1.1.399]
K00831	1	1	1	1	1	1	1	1	1	0	1	0	0	1	0	1	1	1	0	1	1	0	0	0	1	0	1	1	serC, PSAT1; phosphoserine aminotransferase [EC:2.6.1.52]
K01079	0	0	0	1	1	0.5	0	0.666667	0	0	1	1	1	1	0	0	1	1	0	0	1	0	0	0	0	0	1	0	serB, PSPH; phosphoserine phosphatase [EC:3.1.3.3]
K16066	0	1	0	0	0	0	0.5	0	1	0	0	0	0	0	0	0	0	0	1	0	0	0	0	0	0	0	0	0	ydfG; 3-hydroxy acid dehydrogenase / malonic semialdehyde reductase [EC:1.1.1.381 1.1.1.-]
K00639	0.5	1	1	0	0	0	0.5	0.666667	0	1	0	0	0	0	1	0.666667	0.75	0	1	1	1	0	0	0	0	0	0.5	1	kbl, GCAT; glycine C-acetyltransferase [EC:2.3.1.29]
K00060	0	0	0	0	0	0	0.5	0.666667	0	0	0	0	0	0	1	1	0.75	0	0	1	1	0	0	0	0	0	1	1	tdh; threonine 3-dehydrogenase [EC:1.1.1.103]
K15789	0.5	1	1	0	0	0	0.5	0	1	0	0	0	0	0	0	0	0	0	1	0	0	0	0	0	1	1	0	0	TDH; threonine 3-dehydrogenase [EC:1.1.1.103]
K00643	0	0	0	0	0	0	0	0	0	0	0	0	0	1	0	0	1	0	0	0	0	0	0	0	0	0	0	0	E2.3.1.37, ALAS; 5-aminolevulinate synthase [EC:2.3.1.37]
K00274	0	0	0	0.333333	0	0	0	0	0	0	0	0	0	0	0	0.333333	0	0	0	0	0	0	0	0	0	0	0	0	MAO, aofH; monoamine oxidase [EC:1.4.3.4]
K00281	1	1	0.428571	0	0	0	1	0	0	0	0	0	0	0	1	0	0.75	0	0	1	0	0	0	0	0	0	0	1	GLDC, gcvP; glycine dehydrogenase [EC:1.4.4.2]
K00282	0	0	0	1	1	0	0	0.666667	0	1	1	0	0	0	1	0.666667	0	1	0	0	1	1	0	1	0	1	0	0	gcvPA; glycine dehydrogenase subunit 1 [EC:1.4.4.2]
K00283	0	0	0	0.666667	1	0	0	1	0	0	1	0	0	0	1	0.666667	0	1	1	0	1	0	0	1	0	0	0.5	0	gcvPB; glycine dehydrogenase subunit 2 [EC:1.4.4.2]
K00605	1	1	0.571429	1	1	0	0.5	1	1	0	1	0	0	1	1	1	1	1	1	1	1	0	0	0	0	1	1	1	gcvT, AMT; aminomethyltransferase [EC:2.1.2.10]
K00382	1	1	0.857143	1	1	0.5	0.5	1	0	0	1	1	0	1	1	1	1	1	1	1	1	1	0	1	0	0	0.5	1	DLD, lpd, pdhD; dihydrolipoamide dehydrogenase [EC:1.8.1.4]
K02437	1	1	1	1	1	0.5	1	0.666667	1	1	1	0	0	1	1	1	1	1	1	1	1	1	0	1	0	1	1	1	gcvH, GCSH; glycine cleavage system H protein
K00827	0	0	0	0	0	0	0	0	0	0	0	0	0	0	0	0	0	0	1	0	0	0	0	0	0	0	0	1	AGXT2; alanine-glyoxylate transaminase / (R)-3-amino-2-methylpropionate-pyruvate transaminase [EC:2.6.1.44 2.6.1.40]
K00613	0	0	0	0	0	0	0	0	0	0	0	0	0	0	1	0	0	0	0	0	0	0	0	0	0	0	0	0	GATM; glycine amidinotransferase [EC:2.1.4.1]
K08688	0	0	0	0	0	0	0	0	0	0	0	0	0	1	0	0	0.25	0	0	0	0	0	0	0	0	0	0	0	E3.5.3.3; creatinase [EC:3.5.3.3]
K17103	0.5	1	0.857143	0.333333	1	1	1	0	1	0	1	0	1	1	1	1	0.5	1	1	1	1	1	0	1	1	0	0	1	CHO1, pssA; CDP-diacylglycerol---serine O-phosphatidyltransferase [EC:2.7.8.8]
K00499	0	0	0	0	0	0	0	0	0	0	0	0	0	0	0	0.333333	0	0	0	0	0	0	0	0	0	0	0	0	CMO; choline monooxygenase [EC:1.14.15.7]
K00108	0	0	0	0	0	0	0	0.666667	0	0	0	1	0	1	0	0.666667	1	0	0	1	0	0	0	0	0	0	0.5	0	betA, CHDH; choline dehydrogenase [EC:1.1.99.1]
K00130	0	0	0	0	0	0	0	0.333333	0	0	0	0	0	0	0	0	0	0	0	0	0	0	0	0	0	0	0	0	betB, gbsA; betaine-aldehyde dehydrogenase [EC:1.2.1.8]
K00315	0	0	0	0	0	0	0	0.333333	0	0	0	0	0	1	0	0	1	0	0	0	0	0	0	0	0	0	0	0	DMGDH; dimethylglycine dehydrogenase [EC:1.5.8.4]
K00302	0	0	0	0	0	0	0	0.333333	0	0	0	0	0	0	0	0	1	0	0	0	0	0	0	0	0	0	0	0	soxA; sarcosine oxidase, subunit alpha [EC:1.5.3.1]
K00303	0	0	0	0	0	0	0	0.666667	0	0	0	0	0	1	0	0	1	0	0	0	0	1	0	0	0	0	0	0	soxB; sarcosine oxidase, subunit beta [EC:1.5.3.1]
K00305	0	0	0	0	0	0	0	0.333333	0	0	0	0	0	1	0	0	0.75	0	0	0	0	0	0	0	0	0	0	0	soxG; sarcosine oxidase, subunit gamma [EC:1.5.3.1]
K00304	0	0	0	0	0	0	0	0.666667	0	0	0	0	0	0	0	0	1	0	0	0	0	0	0	0	0	0	0	0	soxD; sarcosine oxidase, subunit delta [EC:1.5.3.1]
K00314	0	0	0	0	0	0	0	0.333333	0	0	0	0	0	0	0	0	0.75	0	0	0	0	0	0	0	0	0	0	0	SARDH; sarcosine dehydrogenase [EC:1.5.8.3]
K18896	0	0	0	0	0	0	0	0	1	0	0	0	0	0	0	0	0	0	0	0	0	0	0	0	0	0	0	0	gsmt; glycine/sarcosine N-methyltransferase [EC:2.1.1.156]
K01697	0.5	1	1	0	0	0	0	0	1	0	0	0	0	0	0	0.666667	0	0	0	1	0	0	0	0	0	0	0	0	CBS; cystathionine beta-synthase [EC:4.2.1.22]
K01758	0.5	0	0.857143	0	0	0	0	0	0	0	0	0	0	0	0	0.333333	0	0	0	1	0	0	0	1	0	0	0	0	CTH; cystathionine gamma-lyase [EC:4.4.1.1]
K01752	1	1	0.142857	0	0	0	0	1	0	0	0	0	0	0	0	0.666667	0.75	0	1	1	0	0	0	0	0	0	0.5	0	E4.3.1.17, sdaA, sdaB, tdcG; L-serine dehydratase [EC:4.3.1.17]
K01754	1	0	0.285714	1	1	0	0.5	0.666667	0	0	1	1	0.666667	1	1	0.333333	1	1	0	1	1	0	0	0	0	1	1	1	E4.3.1.19, ilvA, tdcB; threonine dehydratase [EC:4.3.1.19]
K12235	0	0	0	0	0	0	0	0	0	0	0	0	0	0	0	0	0.25	0	0	0	0	0	0	0	0	0	0	0	SRR; serine racemase [EC:5.1.1.18]
K01695	1	0	0.714286	1	1	1	0.5	1	0	1	1	1	1	1	0	1	0.75	1	0	1	1	0	0	0	1	0	1	1	trpA; tryptophan synthase alpha chain [EC:4.2.1.20]
K01696	1	0	0.714286	1	1	1	0	0.666667	0	0	1	1	1	1	1	0.666667	1	1	0	1	1	0	0	1	0	0	1	1	trpB; tryptophan synthase beta chain [EC:4.2.1.20]
K06001	0	0	0	0.333333	0	0	0	0.333333	0	0	0	0	0	1	0	0	0.75	0	0	0	1	0	0	0	1	1	0	1	trpB; tryptophan synthase beta chain [EC:4.2.1.20]
K06718	0	0	0	0	0	0	0	0	0	0	0	1	0	0	0	0	0	0	0	0	0	0	0	0	0	0	0	0	ectA; L-2,4-diaminobutyric acid acetyltransferase [EC:2.3.1.178]
K06720	0	0	0	0	0	0	0	0	0	0	0	1	0	0	0	0	0	0	0	0	0	0	0	0	0	0	0	0	ectC; L-ectoine synthase [EC:4.2.1.108]
K13745	0	0	0	0	0	0	0	0	0	0	0	0	0	0	0	0.333333	0	0	0	0	0	0	0	0	0	0	0	0	ddc; L-2,4-diaminobutyrate decarboxylase [EC:4.1.1.86]
ko00270
K00640	0	0	0.285714	1	1	1	1	0.666667	0	0	1	1	1	1	1	0	0.75	1	0	0	1	0	0	1	1	0	1	1	cysE; serine O-acetyltransferase [EC:2.3.1.30]
K01738	0	0	0	0	1	0	1	0.333333	0	0	1	1	1	1	1	0.333333	0.75	0	0	1	0	0	0	0	1	0	0.5	1	cysK; cysteine synthase [EC:2.5.1.47]
K17069	0	0	0	0	0	0	0	0	0	0	0	0	0	0	0	0	0	0	0	0	0	0	0	0	0	0	0	1	MET17; O-acetylhomoserine/O-acetylserine sulfhydrylase [EC:2.5.1.49 2.5.1.47]
K01758	0.5	0	0.857143	0	0	0	0	0	0	0	0	0	0	0	0	0.333333	0	0	0	1	0	0	0	1	0	0	0	0	CTH; cystathionine gamma-lyase [EC:4.4.1.1]
K01760	0.5	1	0.857143	0	0	0	0	0.333333	1	0	0	0	0	1	0	0.333333	0	0	0	1	0	0	0	1	0	0	0.5	1	metC; cysteine-S-conjugate beta-lyase [EC:4.4.1.13]
K14155	0	0	0.285714	0	0	0	0.5	0	0	0	0	0	1	0	0	0.333333	1	0	0	0	0	0	0	0	0	1	0	0	patB, malY; cysteine-S-conjugate beta-lyase [EC:4.4.1.13]
K01697	0.5	1	1	0	0	0	0	0	1	0	0	0	0	0	0	0.666667	0	0	0	1	0	0	0	0	0	0	0	0	CBS; cystathionine beta-synthase [EC:4.2.1.22]
K00548	0.5	1	0.571429	1	1	0	1	0.333333	0	1	1	0	0.666667	0	1	0.666667	0	1	1	1	1	1	0	1	0	1	0.5	1	metH, MTR; 5-methyltetrahydrofolate--homocysteine methyltransferase [EC:2.1.1.13]
K00549	0	0	0	0	0.5	0.5	0	0	0	0	1	0	1	1	0	0	0.75	0	0	0	0	0	0	0	0	0	0.5	0	metE; 5-methyltetrahydropteroyltriglutamate--homocysteine methyltransferase [EC:2.1.1.14]
K00789	0.5	1	0.857143	0.666667	1	0	0.5	0.666667	1	1	1	1	1	1	1	0.666667	1	1	1	0.5	1	0	0	1	1	0	1	1	metK; S-adenosylmethionine synthetase [EC:2.5.1.6]
K01611	0	0	0	0.666667	1	0	0	0	0	0	0	0	0	0	1	0	0	1	0	0	1	0	0	0	0	0	0	0	speD, AMD1; S-adenosylmethionine decarboxylase [EC:4.1.1.50]
K00797	0.5	0	0	1	1	0	0	0	0	0	1	0	0.333333	0	1	0	0	1	0	0.5	1	0	0	1	0	0	0	1	speE, SRM; spermidine synthase [EC:2.5.1.16]
K13061	0	0	0	0	0	0	0	0	0	0	0	0	0	0	0	0	0.25	0	0	0	0	0	0	0	0	0	0	0	rhlI, phzI, solI, cepI, tofI; acyl homoserine lactone synthase [EC:2.3.1.184]
K20249	0	0	0	0	0	0	0	0	0	0	0	0	0	0	0	0	0.75	0	0	0	0	0	0	0	0	0	0	0	raiI; acyl homoserine lactone synthase [EC:2.3.1.184]
K01243	0	0	0.285714	0	0	0	0	0.333333	0	0	0	0	1	0	0	0	0	0	0	0	0	0	0	0	0	0	0	0	mtnN, mtn, pfs; adenosylhomocysteine nucleosidase [EC:3.2.2.9]
K18284	0	0	0	0	0	0	0	0	0	0	0	0	1	0	0	0	0	0	0	0	0	0	0	0	0	0	0	0	K18284; adenosylhomocysteine/aminodeoxyfutalosine nucleosidase [EC:3.2.2.9 3.2.2.30]
K00899	0	0	0	0	0	0	0	0.666667	0	0	0	0	1	0	0	0	0.75	0	0	0	0	0	0	0	0	0	0	0	mtnK; 5-methylthioribose kinase [EC:2.7.1.100]
K00772	0	0	0	0	0	0	0.5	0	0	0	0	0	0	0	1	0	1	0	0	0	0	0	0	0	0	1	0	0	mtaP, MTAP; 5'-methylthioadenosine phosphorylase [EC:2.4.2.28]
K12960	0	0	0	0.666667	1	0	0	0	0	0	1	0	0	0	0	0.333333	0.5	1	1	1	1	0	0	1	1	1	0.5	1	mtaD; 5-methylthioadenosine/S-adenosylhomocysteine deaminase [EC:3.5.4.31 3.5.4.28]
K19696	0	0	0	1	1	0	0	0	0	0	1	0	0	0	0	0	0	1	0	0	1	0	0	0	0	0	0	0	mtiP; 5'-methylthioinosine phosphorylase [EC:2.4.2.44]
K08963	0	1	0	0.666667	1	0	0	0.666667	1	1	1	0	1	1	0	0	0.75	1	0	0	1	1	0	1	1	0	1	0	mtnA; methylthioribose-1-phosphate isomerase [EC:5.3.1.23]
K08964	0	0	0	0	0	0	0	0	0	0	0	0	0	0	0	0	0	0	0	0	1	0	0	0	0	0	0	0	mtnB; methylthioribulose-1-phosphate dehydratase [EC:4.2.1.109]
K08966	0	0	0	0	0	0	0	0	0	0	0	0	0	0	0	0	0	0	0	0	0	0	0	0	0	0	0	1	mtnX; 2-hydroxy-3-keto-5-methylthiopentenyl-1-phosphate phosphatase [EC:3.1.3.87]
K09880	0	0	0	0	0	0	0	0	0	0	0	0	0	0	0	0	0	0	0	0	1	0	0	0	0	0	0	0	mtnC, ENOPH1; enolase-phosphatase E1 [EC:3.1.3.77]
K08967	0	0	0	0	0	0	0	0	0	0	0	0	0	0	0	0	0	0	0	0	1	0	0	0	0	0	0	0	mtnD, mtnZ, ADI1; 1,2-dihydroxy-3-keto-5-methylthiopentene dioxygenase [EC:1.13.11.53 1.13.11.54]
K00558	0	1	0.857143	0.666667	0.5	0.5	1	0.333333	0	0	1	0	0.666667	0	1	0.666667	0.5	0	0	0.5	0	0	1	0	0	1	0.5	1	DNMT1, dcm; DNA (cytosine-5)-methyltransferase 1 [EC:2.1.1.37]
K01251	0.5	1	1	0.666667	1	0	1	0.666667	0	1	1	1	0	1	1	0.666667	1	1	1	0.5	1	0	0	1	1	0	1	1	E3.3.1.1, ahcY; adenosylhomocysteinase [EC:3.3.1.1]
K07173	0	0	0	0	0	0.5	0	0	0	0	0	0	1	0	0	0	0	0	0	0	0	0	0	0	0	0	0	0	luxS; S-ribosylhomocysteine lyase [EC:4.4.1.21]
K01505	0.5	0	1	0	0	1	0	0	0	0	0	0	0	0	0	0.666667	0	1	0	0	0	0	0	0	0	0	0	1	E3.5.99.7; 1-aminocyclopropane-1-carboxylate deaminase [EC:3.5.99.7]
K00928	0	0	0.285714	1	0.5	0	0	1	0	0	1	0	1	1	1	0	1	1	0	0	1	1	0	0	1	0	1	1	lysC; aspartate kinase [EC:2.7.2.4]
K12524	1	0	0.428571	0	0	0	1	0	0	1	0	0	0	0	0	0.666667	0	0	0	1	0	0	0	0	0	0	0	1	thrA; bifunctional aspartokinase / homoserine dehydrogenase 1 [EC:2.7.2.4 1.1.1.3]
K12526	0	0	0	0	0	0	0	0	0	0	0	0	0	0	0	0.666667	0	0	0	1	0	0	0	0	0	0	0.5	0	lysAC; bifunctional diaminopimelate decarboxylase / aspartate kinase [EC:4.1.1.20 2.7.2.4]
K00133	0.5	1	1	1	1	1	0.5	1	1	1	1	1	1	1	0	0.333333	1	1	0	1	1	1	0	0	1	0	1	1	asd; aspartate-semialdehyde dehydrogenase [EC:1.2.1.11]
K00003	0	0	0	1	1	1	0	1	0	0	1	0	1	1	1	0	1	1	1	0	1	0	0	1	1	0	0	0	hom; homoserine dehydrogenase [EC:1.1.1.3]
K00651	0	0	0	1	0	0	0.5	0.666667	0	0	1	0	0	0	0	0	1	1	0	0.5	0	0	0	0	0	0	0	0	metA; homoserine O-succinyltransferase/O-acetyltransferase [EC:2.3.1.46 2.3.1.31]
K00641	1	0	0.428571	0	1	1	0	0	0	0	0	0	1	0	1	1	0	0	0	1	0	0	0	1	1	0	0.5	1	metX; homoserine O-acetyltransferase/O-succinyltransferase [EC:2.3.1.31 2.3.1.46]
K01739	0.5	0	0.857143	0	0	0	0	0	1	0	0	0	0	0	0	0	0	0	0	1	0	0	0	1	0	0	0	1	metB; cystathionine gamma-synthase [EC:2.5.1.48]
K01740	0	0	0.142857	0.333333	0	0	0.5	0.666667	0	1	1	0	1	1	1	0	0.75	1	0	0.5	1	0	0	0	1	0	0	1	metY; O-acetylhomoserine (thiol)-lyase [EC:2.5.1.49]
K10764	0.5	0	0.428571	1	1	1	0	0.666667	0	0	1	1	0	1	0	0.333333	1	0	0	0	0	0	0	0	0	0	0	1	metZ; O-succinylhomoserine sulfhydrylase [EC:2.5.1.-]
K00826	1	1	1	1	1	1	1	1	0	1	1	1	1	1	1	0.333333	1	1	0	0.5	1	0	0	1	1	1	0.5	1	E2.6.1.42, ilvE; branched-chain amino acid aminotransferase [EC:2.6.1.42]
K00827	0	0	0	0	0	0	0	0	0	0	0	0	0	0	0	0	0	0	1	0	0	0	0	0	0	0	0	1	AGXT2; alanine-glyoxylate transaminase / (R)-3-amino-2-methylpropionate-pyruvate transaminase [EC:2.6.1.44 2.6.1.40]
K01919	0	0	0	0.333333	1	0	0	1	0	0	0	1	0	1	0	0.333333	1	0	0	1	0	0	0	0	0	0	0.5	0	gshA; glutamate--cysteine ligase [EC:6.3.2.2]
K01920	0	0	0.142857	0.666667	1	0.5	0	0.666667	0	0	1	1	0	1	0	0.666667	1	1	0	1	1	0	0	0	0	0	1	0	gshB; glutathione synthase [EC:6.3.2.3]
K00456	0	0	0.142857	0	0	0	0	0	0	0	0	0	0	0	0	0	0	0	0	0	0	0	0	0	0	0	0	0	CDO1; cysteine dioxygenase [EC:1.13.11.20]
K00812	0.5	0	0.857143	1	1	0	0	0.666667	0	0	1	1	1	1	1	0	0.75	1	0	1	1	0	0	0	1	0	1	1	aspB; aspartate aminotransferase [EC:2.6.1.1]
K00813	0	0	0	0	0	0	0	0	0	0	0	0	0	0	0	0	0.25	0	0	0	0	0	0	1	0	0	0	0	aspC; aspartate aminotransferase [EC:2.6.1.1]
K11358	0	0	0	0	0	0	0	0	0	1	0	0	0	0	0	0	0	0	0	0	0	0	0	0	1	0	0	0	yhdR; aspartate aminotransferase [EC:2.6.1.1]
K01011	0	0	0.428571	1	1	0.5	0	0.666667	1	0	1	0	0	1	0	0.666667	1	1	0	0	1	0	0	0	1	0	0	0	TST, MPST, sseA; thiosulfate/3-mercaptopyruvate sulfurtransferase [EC:2.8.1.1 2.8.1.2]
K00024	1	1	0.857143	1	1	0	1	0.666667	0	0	1	0	0.333333	1	0	1	1	1	1	1	0	1	0	0	1	0	1	1	mdh; malate dehydrogenase [EC:1.1.1.37]
K17950	0	0	0	0	0	0	0	0	0	0	0	0	0	0	0	0	0.25	0	0	0	0	0	0	0	0	0	0	0	cuyA; L-cysteate sulfo-lyase [EC:4.4.1.25]
K01752	1	1	0.142857	0	0	0	0	1	0	0	0	0	0	0	0	0.666667	0.75	0	1	1	0	0	0	0	0	0	0.5	0	E4.3.1.17, sdaA, sdaB, tdcG; L-serine dehydratase [EC:4.3.1.17]
K12339	0	0	0.428571	1	1	1	0	0	0	0	1	0	0	0	0	0.333333	0	1	0	0	1	0	0	0	1	1	0	0	cysM; S-sulfo-L-cysteine synthase (O-acetyl-L-serine-dependent) [EC:2.5.1.144]
K00058	0.5	0	0.428571	1	1	0	0.5	1	0	0	1	0	1	1	1	0.666667	1	1	1	1	0	0	0	0	1	0	0.5	1	serA, PHGDH; D-3-phosphoglycerate dehydrogenase / 2-oxoglutarate reductase [EC:1.1.1.95 1.1.1.399]
K00831	1	1	1	1	1	1	1	1	1	0	1	0	0	1	0	1	1	1	0	1	1	0	0	0	1	0	1	1	serC, PSAT1; phosphoserine aminotransferase [EC:2.6.1.52]
K08968	0.5	0	0.714286	0	0	0	0	0	0	0	0	0	0	0	0	0.666667	0.25	0	0	1	0	0	0	0	0	0	1	0	msrC; L-methionine (R)-S-oxide reductase [EC:1.8.4.14]
K01761	0	1	0.142857	0	0	0	0	0	0	0	0	1	0	1	0	0.333333	0.5	0	0	0	0	0	0	0	0	0	0.5	1	E4.4.1.11; methionine-gamma-lyase [EC:4.4.1.11]
ko00280
K00826	1	1	1	1	1	1	1	1	0	1	1	1	1	1	1	0.333333	1	1	0	0.5	1	0	0	1	1	1	0.5	1	E2.6.1.42, ilvE; branched-chain amino acid aminotransferase [EC:2.6.1.42]
K00263	0	0	0.428571	0	0	0	0	0	0	0	0	0	0	0	0	0.333333	0	0	0	1	0	0	0	0	0	0	0.5	0	E1.4.1.9; leucine dehydrogenase [EC:1.4.1.9]
K00166	0	0	0	0	0	0	0	0.333333	0	0	1	0	0	0	0	0	0	0	0	0	0	0	0	0	0	0	1	0	BCKDHA, bkdA1; 2-oxoisovalerate dehydrogenase E1 component alpha subunit [EC:1.2.4.4]
K00167	0	0	0	0	0	0	0	0.333333	0	0	1	0	0	0	0	0.333333	0	0	0	0	0	0	0	0	0	0	0.5	0	BCKDHB, bkdA2; 2-oxoisovalerate dehydrogenase E1 component beta subunit [EC:1.2.4.4]
K11381	1	0	0.714286	0	0	0	1	0	1	0	0	0	0	0	0	0.666667	0.5	0	0	0	0	1	0	1	0	0	0	1	bkdA; 2-oxoisovalerate dehydrogenase E1 component [EC:1.2.4.4]
K09699	0	0	0	0	0	0	0	0.333333	0	0	0	0	0	0	0	0	0	0	0	0	0	0	0	0	0	0	0.5	0	DBT, bkdB; 2-oxoisovalerate dehydrogenase E2 component (dihydrolipoyl transacylase) [EC:2.3.1.168]
K00382	1	1	0.857143	1	1	0.5	0.5	1	0	0	1	1	0	1	1	1	1	1	1	1	1	1	0	1	0	0	0.5	1	DLD, lpd, pdhD; dihydrolipoamide dehydrogenase [EC:1.8.1.4]
K00248	1	1	0.857143	0	0	0	0	0	0	0	0	0	0	0	0	0	0	0	0	0.5	0	0	0	0	0	1	0	1	ACADS, bcd; butyryl-CoA dehydrogenase [EC:1.3.8.1]
K00249	1	1	1	0	0	0	0.5	0	1	0	0	1	0	1	1	1	1	0	0	1	0	1	0	1	1	1	1	1	ACADM, acd; acyl-CoA dehydrogenase [EC:1.3.8.7]
K00253	0	0	0	0	0	0	0	0	0	0	0	0	0	1	0	0.666667	1	0	0	1	0	0	0	0	0	0	1	0	IVD, ivd; isovaleryl-CoA dehydrogenase [EC:1.3.8.4]
K11410	0	1	0	0	0	0	0	0	1	0	0	0	0	0	0	0	0	0	0	0	0	0	0	0	0	0	0	0	acdH; short/branched chain acyl-CoA dehydrogenase [EC:1.3.99.12]
K01692	1	1	1	0	0	0	0	0.333333	1	0	0	1	0	1	0	0.333333	1	0	0	0	0	1	0	1	0	1	1	1	paaF, echA; enoyl-CoA hydratase [EC:4.2.1.17]
K01782	0	0	0	1	1	0	0	0	0	0	1	0	0	1	0	0	1	1	0	0	0	0	0	0	0	0	0.5	0	fadJ; 3-hydroxyacyl-CoA dehydrogenase / enoyl-CoA hydratase / 3-hydroxybutyryl-CoA epimerase [EC:1.1.1.35 4.2.1.17 5.1.2.3]
K08683	0	0	0	0	0	0	0	0.333333	0	0	1	1	0	1	0	1	0.75	0	0	1	0	0	0	0	0	0	1	0	HSD17B10; 3-hydroxyacyl-CoA dehydrogenase / 3-hydroxy-2-methylbutyryl-CoA dehydrogenase [EC:1.1.1.35 1.1.1.178]
K00632	1	0	0.857143	0	0	0	0	0	0	0	0	0	0	1	0	0.666667	1	0	0	1	0	0	0	1	0	1	0.5	1	fadA, fadI; acetyl-CoA acyltransferase [EC:2.3.1.16]
K07509	0	0	0	0	0	0	0	0	0	0	0	0	0	0	0	0.666667	0	0	0	0	0	0	0	0	0	0	0	0	HADHB; acetyl-CoA acyltransferase [EC:2.3.1.16]
K01965	0	0	0	0	0	0	0	1	0	0	0	0	0	0	0	0	1	0	0	0	0	0	0	0	0	0	0.5	0	PCCA, pccA; propionyl-CoA carboxylase alpha chain [EC:6.4.1.3]
K01966	0.5	1	0.428571	0	0	0	0.5	0.333333	0	0	0	0	0	1	0	0	0.75	0	0	0	0	1	0	0	0	1	0.5	1	PCCB, pccB; propionyl-CoA carboxylase beta chain [EC:6.4.1.3 2.1.3.15]
K05606	0.5	1	1	0	0	0	1	1	0	0	0	0	0	1	0	0	1	0	0	0	1	0	0	0	0	0	1	1	MCEE, epi; methylmalonyl-CoA/ethylmalonyl-CoA epimerase [EC:5.1.99.1]
K01847	1	1	1	0	0	0	0.5	1	0	0	0	0	0	1	0	0	1	0	0	0	0	0	0	0	0	0	0.5	1	MUT; methylmalonyl-CoA mutase [EC:5.4.99.2]
K01849	0	0	0	0	0	0	0	0	0	1	0	0	0	0	0	0	0	0	0	0	0	1	0	0	0	0	0	1	E5.4.99.2B, mcmA2; methylmalonyl-CoA mutase, C-terminal domain [EC:5.4.99.2]
K01848	0	0	0	0	0	0	0	0	0	1	0	0	0	0	0	0	0	0	1	0	0	0	0	0	0	0	0	1	E5.4.99.2A, mcmA1; methylmalonyl-CoA mutase, N-terminal domain [EC:5.4.99.2]
K00020	0	0	0	0	0	0	0	0.333333	0	0	0	1	0	1	0	0.666667	1	0	0	0	0	0	0	0	0	0	0.5	1	mmsB, HIBADH; 3-hydroxyisobutyrate dehydrogenase [EC:1.1.1.31]
K00140	0	0	0.428571	0	0	0	0	1	0	0	0	1	0	1	0	0.666667	1	0	0	1	0	0	0	0	0	1	1	1	mmsA, iolA, ALDH6A1; malonate-semialdehyde dehydrogenase (acetylating) / methylmalonate-semialdehyde dehydrogenase [EC:1.2.1.18 1.2.1.27]
K00128	0.5	0	0.428571	0	0	0	0	1	0	0	0	0	0	1	0	0.666667	1	0	0	1	0	0	0	0	0	0	1	1	ALDH; aldehyde dehydrogenase (NAD+) [EC:1.2.1.3]
K18660	0	0	0	0	0	0	0	0	0	0	0	0	0	0	1	0	0	0	0	0	0	0	0	0	0	0	0	0	ACSF3; malonyl-CoA/methylmalonyl-CoA synthetase [EC:6.2.1.-]
K18661	0	0	0	0	0	0	0	0.333333	0	0	0	1	0	1	0	0	0.25	0	0	0.5	0	0	0	0	0	0	0	0	matB; malonyl-CoA/methylmalonyl-CoA synthetase [EC:6.2.1.-]
K00822	0	0	0	0	0	0	0	1	0	0	0	0	0	0	0	0	0.75	0	0	1	0	0	0	0	0	0	0.5	0	E2.6.1.18; beta-alanine--pyruvate transaminase [EC:2.6.1.18]
K07250	0	0	0	0	0	0	0	0	0	0	0	0	0	0	0	0	0	0	0	0.5	0	0	0	0	0	0	0	0	gabT; 4-aminobutyrate aminotransferase / (S)-3-amino-2-methylpropionate transaminase / 5-aminovalerate transaminase [EC:2.6.1.19 2.6.1.22 2.6.1.48]
K00827	0	0	0	0	0	0	0	0	0	0	0	0	0	0	0	0	0	0	1	0	0	0	0	0	0	0	0	1	AGXT2; alanine-glyoxylate transaminase / (R)-3-amino-2-methylpropionate-pyruvate transaminase [EC:2.6.1.44 2.6.1.40]
K01968	0	0	0	0	0	0	0	0	0	0	0	0	0	0	0	0	0.5	0	0	0.5	0	0	0	0	0	0	0.5	0	E6.4.1.4A; 3-methylcrotonyl-CoA carboxylase alpha subunit [EC:6.4.1.4]
K01969	0.5	1	1	0	0	0	0	0	1	0	1	0	0	1	0	0	1	0	0	1	0	0	0	0	0	0	0.5	0	E6.4.1.4B; 3-methylcrotonyl-CoA carboxylase beta subunit [EC:6.4.1.4]
K13766	1	0	0	0	0	0	0	0	1	0	1	1	0	1	0	0.666667	1	0	0	1	0	1	0	0	0	0	0	0	liuC; methylglutaconyl-CoA hydratase [EC:4.2.1.18]
K01640	0.5	1	0.714286	0	0	0	0	0	1	0	1	0	0	1	0	0.666667	1	0	0	1	0	1	0	0	0	0	0.5	0	E4.1.3.4, HMGCL, hmgL; hydroxymethylglutaryl-CoA lyase [EC:4.1.3.4]
K01028	0	0	0.571429	0	0	0	0	0	0	0	0	0	0	0	0	0	1	0	0	0	0	0	0	0	0	0	1	0	E2.8.3.5A, scoA; 3-oxoacid CoA-transferase subunit A [EC:2.8.3.5]
K01029	0	1	0.714286	0	0	0	0	0	0	0	0	0	0	0	0	0	1	0	0	0	0	0	0	0	0	0	1	0	E2.8.3.5B, scoB; 3-oxoacid CoA-transferase subunit B [EC:2.8.3.5]
K01907	0.5	0	0	0	0.5	0	0	0.666667	0	0	1	0	0	1	0	1	0.25	0	1	1	0	0	0	0	0	0	0	0	AACS, acsA; acetoacetyl-CoA synthetase [EC:6.2.1.16]
K00626	1	1	0.857143	1	1	0	0	1	1	1	1	1	0.666667	1	1	1	1	1	1	1	1	1	0	1	0	1	1	1	E2.3.1.9, atoB; acetyl-CoA C-acetyltransferase [EC:2.3.1.9]
ko00290
K01754	1	0	0.285714	1	1	0	0.5	0.666667	0	0	1	1	0.666667	1	1	0.333333	1	1	0	1	1	0	0	0	0	1	1	1	E4.3.1.19, ilvA, tdcB; threonine dehydratase [EC:4.3.1.19]
K09011	0	0	0.285714	0	0	0	0.5	0	0	0	0	0	0	0	0	0	0	0	0	0	0	0	0	0	0	0	0	0	cimA; (R)-citramalate synthase [EC:2.3.1.182]
K01703	0.5	1	0.428571	1	1	1	1	0.666667	1	0	1	0	0.666667	1	1	0	1	1	0	1	1	0	0	0	1	1	0	1	leuC, IPMI-L; 3-isopropylmalate/(R)-2-methylmalate dehydratase large subunit [EC:4.2.1.33 4.2.1.35]
K01704	0.5	0	0.428571	1	1	1	0.5	1	0	1	1	0	1	1	1	0	1	1	0	1	1	0	0	1	1	1	0.5	1	leuD, IPMI-S; 3-isopropylmalate/(R)-2-methylmalate dehydratase small subunit [EC:4.2.1.33 4.2.1.35]
K00052	0.5	0	0.428571	1	1	0.5	1	1	0	0	1	1	1	1	1	0.333333	1	1	0	1	1	1	0	1	1	1	0	1	leuB, IMDH; 3-isopropylmalate dehydrogenase [EC:1.1.1.85]
K01652	1	0	0.571429	1	1	1	0	0.666667	0	1	1	0	0.666667	1	1	0.333333	1	1	0	0.5	1	0	0	1	1	0	0	1	E2.2.1.6L, ilvB, ilvG, ilvI; acetolactate synthase I/II/III large subunit [EC:2.2.1.6]
K01653	1	0	0.571429	0.333333	1	1	0	0.666667	0	1	1	1	1	1	1	0.333333	1	1	0	0	1	0	0	1	1	1	0	1	E2.2.1.6S, ilvH, ilvN; acetolactate synthase I/III small subunit [EC:2.2.1.6]
K11258	0	0	0	0	0	0	0	0	0	0	0	0	0	0	0	0	0	0	0	0.5	0	0	0	0	0	0	0	0	ilvM; acetolactate synthase II small subunit [EC:2.2.1.6]
K00053	1	0	0.571429	0.333333	1	1	1	0.333333	0	1	1	1	1	1	1	0.333333	1	1	0	1	1	0	0	1	1	1	0	1	ilvC; ketol-acid reductoisomerase [EC:1.1.1.86]
K01687	0.5	0	0.571429	0.333333	1	0	0.5	0.333333	0	1	1	0	1	0	1	0.333333	1	1	0	0	1	0	0	0	1	0	0	1	ilvD; dihydroxy-acid dehydratase [EC:4.2.1.9]
K00826	1	1	1	1	1	1	1	1	0	1	1	1	1	1	1	0.333333	1	1	0	0.5	1	0	0	1	1	1	0.5	1	E2.6.1.42, ilvE; branched-chain amino acid aminotransferase [EC:2.6.1.42]
K00263	0	0	0.428571	0	0	0	0	0	0	0	0	0	0	0	0	0.333333	0	0	0	1	0	0	0	0	0	0	0.5	0	E1.4.1.9; leucine dehydrogenase [EC:1.4.1.9]
K00835	0	0	0	0	0	0	0	0	0	0	0	0	0	0	1	0	0	0	0	0	0	0	0	0	0	0	0	0	avtA; valine--pyruvate aminotransferase [EC:2.6.1.66]
K14260	0	0	0	0	0	0	0	0	0	0	0	0	0	0	0	0.333333	0	0	1	1	0	0	0	0	1	0	0	1	alaA; alanine-synthesizing transaminase [EC:2.6.1.66 2.6.1.2]
K01649	1	0	0.571429	0.666667	1	1	0.5	0.666667	0	1	1	1	1	1	1	0	1	1	0	1	1	0	0	0	1	1	0	1	leuA, IMS; 2-isopropylmalate synthase [EC:2.3.3.13]
ko00300
K00003	0	0	0	1	1	1	0	1	0	0	1	0	1	1	1	0	1	1	1	0	1	0	0	1	1	0	0	0	hom; homoserine dehydrogenase [EC:1.1.1.3]
K00928	0	0	0.285714	1	0.5	0	0	1	0	0	1	0	1	1	1	0	1	1	0	0	1	1	0	0	1	0	1	1	lysC; aspartate kinase [EC:2.7.2.4]
K12524	1	0	0.428571	0	0	0	1	0	0	1	0	0	0	0	0	0.666667	0	0	0	1	0	0	0	0	0	0	0	1	thrA; bifunctional aspartokinase / homoserine dehydrogenase 1 [EC:2.7.2.4 1.1.1.3]
K12526	0	0	0	0	0	0	0	0	0	0	0	0	0	0	0	0.666667	0	0	0	1	0	0	0	0	0	0	0.5	0	lysAC; bifunctional diaminopimelate decarboxylase / aspartate kinase [EC:4.1.1.20 2.7.2.4]
K00133	0.5	1	1	1	1	1	0.5	1	1	1	1	1	1	1	0	0.333333	1	1	0	1	1	1	0	0	1	0	1	1	asd; aspartate-semialdehyde dehydrogenase [EC:1.2.1.11]
K01714	0.5	1	1	1	1	1	0.5	1	0	1	1	1	1	1	0	0.333333	0.75	1	0	1	1	0	0	1	1	0	1	0	dapA; 4-hydroxy-tetrahydrodipicolinate synthase [EC:4.3.3.7]
K00215	1	1	0.857143	0.666667	1	1	0.5	1	0	1	1	1	0.666667	1	0	0.333333	1	1	0	1	1	0	0	1	1	0	1	0	dapB; 4-hydroxy-tetrahydrodipicolinate reductase [EC:1.17.1.8]
K00674	0.5	1	0.714286	1	1	1	0	1	0	0	1	0	0.666667	1	0	0.666667	0.75	1	0	1	1	0	0	0	0	0	0.5	0	dapD; 2,3,4,5-tetrahydropyridine-2,6-dicarboxylate N-succinyltransferase [EC:2.3.1.117]
K00821	0	0	0	1	1	1	0	1	0	1	1	0	0	1	1	0	1	1	0	0.5	1	0	0	1	1	0	1	1	argD; acetylornithine/N-succinyldiaminopimelate aminotransferase [EC:2.6.1.11 2.6.1.17]
K14267	0	0	0	0.333333	0.5	0	0	0	0	0	1	0	0	0	0	0	0	1	0	0	1	0	0	0	0	0	0	0	dapC; N-succinyldiaminopimelate aminotransferase [EC:2.6.1.17]
K01439	0.5	0	0.285714	1	1	1	1	1	0	0	1	0	0.666667	1	1	0.333333	0.75	1	0	1	1	0	0	0	0	0	0.5	1	dapE; succinyl-diaminopimelate desuccinylase [EC:3.5.1.18]
K01778	1	1	1	1	1	1	1	0.666667	1	1	1	1	1	1	0	1	0.5	1	1	1	1	1	0	1	1	0	1	1	dapF; diaminopimelate epimerase [EC:5.1.1.7]
K10206	0	0	0.714286	0	0	0	0	0	0	0	0	0	0	0	1	0	0	0	0	0	0	0	0	1	1	0	0	0	E2.6.1.83; LL-diaminopimelate aminotransferase [EC:2.6.1.83]
K01586	1	1	0.714286	1	1	1	0.5	0.666667	0	0	1	0	1	0	1	0.666667	1	1	1	1	1	1	0	1	1	0	0.5	1	lysA; diaminopimelate decarboxylase [EC:4.1.1.20]
K01705	0	0	0	0	0	0	0	0	0	0	0	0	0	0	0	0	0	0	1	0	0	0	0	0	0	0	0	1	LYS4; homoaconitate hydratase [EC:4.2.1.36]
K05825	0	0	0	0	0	0	0	0	0	0	0	0	0	0	0	0	0.25	0	0	0	0	0	0	0	0	0	0	0	LYSN; 2-aminoadipate transaminase [EC:2.6.1.-]
K00290	0.5	1	0.857143	0	0	0	0	0.333333	0	0	1	0	0.666667	0	0	0	1	0	1	0	0	0	0	0	0	0	0	1	LYS1; saccharopine dehydrogenase (NAD+, L-lysine forming) [EC:1.5.1.7]
K05826	0	0	0	0	0	0	0	0	0	0	0	0	0	0	0	0	0	0	0	0	0	0	0	0	0	1	0	1	lysW; alpha-aminoadipate/glutamate carrier protein LysW
K05827	0	0	0	0	0	0	0	0	0	0	0	0	0	0	0	0	0	0	0	0	0	0	0	0	0	1	0	1	lysX; [lysine-biosynthesis-protein LysW]---L-2-aminoadipate ligase [EC:6.3.2.43]
K05828	0	0	0	0	0	0	0	0	0	0	0	0	0	0	0	0	0	0	0	0	0	0	0	0	0	1	0	1	lysZ, argB; LysW-gamma-L-alpha-aminoadipate/LysW-L-glutamate kinase [EC:2.7.2.-]
K05829	0	0	0	0	0	0	0	0	0	0	0	0	0	0	0	0	0	0	0	0	0	0	0	0	0	1	0	1	lysY, argC; LysW-gamma-L-alpha-aminoadipyl-6-phosphate/LysW-L-glutamyl-5-phosphate reductase [EC:1.2.1.-]
K05830	0	0	0	0	0	0	0	0	0	0	0	0	0	0	0	0	0	0	0	0	0	0	0	0	0	0	0	1	lysJ, argD; LysW-gamma-L-lysine/LysW-L-ornithine aminotransferase [EC:2.6.1.-]
K01928	0.5	1	1	1	1	0.5	0.5	0.333333	1	0	1	0	0.666667	1	1	0.666667	1	1	1	1	1	1	0	0	1	1	0.5	1	murE; UDP-N-acetylmuramoyl-L-alanyl-D-glutamate--2,6-diaminopimelate ligase [EC:6.3.2.13]
K01929	1	1	0.857143	1	1	0.5	1	0.333333	0	0	1	0	0	1	1	0.666667	1	1	0	1	1	1	0	0	1	1	1	1	murF; UDP-N-acetylmuramoyl-tripeptide--D-alanyl-D-alanine ligase [EC:6.3.2.10]
K15792	0	0	0	0	0	0	0	0	0	0	0	0	0	0	0	0	0	0	0	0	0	0	0	0	1	0	0	0	murEF; murE/murF fusion protein [EC:6.3.2.13 6.3.2.10]
ko00310
K00290	0.5	1	0.857143	0	0	0	0	0.333333	0	0	1	0	0.666667	0	0	0	1	0	1	0	0	0	0	0	0	0	0	1	LYS1; saccharopine dehydrogenase (NAD+, L-lysine forming) [EC:1.5.1.7]
K00658	1	0	0.857143	0.333333	1	0	1	1	0	0	1	0	0	1	0	0.333333	1	1	0	1	1	1	0	0	0	0	1	0	DLST, sucB; 2-oxoglutarate dehydrogenase E2 component (dihydrolipoamide succinyltransferase) [EC:2.3.1.61]
K00382	1	1	0.857143	1	1	0.5	0.5	1	0	0	1	1	0	1	1	1	1	1	1	1	1	1	0	1	0	0	0.5	1	DLD, lpd, pdhD; dihydrolipoamide dehydrogenase [EC:1.8.1.4]
K00252	1	1	0.857143	0	0	0	0	0.333333	0	0	0	0	0	1	0	0.666667	1	0	1	1	0	1	0	1	0	0	1	1	GCDH, gcdH; glutaryl-CoA dehydrogenase [EC:1.3.8.6]
K01692	1	1	1	0	0	0	0	0.333333	1	0	0	1	0	1	0	0.333333	1	0	0	0	0	1	0	1	0	1	1	1	paaF, echA; enoyl-CoA hydratase [EC:4.2.1.17]
K01782	0	0	0	1	1	0	0	0	0	0	1	0	0	1	0	0	1	1	0	0	0	0	0	0	0	0	0.5	0	fadJ; 3-hydroxyacyl-CoA dehydrogenase / enoyl-CoA hydratase / 3-hydroxybutyryl-CoA epimerase [EC:1.1.1.35 4.2.1.17 5.1.2.3]
K00626	1	1	0.857143	1	1	0	0	1	1	1	1	1	0.666667	1	1	1	1	1	1	1	1	1	0	1	0	1	1	1	E2.3.1.9, atoB; acetyl-CoA C-acetyltransferase [EC:2.3.1.9]
K18201	0	0	0	0	0	0	1	0	0	0	0	0	0	0	0	0	0	0	0	0	0	0	0	0	0	0	0	0	AGPHD1; hydroxylysine kinase [EC:2.7.1.81]
K07250	0	0	0	0	0	0	0	0	0	0	0	0	0	0	0	0	0	0	0	0.5	0	0	0	0	0	0	0	0	gabT; 4-aminobutyrate aminotransferase / (S)-3-amino-2-methylpropionate transaminase / 5-aminovalerate transaminase [EC:2.6.1.19 2.6.1.22 2.6.1.48]
K00135	0	0	0	0	0.5	0	0	0.333333	0	0	0	0	0	1	1	0	0.75	0	0	0.5	1	0	0	0	0	0	0.5	0	gabD; succinate-semialdehyde dehydrogenase / glutarate-semialdehyde dehydrogenase [EC:1.2.1.16 1.2.1.79 1.2.1.20]
K15736	0.5	0	0	0	0	0	0	0	0	0	0	0	0	0	0	0	0	0	0	0	0	0	0	0	0	0	0	1	lhgO; L-2-hydroxyglutarate oxidase [EC:1.1.5.-]
K01843	0	0	0	0	0.5	0	0	0	0	1	0	0	0	0	1	0	0	0	1	0	0	0	0	0	1	0	0	0	kamA; lysine 2,3-aminomutase [EC:5.4.3.2]
K18012	0	0	0	0	0.5	0	0	0	0	1	0	0	0	0	0	0	0	0	0	0	0	0	0	0	0	0	0	0	kdd; L-erythro-3,5-diaminohexanoate dehydrogenase [EC:1.4.1.11]
K18013	0	0	0.142857	0	0.5	0	0.5	1	0	1	0	0	0	1	0	0	1	0	0	0	0	0	0	0	0	0	0.5	0	kce; 3-keto-5-aminohexanoate cleavage enzyme [EC:2.3.1.247]
K18014	0	0	0	0	0.5	0	0	0	0	0	0	0	0	0	0	0	0	0	0	0	0	0	0	0	0	0	0	0	kal; 3-aminobutyryl-CoA ammonia-lyase [EC:4.3.1.14]
K21672	0	0	0	0	0	0	0	0	0	1	0	0	0	0	0	0	0	0	0	0	0	0	0	0	0	0	0	0	ord; 2,4-diaminopentanoate dehydrogenase [EC:1.4.1.12 1.4.1.26]
K00824	0	0	0	1	1	1	0.5	0.333333	0	0	1	0	0	1	0	0	1	1	0	0	1	0	0	0	0	0	0	0	dat; D-alanine transaminase [EC:2.6.1.21]
K00474	0	0	0	0	0	0	0	0	0	0	0	0	0	1	0	0	0	0	0	0	0	0	0	0	0	0	0	0	TMLHE; trimethyllysine dioxygenase [EC:1.14.11.8]
K00128	0.5	0	0.428571	0	0	0	0	1	0	0	0	0	0	1	0	0.666667	1	0	0	1	0	0	0	0	0	0	1	1	ALDH; aldehyde dehydrogenase (NAD+) [EC:1.2.1.3]
ko00220
K00611	0	1	0	1	1	1	0	1	0	1	1	0	1	1	1	0	1	1	1	0	1	0	0	1	1	1	0.5	1	OTC, argF, argI; ornithine carbamoyltransferase [EC:2.1.3.3]
K09065	0	0	0	0	0	0	0	0	0	1	0	0	0	0	0	0.666667	0	0	0	1	0	0	0	0	0	0	0	0	argF; N-acetylornithine carbamoyltransferase [EC:2.1.3.9]
K01940	1	0	0.428571	0.666667	1	1	0.5	1	0	1	1	0	1	1	1	0.666667	1	1	0	1	1	1	0	1	1	1	1	1	argG, ASS1; argininosuccinate synthase [EC:6.3.4.5]
K01755	0.5	0	0.571429	0.333333	1	0	0.5	0.666667	0	0	1	0	1	1	1	0.333333	1	1	0	1	1	1	0	0	1	1	1	1	argH, ASL; argininosuccinate lyase [EC:4.3.2.1]
K01476	0	0	0.428571	0	0.5	0	0	0	0	0	1	0	0	0	0	0	0.75	0	0	1	0	0	0	0	0	0	0	1	E3.5.3.1, rocF, arg; arginase [EC:3.5.3.1]
K01428	0	0	0	1	0	0	0	0.666667	0	0	1	0	0	0	0	0	0	0	0	0	0	0	0	0	1	0	0	0	ureC; urease subunit alpha [EC:3.5.1.5]
K01429	0	0	0	1	0	0	0	0.666667	0	0	1	0	0	0	0	0	0	0	0	0	0	0	0	0	1	0	0	0	ureB; urease subunit beta [EC:3.5.1.5]
K01430	0	0	0	1	0	0	0	0.666667	0	0	1	0	0	0	0	0	0	0	0	0	0	0	0	0	1	0	0	0	ureA; urease subunit gamma [EC:3.5.1.5]
K01478	0	1	0	0	0	0	1	0	1	0	0	0	0	0	0	0.666667	0	0	0	0	0	0	0	0	0	0	0	0	arcA; arginine deiminase [EC:3.5.3.6]
K23265	0	1	0	0	0	0	0	0.666667	0	0	0	1	1	1	1	0	1	0	0	0	0	1	1	1	1	0	0.5	0	purQ; phosphoribosylformylglycinamidine synthase subunit PurQ / glutaminase [EC:6.3.5.3 3.5.1.2]
K01915	0.5	1	0.714286	1	1	0.5	0.5	1	1	1	1	0	1	1	1	1	1	1	1	0.5	1	1	0	1	1	1	0.5	1	glnA, GLUL; glutamine synthetase [EC:6.3.1.2]
K15371	0	0	0	0	0.5	0	0	1	0	0	0	1	0	0	0	1	0	0	0	1	0	0	0	0	0	0	1	0	GDH2; glutamate dehydrogenase [EC:1.4.1.2]
K00261	0	0	0	1	1	0	0	0	0	0	1	0	0	1	1	0	0.5	0	0	0	1	0	0	0	0	0	0	0	GLUD1_2, gdhA; glutamate dehydrogenase (NAD(P)+) [EC:1.4.1.3]
K00262	1	1	0.857143	0	0	0	1	0	1	1	0	0	1	0	0	0	0	0	1	0	0	0	0	1	1	0	0	1	E1.4.1.4, gdhA; glutamate dehydrogenase (NADP+) [EC:1.4.1.4]
K00926	0	1	0	0	0	0	0	0	1	1	0	0	0	0	0	0	0	0	0	0	0	0	0	0	0	1	0	1	arcC; carbamate kinase [EC:2.7.2.2]
K00812	0.5	0	0.857143	1	1	0	0	0.666667	0	0	1	1	1	1	1	0	0.75	1	0	1	1	0	0	0	1	0	1	1	aspB; aspartate aminotransferase [EC:2.6.1.1]
K00813	0	0	0	0	0	0	0	0	0	0	0	0	0	0	0	0	0.25	0	0	0	0	0	0	1	0	0	0	0	aspC; aspartate aminotransferase [EC:2.6.1.1]
K11358	0	0	0	0	0	0	0	0	0	1	0	0	0	0	0	0	0	0	0	0	0	0	0	0	1	0	0	0	yhdR; aspartate aminotransferase [EC:2.6.1.1]
K14260	0	0	0	0	0	0	0	0	0	0	0	0	0	0	0	0.333333	0	0	1	1	0	0	0	0	1	0	0	1	alaA; alanine-synthesizing transaminase [EC:2.6.1.66 2.6.1.2]
K00619	0	0	0	0	0	0	0	0	0	0	0	0	0.666667	0	0	0	0	0	0	0	0	0	0	1	1	0	0	0	argA; amino-acid N-acetyltransferase [EC:2.3.1.1]
K14682	0	0	0	1	0.5	1	0	0	0	1	1	0	0	0	1	0	0	1	0	0	1	0	0	0	0	0	0	0	argAB; amino-acid N-acetyltransferase [EC:2.3.1.1]
K00620	0	0	0	0.666667	1	1	0	0.666667	0	1	1	1	1	1	1	0	0.75	1	1	0	1	0	0	1	1	0	0.5	1	argJ; glutamate N-acetyltransferase / amino-acid N-acetyltransferase [EC:2.3.1.35 2.3.1.1]
K22476	0	0	0	0	0	0	0	0.666667	0	0	0	0	0	0	0	0	1	0	0	0	0	0	0	1	0	0	0	0	K22476; N-acetylglutamate synthase [EC:2.3.1.1]
K22477	0	0	0	0	0	0	0	0	0	0	0	0	0	0	0	0	0	0	1	0	0	0	0	0	0	0	0	0	argO; N-acetylglutamate synthase [EC:2.3.1.1]
K22478	0	0	0	0	0	0	0	0	0	0	0	0	0	0	0	0	0	0	0	1	0	0	0	0	0	0	0	0	K22478; bifunctional N-acetylglutamate synthase/kinase [EC:2.3.1.1 2.7.2.8]
K00930	1	1	0.571429	1	1	0.5	1	1	0	0	1	1	0.666667	1	1	0	1	1	0	0	1	0	0	1	1	1	0.5	0	argB; acetylglutamate kinase [EC:2.7.2.8]
K00145	1	0	0.428571	1	1	0.5	0.5	1	0	1	1	0	1	1	1	0.666667	1	1	0	1	1	0	0	1	1	1	0.5	1	argC; N-acetyl-gamma-glutamyl-phosphate reductase [EC:1.2.1.38]
K00821	0	0	0	1	1	1	0	1	0	1	1	0	0	1	1	0	1	1	0	0.5	1	0	0	1	1	0	1	1	argD; acetylornithine/N-succinyldiaminopimelate aminotransferase [EC:2.6.1.11 2.6.1.17]
K01438	0.5	0	0.285714	0	0.5	0	1	0.333333	0	0	0	0	0	1	1	0	1	0	0	0	0	0	0	0	0	0	0	1	argE; acetylornithine deacetylase [EC:3.5.1.16]
K05826	0	0	0	0	0	0	0	0	0	0	0	0	0	0	0	0	0	0	0	0	0	0	0	0	0	1	0	1	lysW; alpha-aminoadipate/glutamate carrier protein LysW
K05828	0	0	0	0	0	0	0	0	0	0	0	0	0	0	0	0	0	0	0	0	0	0	0	0	0	1	0	1	lysZ, argB; LysW-gamma-L-alpha-aminoadipate/LysW-L-glutamate kinase [EC:2.7.2.-]
K05829	0	0	0	0	0	0	0	0	0	0	0	0	0	0	0	0	0	0	0	0	0	0	0	0	0	1	0	1	lysY, argC; LysW-gamma-L-alpha-aminoadipyl-6-phosphate/LysW-L-glutamyl-5-phosphate reductase [EC:1.2.1.-]
K05830	0	0	0	0	0	0	0	0	0	0	0	0	0	0	0	0	0	0	0	0	0	0	0	0	0	0	0	1	lysJ, argD; LysW-gamma-L-lysine/LysW-L-ornithine aminotransferase [EC:2.6.1.-]
ko00330
K00613	0	0	0	0	0	0	0	0	0	0	0	0	0	0	1	0	0	0	0	0	0	0	0	0	0	0	0	0	GATM; glycine amidinotransferase [EC:2.1.4.1]
K01470	0	0	0.142857	0	0	0	0	0	0	1	0	0	0	1	0	0	0.25	0	1	0	0	1	0	0	0	0	0	1	E3.5.2.10; creatinine amidohydrolase [EC:3.5.2.10]
K01485	0	0	0	0	0	0	0	0.666667	0	1	0	1	0	1	0	0	1	0	0	0	0	0	0	0	0	0	0	0	codA; cytosine/creatinine deaminase [EC:3.5.4.1 3.5.4.21]
K03365	0	0	0.428571	0	0	0	0	0	0	1	0	0	0	0	0	0.666667	0	0	1	1	0	0	0	0	0	0	0	1	FCY1; cytosine/creatinine deaminase [EC:3.5.4.1 3.5.4.21]
K01473	0	0	0	1	0	0	0	0.333333	0	0	1	0	0	1	0	0	0.25	0	0	0	1	1	0	0	0	0	0.5	0	hyuA; N-methylhydantoinase A [EC:3.5.2.14]
K01474	0	0	0	0.666667	0	0	0	0	0	0	1	0	0	1	0	0	0.25	0	0	0	1	1	0	0	0	0	0	0	hyuB; N-methylhydantoinase B [EC:3.5.2.14]
K08688	0	0	0	0	0	0	0	0	0	0	0	0	0	1	0	0	0.25	0	0	0	0	0	0	0	0	0	0	0	E3.5.3.3; creatinase [EC:3.5.3.3]
K01585	0	0	0	0.333333	0	0	0	0	0	0	0	0	0	0	0	0	0	1	0	0	1	0	0	0	0	0	0	0	speA; arginine decarboxylase [EC:4.1.1.19]
K02626	0	0	0	0	0	0	0	0	0	0	0	0	0	0	0	0	0	0	0	0	0	1	0	0	0	0	0	1	pdaD; arginine decarboxylase [EC:4.1.1.19]
K01480	0	0	0	0	0	0	0	0.333333	0	0	1	0	0	1	0	0	0.75	0	1	0	0	1	0	0	0	0	0	1	speB; agmatinase [EC:3.5.3.11]
K10536	0	1	0	0.333333	0	0	0	0.333333	0	0	0	1	0.666667	1	0	0	0	1	0	0	1	0	0	0	0	0	0.5	0	aguA; agmatine deiminase [EC:3.5.3.12]
K12251	0	0	0	0.333333	0	0	0	0	0	0	0	1	0.666667	0	0	0	0	1	0	0	1	0	0	0	0	0	0	0	aguB; N-carbamoylputrescine amidase [EC:3.5.1.53]
K01581	0	0	0	0	0	0	0	0.333333	0	0	0	0	0	0	0	0	0	0	0	0	0	0	0	0	0	0	0	0	E4.1.1.17, ODC1, speC, speF; ornithine decarboxylase [EC:4.1.1.17]
K00797	0.5	0	0	1	1	0	0	0	0	0	1	0	0.333333	0	1	0	0	1	0	0.5	1	0	0	1	0	0	0	1	speE, SRM; spermidine synthase [EC:2.5.1.16]
K01611	0	0	0	0.666667	1	0	0	0	0	0	0	0	0	0	1	0	0	1	0	0	1	0	0	0	0	0	0	0	speD, AMD1; S-adenosylmethionine decarboxylase [EC:4.1.1.50]
K13747	0	0	0	0	0	0	0	0	0	0	1	1	0.666667	0	0	0	0	0	1	0	0	0	0	0	0	0	0	0	nspC; carboxynorspermidine decarboxylase [EC:4.1.1.96]
K12256	0	0	0	0	0	0	0	0.333333	0	0	0	0	0	1	0	0	1	0	0	0	0	0	0	0	0	0	0	0	spuC; putrescine---pyruvate transaminase [EC:2.6.1.113]
K00128	0.5	0	0.428571	0	0	0	0	1	0	0	0	0	0	1	0	0.666667	1	0	0	1	0	0	0	0	0	0	1	1	ALDH; aldehyde dehydrogenase (NAD+) [EC:1.2.1.3]
K00657	1	0	0.857143	0	0	0	0	0.666667	0	0	0	0	0	0	1	0.666667	0.25	0	0	0	0	0	0	0	0	0	0	1	speG, SAT; diamine N-acetyltransferase [EC:2.3.1.57]
K00274	0	0	0	0.333333	0	0	0	0	0	0	0	0	0	0	0	0.333333	0	0	0	0	0	0	0	0	0	0	0	0	MAO, aofH; monoamine oxidase [EC:1.4.3.4]
K12252	0	0	0	0	0	0	0	0	0	0	0	0	0	0	0	0	0.75	0	0	0	0	0	0	0	0	0	0	0	aruH; arginine:pyruvate transaminase [EC:2.6.1.84]
K12253	0	0	0	0	0	0	0	0	0	0	0	0	0	0	0	0	0.5	0	0	0	0	0	0	0	0	0	0	0	aruI; 5-guanidino-2-oxopentanoate decarboxylase [EC:4.1.1.75]
K01426	1	0	0.571429	1	1	1	0.5	1	1	1	1	1	0.666667	1	1	0.333333	0.75	1	0	1	1	1	1	0	1	0	0.5	1	E3.5.1.4, amiE; amidase [EC:3.5.1.4]
K00673	0	0	0	0	0	0	0	0	0	0	0	0	0	0	0	0	0	0	0	0	0	0	0	0	0	0	1	0	astA; arginine N-succinyltransferase [EC:2.3.1.109]
K01484	0	0	0	0	0	0	0	0	0	0	0	0	0	0	0	0	0	0	0	0	0	0	0	0	0	0	1	0	astB; succinylarginine dihydrolase [EC:3.5.3.23]
K06447	0	0	0	0	0	0	0	0	0	0	0	0	0	0	0	0	0	0	0	0	0	0	0	0	0	0	1	0	astD; succinylglutamic semialdehyde dehydrogenase [EC:1.2.1.71]
K05526	0	0	0.142857	0	0	0	0	0	0	0	0	0	0	0	0	0	0	0	0	0	0	0	0	0	0	0	0	0	astE; succinylglutamate desuccinylase [EC:3.5.1.96]
K09471	0	0	0	0	0	0	0	0.666667	0	0	0	0	0	1	0	0.333333	1	0	0	0.5	0	0	0	0	0	0	0	0	puuB, ordL; gamma-glutamylputrescine oxidase [EC:1.4.3.-]
K09472	0	0	0	0	0	0	0	0	0	0	0	0	0	0	0	0	0.25	0	0	0	0	0	0	0	0	0	0	0	puuC, aldH; 4-(gamma-glutamylamino)butanal dehydrogenase [EC:1.2.1.99]
K00934	0	0	0	0	0	0	0	0	0	0	0	0	0	0	0	0	0	0	0	1	0	0	0	0	0	0	0	0	E2.7.3.3; arginine kinase [EC:2.7.3.3]
K01476	0	0	0.428571	0	0.5	0	0	0	0	0	1	0	0	0	0	0	0.75	0	0	1	0	0	0	0	0	0	0	1	E3.5.3.1, rocF, arg; arginase [EC:3.5.3.1]
K00819	1	1	0.571429	0	0	0	0	0	1	0	1	0	0	0	0	0	0	0	1	0	0	0	0	0	0	1	0	1	rocD, OAT; ornithine--oxo-acid transaminase [EC:2.6.1.13]
K00286	1	0	0.428571	1	1	0	0.5	1	0	1	1	0	1	1	1	0.333333	1	1	0	1	1	1	0	1	1	1	1	1	proC; pyrroline-5-carboxylate reductase [EC:1.5.1.2]
K00318	0.5	1	0.714286	0	0	0	0	0	0	0	0	0	0	0	0	0	0	0	0	0	0	0	0	0	0	0	0	0	PRODH, fadM, putB; proline dehydrogenase [EC:1.5.5.2]
K13821	0	0	0	0	0.5	0	0	0.666667	0	0	1	0	0.333333	0	0	1	0.75	0	0	1	0	0	0	0	0	0	0.5	0	putA; RHH-type transcriptional regulator, proline utilization regulon repressor / proline dehydrogenase / delta 1-pyrroline-5-carboxylate dehydrogenase [EC:1.5.5.2 1.2.1.88]
K01750	0	0	0	0	0.5	0	0	0	0	0	0	0	0	0	0	0	0.75	0	0	0	0	0	0	0	0	0	0	0	E4.3.1.12, ocd; ornithine cyclodeaminase [EC:4.3.1.12]
K00294	0.5	0	0.714286	0	0	0	1	0	0	0	0	0	0	0	0	0.333333	0	0	0	0	0	0	0	0	0	0	0	1	E1.2.1.88; 1-pyrroline-5-carboxylate dehydrogenase [EC:1.2.1.88]
K00931	0	0	0	1	0.5	0.5	0	1	0	1	1	0	0	1	0	0.333333	1	1	0	1	1	0	0	1	1	0	0.5	1	proB; glutamate 5-kinase [EC:2.7.2.11]
K00147	0	0	0	1	1	1	0	0.333333	0	1	1	0	1	1	0	0	1	1	0	0	1	0	0	1	1	0	0.5	1	proA; glutamate-5-semialdehyde dehydrogenase [EC:1.2.1.41]
K01259	0	0	0	1	0.5	0.5	0	0	0	0	1	1	0	0	0	0.333333	0.75	0	0	0	0	0	0	0	0	0	0	0	pip; proline iminopeptidase [EC:3.4.11.5]
K00812	0.5	0	0.857143	1	1	0	0	0.666667	0	0	1	1	1	1	1	0	0.75	1	0	1	1	0	0	0	1	0	1	1	aspB; aspartate aminotransferase [EC:2.6.1.1]
K00813	0	0	0	0	0	0	0	0	0	0	0	0	0	0	0	0	0.25	0	0	0	0	0	0	1	0	0	0	0	aspC; aspartate aminotransferase [EC:2.6.1.1]
K11358	0	0	0	0	0	0	0	0	0	1	0	0	0	0	0	0	0	0	0	0	0	0	0	0	1	0	0	0	yhdR; aspartate aminotransferase [EC:2.6.1.1]
K00824	0	0	0	1	1	1	0.5	0.333333	0	0	1	0	0	1	0	0	1	1	0	0	1	0	0	0	0	0	0	0	dat; D-alanine transaminase [EC:2.6.1.21]
K21672	0	0	0	0	0	0	0	0	0	1	0	0	0	0	0	0	0	0	0	0	0	0	0	0	0	0	0	0	ord; 2,4-diaminopentanoate dehydrogenase [EC:1.4.1.12 1.4.1.26]
K21060	0	0	0	0	0	0	0	0	0	0	0	0	0	0	0	0.333333	0	0	0	0	0	0	0	0	0	0	0	0	lhpB; D-hydroxyproline dehydrogenase [EC:1.5.99.-]
K22550	0	0	0	0	0	0	0	0.333333	0	0	0	0	0	0	0	0	0	0	0	0	0	0	0	0	0	0	0	0	lhpD; D-hydroxyproline dehydrogenase subunit gamma
ko00340
K00765	1	0	0.428571	0.666667	1	1	0	1	0	1	1	1	0.666667	1	1	1	1	1	0	1	1	0	0	0	1	1	0	1	hisG; ATP phosphoribosyltransferase [EC:2.4.2.17]
K02502	0	0	0	1	1	1	0	0	0	0	1	0	0	1	0	0	0	1	0	0	1	0	0	0	0	0	0	0	hisZ; ATP phosphoribosyltransferase regulatory subunit
K01523	0	0	0	1	1	0	0	0.666667	0	0	1	0	1	1	0	0	0.75	1	0	0	1	0	0	0	0	0	0	0	hisE; phosphoribosyl-ATP pyrophosphohydrolase [EC:3.6.1.31]
K01496	0	0	0	1	1	0.5	0	1	0	0	1	0	0.333333	1	1	0	1	1	0	0	1	0	0	0	1	1	0	0	hisI; phosphoribosyl-AMP cyclohydrolase [EC:3.5.4.19]
K11755	0.5	0	0.428571	0	0	0	0.5	0	0	0	0	0	1	0	0	0.666667	0	0	0	1	0	1	0	0	0	0	0.5	1	hisIE; phosphoribosyl-ATP pyrophosphohydrolase / phosphoribosyl-AMP cyclohydrolase [EC:3.6.1.31 3.5.4.19]
K01814	1	0	0.285714	1	1	0.5	0.5	0.666667	0	0	1	1	1	1	1	0	0.75	1	0	0.5	1	0	0	1	1	1	0.5	1	hisA; phosphoribosylformimino-5-aminoimidazole carboxamide ribotide isomerase [EC:5.3.1.16]
K02501	1	1	0.428571	1	1	0.5	1	1	0	0	1	1	1	1	1	0	0.75	1	1	1	1	1	0	1	0	1	0.5	1	hisH; imidazole glycerol-phosphate synthase subunit HisH [EC:4.3.2.10]
K02500	1	1	0.428571	1	1	0.5	0.5	1	0	0	1	0	1	1	1	0.666667	0.75	1	1	1	1	1	0	1	0	1	0.5	1	hisF; imidazole glycerol-phosphate synthase subunit HisF [EC:4.3.2.10]
K01693	0	0	0	1	1	0.5	0	1	0	0	1	0	0	1	0	0	0.75	1	0	0	1	1	0	0	1	0	0	0	hisB; imidazoleglycerol-phosphate dehydratase [EC:4.2.1.19]
K01089	1	0	0.428571	0	0	0	1	0	0	0	0	0	0	0	0	0	0	0	1	1	0	0	0	0	0	0	0	1	hisB; imidazoleglycerol-phosphate dehydratase / histidinol-phosphatase [EC:4.2.1.19 3.1.3.15]
K00817	1	0	0.428571	1	1	1	0.5	0.666667	0	0	1	1	1	1	1	0.666667	1	1	0	1	1	1	0	0	1	1	1	1	hisC; histidinol-phosphate aminotransferase [EC:2.6.1.9]
K04486	0	0	0.285714	0	0	0	0	0	1	0	0	0	0.666667	0	1	0	0	0	0	0	0	0	0	1	1	0	0	0	E3.1.3.15B; histidinol-phosphatase (PHP family) [EC:3.1.3.15]
K18649	0	0	0	0	0	0	0	0.666667	0	0	0	0	0	1	0	0	1	0	0	0	0	0	0	0	0	0	0.5	0	IMPL2; inositol-phosphate phosphatase / L-galactose 1-phosphate phosphatase / histidinol-phosphatase [EC:3.1.3.25 3.1.3.93 3.1.3.15]
K00013	1	0	0.428571	0.666667	1	1	0	0.666667	0	0	1	1	1	1	1	0	1	1	0	1	1	0	0	1	1	0	0	1	hisD; histidinol dehydrogenase [EC:1.1.1.23]
K01745	1	1	0.857143	0	0	0	0	0	1	0	1	1	0.666667	0	0	0.666667	0.75	0	1	1	0	1	0	0	0	0	0.5	1	hutH, HAL; histidine ammonia-lyase [EC:4.3.1.3]
K01712	0.5	1	0.857143	0	0	0	1	0	1	1	1	1	0	0	0	0	0.75	0	1	1	0	1	0	0	0	1	0.5	1	hutU, UROC1; urocanate hydratase [EC:4.2.1.49]
K01468	0.5	1	0.857143	0	0	0	0	0	1	0	1	0	0	0	0	0.666667	0.75	0	1	1	0	1	0	0	0	1	1	1	hutI, AMDHD1; imidazolonepropionase [EC:3.5.2.7]
K01479	1	0	0.714286	0	0	0	0	0	1	0	1	1	0	0	0	0	0	0	0	0	0	0	0	0	0	0	0	0	hutG; formiminoglutamase [EC:3.5.3.8]
K13990	0.5	1	0.714286	0	0	0	0	0	1	0	0	0	0	0	0	0	0	0	0	0	0	0	0	0	0	0	0	1	FTCD; glutamate formiminotransferase / formiminotetrahydrofolate cyclodeaminase [EC:2.1.2.5 4.3.1.4]
K05603	0	0	0	0	0	0	0	0	0	0	0	0	0	0	0	1	0.75	0	0	1	0	0	0	0	0	0	0.5	0	hutF; formimidoylglutamate deiminase [EC:3.5.3.13]
K01458	0	0	0	0	0	0	0	1	0	0	0	1	0	1	0	0.333333	1	0	0	1	0	0	0	0	0	0	0.5	0	hutG; N-formylglutamate deformylase [EC:3.5.1.68]
K00128	0.5	0	0.428571	0	0	0	0	1	0	0	0	0	0	1	0	0.666667	1	0	0	1	0	0	0	0	0	0	1	1	ALDH; aldehyde dehydrogenase (NAD+) [EC:1.2.1.3]
K00274	0	0	0	0.333333	0	0	0	0	0	0	0	0	0	0	0	0.333333	0	0	0	0	0	0	0	0	0	0	0	0	MAO, aofH; monoamine oxidase [EC:1.4.3.4]
K18911	0.5	0	0	0	0	0	0.5	0	1	0	0	0	0	0	0	0	0	0	1	0	0	0	0	0	0	0	0	0	egtD; L-histidine Nalpha-methyltransferase [EC:2.1.1.44]
K18912	0	0	0	0.666667	0	0	0	0	0	0	1	0	0	0	0	0	0	0	0	0	0	0	0	0	0	0	0	0	egtB; gamma-glutamyl hercynylcysteine S-oxide synthase [EC:1.14.99.50]
ko00350
K00812	0.5	0	0.857143	1	1	0	0	0.666667	0	0	1	1	1	1	1	0	0.75	1	0	1	1	0	0	0	1	0	1	1	aspB; aspartate aminotransferase [EC:2.6.1.1]
K00813	0	0	0	0	0	0	0	0	0	0	0	0	0	0	0	0	0.25	0	0	0	0	0	0	1	0	0	0	0	aspC; aspartate aminotransferase [EC:2.6.1.1]
K11358	0	0	0	0	0	0	0	0	0	1	0	0	0	0	0	0	0	0	0	0	0	0	0	0	1	0	0	0	yhdR; aspartate aminotransferase [EC:2.6.1.1]
K00817	1	0	0.428571	1	1	1	0.5	0.666667	0	0	1	1	1	1	1	0.666667	1	1	0	1	1	1	0	0	1	1	1	1	hisC; histidinol-phosphate aminotransferase [EC:2.6.1.9]
K00457	0.5	0	1	0	0	0	0	0	0	0	1	1	0	0	0	0.666667	0.25	0	0	1	0	0	0	0	0	0	0.5	0	HPD, hppD; 4-hydroxyphenylpyruvate dioxygenase [EC:1.13.11.27]
K00451	0.5	0	1	0	0	0	0	0	1	0	1	0	0	0	0	0.666667	0.5	0	0	0	0	0	0	0	0	0	0	0	HGD, hmgA; homogentisate 1,2-dioxygenase [EC:1.13.11.5]
K01800	0	0	0	0	0	0	0	0	0	0	1	1	0	0	0	0.666667	0.5	0	1	1	0	0	0	0	0	0	0.5	0	maiA, GSTZ1; maleylacetoacetate isomerase [EC:5.2.1.2]
K01555	0.5	0	0.571429	0	0	0	0	0	1	0	0	0	0	0	0	0	1	0	0	0	0	0	0	0	0	0	0	0	FAH, fahA; fumarylacetoacetase [EC:3.7.1.2]
K16171	0	0	0	0	0	0	0	0	0	0	1	1	0	0	0	0.666667	0	0	0	1	0	0	0	0	0	0	1	0	faaH; fumarylacetoacetate (FAA) hydrolase [EC:3.7.1.2]
K00505	0	0	0	0.333333	0	0	0	0	0	0	0	0	0	0	0	0	0	0	0	0	0	0	0	0	0	0	0	0	TYR; tyrosinase [EC:1.14.18.1]
K18933	0	0	0.285714	0	0	0	0	0	0	0	0	0	0	0	0	0.333333	0	0	0	0	0	0	0	0	0	0	0	0	mfnA, adc; tyrosine decarboxylase / aspartate 1-decarboxylase [EC:4.1.1.25 4.1.1.11]
K01593	0	1	0.285714	0	0	0	1	0	0	0	0	0	0	0	1	0.333333	1	0	0	0	0	0	0	0	0	0	0.5	1	DDC, TDC; aromatic-L-amino-acid/L-tryptophan decarboxylase [EC:4.1.1.28 4.1.1.105]
K00274	0	0	0	0.333333	0	0	0	0	0	0	0	0	0	0	0	0.333333	0	0	0	0	0	0	0	0	0	0	0	0	MAO, aofH; monoamine oxidase [EC:1.4.3.4]
K00121	0	0	0	0.333333	0	0	0	0.666667	0	0	1	0	0	1	0	0	0.5	0	0	0	0	0	0	0	0	0	0.5	0	frmA, ADH5, adhC; S-(hydroxymethyl)glutathione dehydrogenase / alcohol dehydrogenase [EC:1.1.1.284 1.1.1.1]
K13953	0	0	0	0	0	0	0	0	0	0	0	0	0	0	0	0	0	0	0	0	0	0	0	0	1	0	0	0	adhP; alcohol dehydrogenase, propanol-preferring [EC:1.1.1.1]
K00483	0	0	0	0	0	0	0	0	0	0	0	0	0	0	0	0	0.25	0	0	0	0	0	0	0	0	0	0	0	hpaB; 4-hydroxyphenylacetate 3-monooxygenase [EC:1.14.14.9]
K00151	0	0	0	0	0	0	0	0	0	0	0	0	0	0	0	0	0.25	0	0	0	0	0	0	0	0	0	0	0	hpaE, hpcC; 5-carboxymethyl-2-hydroxymuconic-semialdehyde dehydrogenase [EC:1.2.1.60]
K10219	0	0	0	0	0	0	0	0.333333	0	0	0	0	0	0	0	0	0	0	0	0	0	0	0	0	0	0	0	0	ligC; 2-hydroxy-4-carboxymuconate semialdehyde hemiacetal dehydrogenase [EC:1.1.1.312]
K01826	0	0	0	0	0	0	0	0	0	0	0	0	0.666667	0	0	0	0.5	0	0	0	0	0	0	0	0	0	0	0	hpaF, hpcD; 5-carboxymethyl-2-hydroxymuconate isomerase [EC:5.3.3.10]
K02509	0	0	0	0	0	0	0	0	0	0	0	0	0	0	0	0	0.25	0	0	0	0	0	0	0	0	0	0	0	hpaH; 2-oxo-hept-3-ene-1,7-dioate hydratase [EC:4.2.1.-]
K02510	0	0	0.142857	0	0	0	0	0	0	0	0	0	0.333333	1	1	0	0.75	0	0	0	0	0	0	1	0	0	0	1	hpaI, hpcH; 4-hydroxy-2-oxoheptanedioate aldolase [EC:4.1.2.52]
K00135	0	0	0	0	0.5	0	0	0.333333	0	0	0	0	0	1	1	0	0.75	0	0	0.5	1	0	0	0	0	0	0.5	0	gabD; succinate-semialdehyde dehydrogenase / glutarate-semialdehyde dehydrogenase [EC:1.2.1.16 1.2.1.79 1.2.1.20]
K01668	0	0	0.285714	0	0	0	0	0	0	0	0	0	0	0	0	0	0	0	0	0	0	0	0	0	0	0	0	1	E4.1.99.2; tyrosine phenol-lyase [EC:4.1.99.2]
K00450	0	0	0	0	0	0	0	0	0	0	0	0	0	1	0	0	0.25	0	0	0	0	0	0	0	0	0	0	0	E1.13.11.4; gentisate 1,2-dioxygenase [EC:1.13.11.4]
K01801	0	0	0	0	0	0	0	0	0	0	1	0	0	0	0	0	0	0	0	0	0	0	0	0	0	0	0	0	nagL; maleylpyruvate isomerase [EC:5.2.1.4]
K01557	0	0	0	0	0	0	0	0	1	0	0	0	0	0	0	0	0	0	0	0	0	0	0	0	0	0	0	0	FAHD1; acylpyruvate hydrolase [EC:3.7.1.5]
K16165	0	0	0	0	0	0	0	0	0	0	0	0	0	1	0	0	0.5	0	0	1	0	0	0	0	0	0	0.5	0	nagK; fumarylpyruvate hydrolase [EC:3.7.1.20]
K07253	0	0	0	0.333333	0	0	0	0	0	0	0	0	0	0	0	0	0	0	0	0	1	0	0	0	0	0	0	0	MIF; phenylpyruvate tautomerase [EC:5.3.2.1]
ko00360
K00500	0	0	0.428571	0	0	0	0	0	0	0	0	1	0	0	0	0	0	0	0	1	0	0	0	0	0	0	0.5	0	phhA, PAH; phenylalanine-4-hydroxylase [EC:1.14.16.1]
K01593	0	1	0.285714	0	0	0	1	0	0	0	0	0	0	0	1	0.333333	1	0	0	0	0	0	0	0	0	0	0.5	1	DDC, TDC; aromatic-L-amino-acid/L-tryptophan decarboxylase [EC:4.1.1.28 4.1.1.105]
K00274	0	0	0	0.333333	0	0	0	0	0	0	0	0	0	0	0	0.333333	0	0	0	0	0	0	0	0	0	0	0	0	MAO, aofH; monoamine oxidase [EC:1.4.3.4]
K01912	0	0	0.857143	1	0.5	0	0.5	0	1	1	0	0	0	1	1	0	1	0	0	0	0	0	0	0	1	1	0.5	0	paaK; phenylacetate-CoA ligase [EC:6.2.1.30]
K02614	0	0	0.285714	0	0	0	0	0	0	0	0	0	0	1	0	0	1	0	0	0	0	0	0	0	0	0	0	0	paaI; acyl-CoA thioesterase [EC:3.1.2.-]
K02609	0.5	0	0.285714	0	0	0	0	0	0	0	0	0	0	1	0	0.333333	1	0	0	0	0	0	0	0	0	0	0.5	0	paaA; ring-1,2-phenylacetyl-CoA epoxidase subunit PaaA [EC:1.14.13.149]
K02610	0.5	0	0.285714	0	0	0	0	0	0	0	0	0	0	1	0	0.333333	1	0	0	0	0	0	0	0	0	0	0.5	0	paaB; ring-1,2-phenylacetyl-CoA epoxidase subunit PaaB
K02611	0.5	0	0.285714	0	0	0	0	0	0	0	0	0	0	1	0	0.333333	1	0	0	0	0	0	0	0	0	0	0.5	0	paaC; ring-1,2-phenylacetyl-CoA epoxidase subunit PaaC [EC:1.14.13.149]
K02612	0.5	0	0.285714	0	0	0	0	0	0	0	0	0	0	1	0	0	1	0	0	0	0	0	0	0	0	0	0.5	0	paaD; ring-1,2-phenylacetyl-CoA epoxidase subunit PaaD
K02613	0.5	0	0.857143	0	0	0	0	0	0	0	0	0	0	1	0	0.333333	0.75	0	0	0	0	0	0	0	0	0	0.5	0	paaE; ring-1,2-phenylacetyl-CoA epoxidase subunit PaaE
K15866	0.5	0	0.285714	0	0	0	0	0	0	0	0	1	0	1	0	1	1	0	0	0	0	1	0	0	0	1	0.5	0	paaG; 2-(1,2-epoxy-1,2-dihydrophenyl)acetyl-CoA isomerase [EC:5.3.3.18]
K02618	0	0	0.285714	0	0	0	0	0	0	0	0	0	0	1	0	1	1	0	0	0	0	0	0	0	0	0	0	0	paaZ; oxepin-CoA hydrolase / 3-oxo-5,6-dehydrosuberyl-CoA semialdehyde dehydrogenase [EC:3.3.2.12 1.2.1.91]
K01692	1	1	1	0	0	0	0	0.333333	1	0	0	1	0	1	0	0.333333	1	0	0	0	0	1	0	1	0	1	1	1	paaF, echA; enoyl-CoA hydratase [EC:4.2.1.17]
K00074	1	1	1	0	0	0	0	0	0	0	0	1	0	1	0	1	1	0	1	0	0	1	0	0	0	0	0.5	0	paaH, hbd, fadB, mmgB; 3-hydroxybutyryl-CoA dehydrogenase [EC:1.1.1.157]
K18362	0	0	0	0	0	0	0	0	0	0	0	0	0	0	0	0	0.25	0	0	0	0	0	0	0	0	0	0	0	padC; phenylacetyl-CoA:acceptor oxidoreductase 27-kDa subunit
K00812	0.5	0	0.857143	1	1	0	0	0.666667	0	0	1	1	1	1	1	0	0.75	1	0	1	1	0	0	0	1	0	1	1	aspB; aspartate aminotransferase [EC:2.6.1.1]
K00813	0	0	0	0	0	0	0	0	0	0	0	0	0	0	0	0	0.25	0	0	0	0	0	0	1	0	0	0	0	aspC; aspartate aminotransferase [EC:2.6.1.1]
K11358	0	0	0	0	0	0	0	0	0	1	0	0	0	0	0	0	0	0	0	0	0	0	0	0	1	0	0	0	yhdR; aspartate aminotransferase [EC:2.6.1.1]
K00817	1	0	0.428571	1	1	1	0.5	0.666667	0	0	1	1	1	1	1	0.666667	1	1	0	1	1	1	0	0	1	1	1	1	hisC; histidinol-phosphate aminotransferase [EC:2.6.1.9]
K00457	0.5	0	1	0	0	0	0	0	0	0	1	1	0	0	0	0.666667	0.25	0	0	1	0	0	0	0	0	0	0.5	0	HPD, hppD; 4-hydroxyphenylpyruvate dioxygenase [EC:1.13.11.27]
K00285	0	0	0.142857	0	0	0	0	1	0	0	0	0	0	1	0	0.333333	0.5	0	0	0.5	0	0	0	0	0	0	1	0	dadA; D-amino-acid dehydrogenase [EC:1.4.5.1]
K00824	0	0	0	1	1	1	0.5	0.333333	0	0	1	0	0	1	0	0	1	1	0	0	1	0	0	0	0	0	0	0	dat; D-alanine transaminase [EC:2.6.1.21]
K07253	0	0	0	0.333333	0	0	0	0	0	0	0	0	0	0	0	0	0	0	0	0	1	0	0	0	0	0	0	0	MIF; phenylpyruvate tautomerase [EC:5.3.2.1]
K03782	0.5	0	0.714286	0	0	0	0	0	0	0	0	0	0	0	0	0.333333	0.25	0	0	0.5	0	0	0	1	1	0	0	0	katG; catalase-peroxidase [EC:1.11.1.21]
K01426	1	0	0.571429	1	1	1	0.5	1	1	1	1	1	0.666667	1	1	0.333333	0.75	1	0	1	1	1	1	0	1	0	0.5	1	E3.5.1.4, amiE; amidase [EC:3.5.1.4]
K01451	0	0	0	0	0	0	0	0.666667	0	0	0	0	0.666667	1	0	0	1	0	0	0	0	0	0	0	0	0	0	0	hipO; hippurate hydrolase [EC:3.5.1.32]
K05710	0	0	0	0	0	0	0	0	0	0	0	0	0	0	0	0	0	0	0	1	0	0	0	0	0	0	0	0	hcaC; 3-phenylpropionate/trans-cinnamate dioxygenase ferredoxin component
K00529	0	0	0	0	0	0	0	0.333333	0	0	0	1	0	1	0	0	1	0	0	0	0	0	0	0	0	0	0.5	0	hcaD; 3-phenylpropionate/trans-cinnamate dioxygenase ferredoxin reductase component [EC:1.18.1.3]
K05712	0	0	0	0	0	0	0	0	0	0	0	0	0	0	0	0	1	0	0	0	0	0	0	0	0	0	0.5	0	mhpA; 3-(3-hydroxy-phenyl)propionate hydroxylase [EC:1.14.13.127]
K01666	0	0	0	0	1	0	0.5	0	0	0	0	0	0	0	0	0	0	0	0	0	0	0	0	1	1	0	0	0	mhpE; 4-hydroxy 2-oxovalerate aldolase [EC:4.1.3.39]
ko00380
K00453	1	0	0.857143	0	0	0	0	0	0	0	1	1	0	1	0	0.666667	0.5	0	0	0	0	0	0	0	0	0	0.5	0	TDO2, kynA; tryptophan 2,3-dioxygenase [EC:1.13.11.11]
K01432	0	0	0	0	0	0	0	0	0	0	0	0	0	0	1	0	1	0	0	0	0	0	0	0	0	0	0	0	AFMID; arylformamidase [EC:3.5.1.9]
K07130	0	1	0.285714	0	0	0	0	0	0	0	0	0	0.333333	0	0	0.333333	0.5	0	0	0.5	0	0	0	1	1	0	0	1	kynB; arylformamidase [EC:3.5.1.9]
K00486	1	0	0.714286	0	0	0	0	0	0	0	0	0	0	0	0	0.333333	0	0	0	0	0	0	0	0	0	0	0	0	KMO; kynurenine 3-monooxygenase [EC:1.14.13.9]
K01556	1	0	0.714286	0	0	0	0	0	0	0	0	1	0	1	0	0.333333	1	0	0	0	0	0	0	0	0	0	0	0	KYNU, kynU; kynureninase [EC:3.7.1.3]
K00452	1	0	0.857143	0	0	0	0	0	0	0	0	0	0	0	0	0.333333	0.25	0	0	0	0	0	0	0	0	0	0	0	HAAO; 3-hydroxyanthranilate 3,4-dioxygenase [EC:1.13.11.6]
K03392	1	0	0.142857	0	0	0	0	0	0	0	0	0	0	0	0	0.333333	0	0	0	0	0	0	0	0	0	0	0	0	ACMSD; aminocarboxymuconate-semialdehyde decarboxylase [EC:4.1.1.45]
K10217	1	0	0.714286	0	0	0	0	0	0	0	0	0	0	0	0	0	0	0	0	0	0	0	0	0	0	0	0	0	dmpC, xylG, praB; aminomuconate-semialdehyde/2-hydroxymuconate-6-semialdehyde dehydrogenase [EC:1.2.1.32 1.2.1.85]
K15067	0.5	0	0.714286	0	0	0	0	0	0	0	0	0	0	0	0	0.333333	0	0	0	0	0	0	0	0	0	0	0	0	amnD; 2-aminomuconate deaminase [EC:3.5.99.5]
K00658	1	0	0.857143	0.333333	1	0	1	1	0	0	1	0	0	1	0	0.333333	1	1	0	1	1	1	0	0	0	0	1	0	DLST, sucB; 2-oxoglutarate dehydrogenase E2 component (dihydrolipoamide succinyltransferase) [EC:2.3.1.61]
K00382	1	1	0.857143	1	1	0.5	0.5	1	0	0	1	1	0	1	1	1	1	1	1	1	1	1	0	1	0	0	0.5	1	DLD, lpd, pdhD; dihydrolipoamide dehydrogenase [EC:1.8.1.4]
K00252	1	1	0.857143	0	0	0	0	0.333333	0	0	0	0	0	1	0	0.666667	1	0	1	1	0	1	0	1	0	0	1	1	GCDH, gcdH; glutaryl-CoA dehydrogenase [EC:1.3.8.6]
K01692	1	1	1	0	0	0	0	0.333333	1	0	0	1	0	1	0	0.333333	1	0	0	0	0	1	0	1	0	1	1	1	paaF, echA; enoyl-CoA hydratase [EC:4.2.1.17]
K01782	0	0	0	1	1	0	0	0	0	0	1	0	0	1	0	0	1	1	0	0	0	0	0	0	0	0	0.5	0	fadJ; 3-hydroxyacyl-CoA dehydrogenase / enoyl-CoA hydratase / 3-hydroxybutyryl-CoA epimerase [EC:1.1.1.35 4.2.1.17 5.1.2.3]
K00626	1	1	0.857143	1	1	0	0	1	1	1	1	1	0.666667	1	1	1	1	1	1	1	1	1	0	1	0	1	1	1	E2.3.1.9, atoB; acetyl-CoA C-acetyltransferase [EC:2.3.1.9]
K01667	1	1	0.142857	0	0	0	0.5	0	0	0	0	0	0	0	0	0	0	0	1	0	0	0	0	0	0	0	0	1	tnaA; tryptophanase [EC:4.1.99.1]
K01593	0	1	0.285714	0	0	0	1	0	0	0	0	0	0	0	1	0.333333	1	0	0	0	0	0	0	0	0	0	0.5	1	DDC, TDC; aromatic-L-amino-acid/L-tryptophan decarboxylase [EC:4.1.1.28 4.1.1.105]
K00274	0	0	0	0.333333	0	0	0	0	0	0	0	0	0	0	0	0.333333	0	0	0	0	0	0	0	0	0	0	0	0	MAO, aofH; monoamine oxidase [EC:1.4.3.4]
K00128	0.5	0	0.428571	0	0	0	0	1	0	0	0	0	0	1	0	0.666667	1	0	0	1	0	0	0	0	0	0	1	1	ALDH; aldehyde dehydrogenase (NAD+) [EC:1.2.1.3]
K22450	0	0	0	1	0	0	0	0	0	0	0	0	0	0	0	0	0	1	0	0	0	0	0	0	0	0	0	0	SNAT; aralkylamine N-acetyltransferase [EC:2.3.1.87]
K01501	1	0	0.428571	0	0	0	0	0	0	0	0	0	0	0	0	0	0	0	0	1	0	0	0	0	0	0	0.5	0	E3.5.5.1; nitrilase [EC:3.5.5.1]
K01721	0	0	0	0	0	0	0	0	0	0	0	0	0	1	0	0	0.5	0	0	0	0	0	0	0	0	0	0	0	nthA; nitrile hydratase subunit alpha [EC:4.2.1.84]
K20807	0	0	0	0	0	0	0	0	0	0	0	0	0	1	0	0	0.25	0	0	0	0	0	0	0	0	0	0	0	nthB; nitrile hydratase subunit beta [EC:4.2.1.84]
K01426	1	0	0.571429	1	1	1	0.5	1	1	1	1	1	0.666667	1	1	0.333333	0.75	1	0	1	1	1	1	0	1	0	0.5	1	E3.5.1.4, amiE; amidase [EC:3.5.1.4]
K03781	0	0	0.285714	0.666667	1	1	0.5	1	1	0	1	1	0.666667	1	0	0	0.5	0	0	0	1	0	0	0	0	0	1	1	katE, CAT, catB, srpA; catalase [EC:1.11.1.6]
K03782	0.5	0	0.714286	0	0	0	0	0	0	0	0	0	0	0	0	0.333333	0.25	0	0	0.5	0	0	0	1	1	0	0	0	katG; catalase-peroxidase [EC:1.11.1.21]
ko00400
K01626	0	0	0	1	1	0.5	0	1	0	0	0	0	1	1	1	0.666667	1	1	0	1	1	0	0	0	1	0	1	0	E2.5.1.54, aroF, aroG, aroH; 3-deoxy-7-phosphoheptulonate synthase [EC:2.5.1.54]
K03856	0	0	0	0	0	0	0	0	0	0	1	0	0	0	0	0	0	0	1	0	1	1	0	1	0	1	0	1	AROA2, aroA; 3-deoxy-7-phosphoheptulonate synthase [EC:2.5.1.54]
K01735	0.5	1	0.714286	0.333333	1	0.5	0.5	1	0	1	1	0	1	1	1	0.666667	1	1	1	1	1	0	0	1	1	1	0.5	1	aroB; 3-dehydroquinate synthase [EC:4.2.3.4]
K13829	0	0	0	0	0	0	0	0	0	0	0	0	0	0	0	0	0	0	0	0	0	0	0	0	0	1	0	0	aroKB; shikimate kinase / 3-dehydroquinate synthase [EC:2.7.1.71 4.2.3.4]
K03786	0.5	1	0.857143	0.666667	1	0.5	0.5	1	0	0	1	1	1	1	0	0.666667	1	1	1	1	1	0	0	0	0	1	1	1	aroQ, qutE; 3-dehydroquinate dehydratase II [EC:4.2.1.10]
K00014	1	1	0.857143	1	1	0	0	0.666667	0	0	1	1	1	1	1	0.666667	1	1	1	1	0	1	0	1	1	0	0	1	aroE; shikimate dehydrogenase [EC:1.1.1.25]
K00891	1	1	0.571429	0.333333	1	0	0.5	1	0	0	1	1	0.666667	1	1	0.333333	1	1	1	1	1	0	0	0	1	1	0.5	1	E2.7.1.71, aroK, aroL; shikimate kinase [EC:2.7.1.71]
K00800	0.5	1	0.857143	1	1	1	0.5	1	0	1	1	1	1	0	1	0.666667	1	1	0	1	1	0	0	0	1	0	1	1	aroA; 3-phosphoshikimate 1-carboxyvinyltransferase [EC:2.5.1.19]
K01736	0.5	1	0.714286	1	1	1	1	1	0	1	1	1	1	1	1	0.666667	1	1	1	1	1	1	0	1	1	1	1	1	aroC; chorismate synthase [EC:4.2.3.5]
K01657	1	0	0.714286	1	1	1	0.5	1	0	0	1	1	1	0	1	1	0.75	0	1	1	1	1	0	1	1	0	0.5	1	trpE; anthranilate synthase component I [EC:4.1.3.27]
K01658	1	0	0.857143	1	1	1	0.5	1	0	1	1	1	1	0	1	1	1	0	0	1	1	1	0	0	1	0	1	1	trpG; anthranilate synthase component II [EC:4.1.3.27]
K13503	0	0	0	0	0	0	0	0	0	0	0	0	0	1	0	0	0	0	0	0	0	0	0	0	0	0	0	0	trpEG; anthranilate synthase [EC:4.1.3.27]
K00766	1	0	0.714286	1	1	1	1	1	0	0	1	1	0.666667	1	1	1	1	1	0	1	1	1	0	1	1	0	1	1	trpD; anthranilate phosphoribosyltransferase [EC:2.4.2.18]
K01817	1	0	0.428571	1	1	1	0	0.333333	0	0	1	0	1	1	1	0.333333	1	1	0	1	1	0	0	1	1	0	1	1	trpF; phosphoribosylanthranilate isomerase [EC:5.3.1.24]
K01609	0	0	0	1	1	1	0	1	0	0	1	1	1	1	1	1	1	0	0	1	1	0	0	1	1	0	0.5	0	trpC; indole-3-glycerol phosphate synthase [EC:4.1.1.48]
K01695	1	0	0.714286	1	1	1	0.5	1	0	1	1	1	1	1	0	1	0.75	1	0	1	1	0	0	0	1	0	1	1	trpA; tryptophan synthase alpha chain [EC:4.2.1.20]
K01696	1	0	0.714286	1	1	1	0	0.666667	0	0	1	1	1	1	1	0.666667	1	1	0	1	1	0	0	1	0	0	1	1	trpB; tryptophan synthase beta chain [EC:4.2.1.20]
K06001	0	0	0	0.333333	0	0	0	0.333333	0	0	0	0	0	1	0	0	0.75	0	0	0	1	0	0	0	1	1	0	1	trpB; tryptophan synthase beta chain [EC:4.2.1.20]
K04092	0	0	0	0	0	0	0	0	0	0	0	1	0	1	0	0	0.75	0	0	0	0	0	0	0	0	0	0	0	tyrA1; chorismate mutase [EC:5.4.99.5]
K14187	0	0	0	0	0	0	0	0	0	0	0	0	0	0	0	0	0	0	0	0.5	0	0	0	0	0	0	0	0	tyrA; chorismate mutase / prephenate dehydrogenase [EC:5.4.99.5 1.3.1.12]
K14170	0	0	0	1	1	1	0	0	0	0	1	0	1	0	0	1	0	1	0	1	1	0	0	1	0	0	0	1	pheA; chorismate mutase / prephenate dehydratase [EC:5.4.99.5 4.2.1.51]
K04516	0.5	1	0.857143	0	0	0	0.5	0	0	0	0	0	0	0	0	0	0	0	0	0	0	0	0	0	0	0	0	0	AROA1, aroA; chorismate mutase [EC:5.4.99.5]
K04517	0.5	0	0.714286	0.666667	1	1	0.5	0.333333	0	0	1	1	1	1	1	0	1	1	0	0	1	1	0	1	0	0	0	1	tyrA2; prephenate dehydrogenase [EC:1.3.1.12]
K00220	0	0	0	0	0	0	0	0.333333	0	0	0	1	0	1	0	0	1	0	0	0	0	0	0	0	0	0	0	0	tyrC; cyclohexadieny/prephenate dehydrogenase [EC:1.3.1.43 1.3.1.12]
K04518	0	0	0	1	1	1	0	1	0	0	1	1	0	1	0	1	0.75	1	0	1	1	0	0	0	0	1	0.5	0	pheA2; prephenate dehydratase [EC:4.2.1.51]
K00812	0.5	0	0.857143	1	1	0	0	0.666667	0	0	1	1	1	1	1	0	0.75	1	0	1	1	0	0	0	1	0	1	1	aspB; aspartate aminotransferase [EC:2.6.1.1]
K00813	0	0	0	0	0	0	0	0	0	0	0	0	0	0	0	0	0.25	0	0	0	0	0	0	1	0	0	0	0	aspC; aspartate aminotransferase [EC:2.6.1.1]
K11358	0	0	0	0	0	0	0	0	0	1	0	0	0	0	0	0	0	0	0	0	0	0	0	0	1	0	0	0	yhdR; aspartate aminotransferase [EC:2.6.1.1]
K00817	1	0	0.428571	1	1	1	0.5	0.666667	0	0	1	1	1	1	1	0.666667	1	1	0	1	1	1	0	0	1	1	1	1	hisC; histidinol-phosphate aminotransferase [EC:2.6.1.9]
K00500	0	0	0.428571	0	0	0	0	0	0	0	0	1	0	0	0	0	0	0	0	1	0	0	0	0	0	0	0.5	0	phhA, PAH; phenylalanine-4-hydroxylase [EC:1.14.16.1]
K18240	0	0	0	0.666667	0.5	0	0	0	0	0	1	0	0	0	0	0	0	0	0	1	0	0	0	0	0	0	0	0	xanB2; chorismate lyase / 3-hydroxybenzoate synthase [EC:4.1.3.40 4.1.3.45]
ko00410
K01579	1	1	0.428571	0	1	1	0	0	1	0	1	0	0.666667	0	1	0	0	1	0	0	1	1	0	1	1	1	0	0	panD; aspartate 1-decarboxylase [EC:4.1.1.11]
K18933	0	0	0.285714	0	0	0	0	0	0	0	0	0	0	0	0	0.333333	0	0	0	0	0	0	0	0	0	0	0	0	mfnA, adc; tyrosine decarboxylase / aspartate 1-decarboxylase [EC:4.1.1.25 4.1.1.11]
K00823	0	0	0	0	0	0	0	0	0	0	0	0	0	0	0	0	0	0	0	0	0	0	0	0	0	1	0	0	puuE; 4-aminobutyrate aminotransferase [EC:2.6.1.19]
K07250	0	0	0	0	0	0	0	0	0	0	0	0	0	0	0	0	0	0	0	0.5	0	0	0	0	0	0	0	0	gabT; 4-aminobutyrate aminotransferase / (S)-3-amino-2-methylpropionate transaminase / 5-aminovalerate transaminase [EC:2.6.1.19 2.6.1.22 2.6.1.48]
K15372	0	0	0.571429	0	0	0	0	0	1	1	0	0	0	0	0	0	0	0	0	0	0	0	0	0	0	1	0	0	toa; taurine---2-oxoglutarate transaminase [EC:2.6.1.55]
K00128	0.5	0	0.428571	0	0	0	0	1	0	0	0	0	0	1	0	0.666667	1	0	0	1	0	0	0	0	0	0	1	1	ALDH; aldehyde dehydrogenase (NAD+) [EC:1.2.1.3]
K01918	1	1	0.857143	1	1	1	0	0.333333	1	0	1	0	1	0	1	0	0	1	0	1	1	1	0	1	1	0	0.5	1	panC; pantoate--beta-alanine ligase [EC:6.3.2.1]
K17722	0	0	0.285714	0	0	0	0	1	0	0	0	0	0	0	0	0.333333	0.5	0	1	1	0	0	0	0	0	0	0	1	preT; dihydropyrimidine dehydrogenase (NAD+) subunit PreT [EC:1.3.1.1]
K17723	0	0	0.285714	0	0	0	0	1	0	0	0	0	0	1	0	0.666667	0.5	0	1	1	0	0	0	0	0	0	0	1	preA; dihydropyrimidine dehydrogenase (NAD+) subunit PreA [EC:1.3.1.1]
K01464	0	1	0.428571	0	0	0	0	0.666667	1	1	0	0	0	0	0	1	1	0	0	0.5	0	0	0	0	0	1	0	1	DPYS, dht, hydA; dihydropyrimidinase [EC:3.5.2.2]
K01431	0	0	0.285714	0	0	0	0	0	1	1	0	0	0	0	0	0.333333	0	0	1	1	0	0	0	0	0	0	0	1	UPB1, pydC; beta-ureidopropionase [EC:3.5.1.6]
K00822	0	0	0	0	0	0	0	1	0	0	0	0	0	0	0	0	0.75	0	0	1	0	0	0	0	0	0	0.5	0	E2.6.1.18; beta-alanine--pyruvate transaminase [EC:2.6.1.18]
K01692	1	1	1	0	0	0	0	0.333333	1	0	0	1	0	1	0	0.333333	1	0	0	0	0	1	0	1	0	1	1	1	paaF, echA; enoyl-CoA hydratase [EC:4.2.1.17]
K01782	0	0	0	1	1	0	0	0	0	0	1	0	0	1	0	0	1	1	0	0	0	0	0	0	0	0	0.5	0	fadJ; 3-hydroxyacyl-CoA dehydrogenase / enoyl-CoA hydratase / 3-hydroxybutyryl-CoA epimerase [EC:1.1.1.35 4.2.1.17 5.1.2.3]
K00248	1	1	0.857143	0	0	0	0	0	0	0	0	0	0	0	0	0	0	0	0	0.5	0	0	0	0	0	1	0	1	ACADS, bcd; butyryl-CoA dehydrogenase [EC:1.3.8.1]
K01578	0	0	0	0	0	0	0	0.333333	0	0	0	1	0	1	0	0	0	0	0	0	0	0	0	0	0	0	0	0	MLYCD; malonyl-CoA decarboxylase [EC:4.1.1.9]
K00140	0	0	0.428571	0	0	0	0	1	0	0	0	1	0	1	0	0.666667	1	0	0	1	0	0	0	0	0	1	1	1	mmsA, iolA, ALDH6A1; malonate-semialdehyde dehydrogenase (acetylating) / methylmalonate-semialdehyde dehydrogenase [EC:1.2.1.18 1.2.1.27]
ko00430
K00456	0	0	0.142857	0	0	0	0	0	0	0	0	0	0	0	0	0	0	0	0	0	0	0	0	0	0	0	0	0	CDO1; cysteine dioxygenase [EC:1.13.11.20]
K00681	0.5	0	0.571429	1	1	0.5	1	0	0	0	1	1	0	0	0	1	0	1	0	1	1	0	0	0	0	0	0.5	1	ggt; gamma-glutamyltranspeptidase / glutathione hydrolase [EC:2.3.2.2 3.4.19.13]
K03119	0	0	0	0	0	0	0	0	0	0	0	1	0	0	0	0	0	0	0	0	0	0	0	0	0	0	0	0	tauD; taurine dioxygenase [EC:1.14.11.17]
K03851	0	0	0	0	0	0	0	0	0	0	0	0	0	1	0	0	0.25	0	0	0	0	0	0	0	0	0	0	0	tpa; taurine-pyruvate aminotransferase [EC:2.6.1.77]
K00259	1	1	0.857143	1	1	0	1	1	1	0	1	1	0.333333	1	1	0.333333	1	0	0	1	0	1	0	0	1	0	1	1	ald; alanine dehydrogenase [EC:1.4.1.1]
K19244	0	0	0	0	0	0	0	0.666667	0	0	0	0	0	1	0	0	1	0	0	0	0	0	0	0	0	1	0	0	ala; alanine dehydrogenase [EC:1.4.1.1]
K15372	0	0	0.571429	0	0	0	0	0	1	1	0	0	0	0	0	0	0	0	0	0	0	0	0	0	0	1	0	0	toa; taurine---2-oxoglutarate transaminase [EC:2.6.1.55]
K15371	0	0	0	0	0.5	0	0	1	0	0	0	1	0	0	0	1	0	0	0	1	0	0	0	0	0	0	1	0	GDH2; glutamate dehydrogenase [EC:1.4.1.2]
K03852	0	0	0	0	0	0	0	0.333333	0	0	0	0	0	1	0	0	0.75	0	0	0	0	0	0	0	0	0	0	0	xsc; sulfoacetaldehyde acetyltransferase [EC:2.3.3.15]
K00625	0	1	0	0	0	0	0	0	0	0	0	0	0	0	0	0	0	0	0	0	0	0	0	0	0	0	0	1	E2.3.1.8, pta; phosphate acetyltransferase [EC:2.3.1.8]
K13788	0.5	0	0.142857	0	0	0	0	0	0	0	0	0	0	0	1	0	0	0	0	0	0	0	0	0	0	0	0	0	pta; phosphate acetyltransferase [EC:2.3.1.8]
K00925	0.5	1	0.142857	1	1	0	0.5	0	1	1	0	0	0	0	1	0	0.5	0	1	0	1	0	0	0	0	0	0	1	ackA; acetate kinase [EC:2.7.2.1]
ko00440
K05306	0	0	0	0	0	0	0	0	0	0	0	0	0	0	0	0	0	0	0	0	0	0	0	0	0	1	0	0	phnX; phosphonoacetaldehyde hydrolase [EC:3.11.1.1]
K19670	0	0	0	0	0	0	0	0	0	0	0	0	0	1	0	0	0.5	0	0	0	0	0	0	0	0	0	0	0	phnA; phosphonoacetate hydrolase [EC:3.11.1.2]
K00206	0	0	0	0	0	0	0	0	0	0	0	0	0	1	0	0	0.5	0	0	0	0	0	0	0	0	0	0	0	phnY; phosphonoacetaldehyde dehydrogenase [EC:1.2.1.-]
K03430	0.5	0	0	0	0	0	0	0	0	0	0	0	0	1	0	0	0.5	0	0	0	0	0	0	0	0	1	0.5	0	phnW; 2-aminoethylphosphonate-pyruvate transaminase [EC:2.6.1.37]
K06162	0	0	0	0	0	0	0	0	0	0	0	0	0	0	0	0	0.25	0	0	0	0	0	0	0	0	0	0	0	phnM; alpha-D-ribose 1-methylphosphonate 5-triphosphate diphosphatase [EC:3.6.1.63]
K06167	1	1	0.857143	0	0	0	0	0.666667	0	0	0	0	0	1	1	0	1	0	0	0	0	1	0	0	0	0	0	0	phnP; phosphoribosyl 1,2-cyclic phosphate phosphodiesterase [EC:3.1.4.55]
ko00450
K01739	0.5	0	0.857143	0	0	0	0	0	1	0	0	0	0	0	0	0	0	0	0	1	0	0	0	1	0	0	0	1	metB; cystathionine gamma-synthase [EC:2.5.1.48]
K01760	0.5	1	0.857143	0	0	0	0	0.333333	1	0	0	0	0	1	0	0.333333	0	0	0	1	0	0	0	1	0	0	0.5	1	metC; cysteine-S-conjugate beta-lyase [EC:4.4.1.13]
K14155	0	0	0.285714	0	0	0	0.5	0	0	0	0	0	1	0	0	0.333333	1	0	0	0	0	0	0	0	0	1	0	0	patB, malY; cysteine-S-conjugate beta-lyase [EC:4.4.1.13]
K00548	0.5	1	0.571429	1	1	0	1	0.333333	0	1	1	0	0.666667	0	1	0.666667	0	1	1	1	1	1	0	1	0	1	0.5	1	metH, MTR; 5-methyltetrahydrofolate--homocysteine methyltransferase [EC:2.1.1.13]
K00549	0	0	0	0	0.5	0.5	0	0	0	0	1	0	1	1	0	0	0.75	0	0	0	0	0	0	0	0	0	0.5	0	metE; 5-methyltetrahydropteroyltriglutamate--homocysteine methyltransferase [EC:2.1.1.14]
K01758	0.5	0	0.857143	0	0	0	0	0	0	0	0	0	0	0	0	0.333333	0	0	0	1	0	0	0	1	0	0	0	0	CTH; cystathionine gamma-lyase [EC:4.4.1.1]
K01761	0	1	0.142857	0	0	0	0	0	0	0	0	1	0	1	0	0.333333	0.5	0	0	0	0	0	0	0	0	0	0.5	1	E4.4.1.11; methionine-gamma-lyase [EC:4.4.1.11]
K11717	0.5	1	0.714286	0	0	0.5	0.5	1	0	0	0	1	0	1	1	0.666667	1	0	0	1	0	0	1	1	0	1	1	1	sufS; cysteine desulfurase / selenocysteine lyase [EC:2.8.1.7 4.4.1.16]
K00384	1	1	0.714286	1	1	1	1	1	0	1	1	1	0.666667	1	1	0.333333	1	1	1	0.5	1	1	0	1	1	0	1	1	trxB, TRR; thioredoxin reductase (NADPH) [EC:1.8.1.9]
K12527	0	1	0	0	0	0	0	0	0	1	0	0	0	0	0	0	0	0	0	0	0	0	0	0	0	0	0	1	ygfK; putative selenate reductase [EC:1.97.1.9]
K12528	0	0	0	0	0	0	0	0	0	0	0	0	0	0	0	0	0	0	0	0	0	0	0	0	0	1	0	0	xdhD; putative selenate reductase molybdopterin-binding subunit
K00955	0	0	0	0	0	0	0	0	0	0	0	0	0	0	0	0	0	0	0	0	0	0	0	0	0	0	1	0	cysNC; bifunctional enzyme CysN/CysC [EC:2.7.7.4 2.7.1.25]
K00956	0.5	1	0.571429	0	0	0	0	0.666667	0	0	1	0	0.333333	0	1	0	0	0	0	0	0	0	0	0	0	0	1	0	cysN; sulfate adenylyltransferase subunit 1 [EC:2.7.7.4]
K00957	0.5	1	0.714286	0	0	0	0	0.666667	0	0	1	0	0.333333	0	1	0	0	0	1	0	0	0	0	0	0	0	1	1	cysD; sulfate adenylyltransferase subunit 2 [EC:2.7.7.4]
K00958	0	0	0	0.666667	1	0	0	0	0	0	0	0	0.666667	1	0	1	1	1	1	1	1	1	0	0	1	1	0	0	sat, met3; sulfate adenylyltransferase [EC:2.7.7.4]
K01008	0	0	0	0	0	0	1	0.333333	1	1	0	0	0	0	0	0	0.25	0	1	0	1	0	0	0	1	1	0	0	selD, SEPHS; selenide, water dikinase [EC:2.7.9.3]
K01042	0	0	0	0	0	0	0	0	0	0	0	0	0	0	0	0	0	0	0	0	0	0	0	0	1	1	0	0	selA; L-seryl-tRNA(Ser) seleniumtransferase [EC:2.9.1.1]
K01874	1	1	1	0.333333	1	0.5	1	1	1	0	1	0	1	1	1	1	1	1	1	0.5	1	1	1	1	1	1	0.5	1	MARS, metG; methionyl-tRNA synthetase [EC:6.1.1.10]
ko00460
K05349	0.5	0	0.142857	0	0	0	1	0	0	0	0	0	0	0	0	0	0	0	0	0	0	0	0	1	0	0	0	1	bglX; beta-glucosidase [EC:3.2.1.21]
K05350	0	0	0	0	0	0	0	0	0	0	0	0	0	0	0	0	0.25	0	0	0	0	0	0	0	0	1	0	0	bglB; beta-glucosidase [EC:3.2.1.21]
K01501	1	0	0.428571	0	0	0	0	0	0	0	0	0	0	0	0	0	0	0	0	1	0	0	0	0	0	0	0.5	0	E3.5.5.1; nitrilase [EC:3.5.5.1]
K00681	0.5	0	0.571429	1	1	0.5	1	0	0	0	1	1	0	0	0	1	0	1	0	1	1	0	0	0	0	0	0.5	1	ggt; gamma-glutamyltranspeptidase / glutathione hydrolase [EC:2.3.2.2 3.4.19.13]
K01424	1	1	1	0	0	0	0.5	0	1	0	0	0	0	0	0	0	0	0	1	0	0	1	0	0	0	0	0	1	E3.5.1.1, ansA, ansB; L-asparaginase [EC:3.5.1.1]
K13051	1	0	0.714286	0	0	0	0.5	0	0	0	0	0	0	0	0	0	0	0	0	0	0	0	0	0	0	0	1	1	ASRGL1, iaaA; L-asparaginase / beta-aspartyl-peptidase [EC:3.5.1.1 3.4.19.5]
K01914	0	0	0	0	0	0	0.5	0	0	1	0	0	0	0	0	0	0	0	0	0	0	0	0	0	0	0	0	0	asnA; aspartate--ammonia ligase [EC:6.3.1.1]
K00600	0	1	0.714286	1	1	0	0.5	1	1	1	1	1	1	1	1	0.666667	1	1	0	1	1	0	1	1	1	1	1	1	glyA, SHMT; glycine hydroxymethyltransferase [EC:2.1.2.1]
ko00471
K23265	0	1	0	0	0	0	0	0.666667	0	0	0	1	1	1	1	0	1	0	0	0	0	1	1	1	1	0	0.5	0	purQ; phosphoribosylformylglycinamidine synthase subunit PurQ / glutaminase [EC:6.3.5.3 3.5.1.2]
K00261	0	0	0	1	1	0	0	0	0	0	1	0	0	1	1	0	0.5	0	0	0	1	0	0	0	0	0	0	0	GLUD1_2, gdhA; glutamate dehydrogenase (NAD(P)+) [EC:1.4.1.3]
K01776	1	1	0.857143	0	0	0	1	0	0	0	0	0	0.666667	1	0	0	1	0	1	0	1	0	0	1	1	1	0	1	murI; glutamate racemase [EC:5.1.1.3]
K01924	1	1	0.714286	1	1	1	1	1	1	1	1	1	1	1	1	1	1	1	0	1	1	0	0	1	1	1	0.5	1	murC; UDP-N-acetylmuramate--alanine ligase [EC:6.3.2.8]
K01925	1	1	0.714286	1	1	0.5	0.5	0	1	0	1	0	0	1	1	0	1	1	0	0	1	0	0	0	1	1	1	1	murD; UDP-N-acetylmuramoylalanine--D-glutamate ligase [EC:6.3.2.9]
K23169	0	0	0	0	0	0	0	0.666667	0	0	0	0	0	0	0	0.333333	0	0	0	0.5	0	0	0	0	0	0	0	0	murD2; UDP-N-acetylmuramoyl-L-alanine---L-glutamate ligase [EC:6.3.2.53]
K23170	0	0	0	0	0	0	0	0.666667	0	0	0	0	0	0	0	0.333333	0	0	0	0.5	0	0	0	0	0	0	0	0	murL; UDP-N-acetyl-alpha-D-muramoyl-L-alanyl-L-glutamate epimerase [EC:5.1.1.23]
ko00472
K00824	0	0	0	1	1	1	0.5	0.333333	0	0	1	0	0	1	0	0	1	1	0	0	1	0	0	0	0	0	0	0	dat; D-alanine transaminase [EC:2.6.1.21]
K17899	0	0	0	0	0	0	0	0	0	1	0	0	0	0	0	0	0	0	0	0	0	0	0	0	0	0	0	0	oraS; D-ornithine 4,5-aminomutase subunit alpha [EC:5.4.3.5]
K21672	0	0	0	0	0	0	0	0	0	1	0	0	0	0	0	0	0	0	0	0	0	0	0	0	0	0	0	0	ord; 2,4-diaminopentanoate dehydrogenase [EC:1.4.1.12 1.4.1.26]
K21898	0.5	1	0	0	0.5	0	0	0	0	0	1	0	0	0	0	0	0	0	0	0	0	0	0	0	0	0	0	1	orr; ornithine racemase [EC:5.1.1.12]
K19746	0	0	0	0	0	0	0	0	0	0	0	0	0	0	0	0	1	0	0	0	0	0	0	0	0	0	0	0	dauA; D-arginine dehydrogenase [EC:1.4.99.6]
ko00473
K01775	0.5	1	1	0.666667	1	1	1	1	1	0	1	0	0.666667	1	0	0.666667	1	1	0	1	1	1	1	1	1	0	1	1	alr; alanine racemase [EC:5.1.1.1]
K01921	0.5	1	0.857143	1	1	1	0.5	0.666667	1	1	1	0	0.666667	1	1	0.666667	0.75	1	0	1	1	1	1	0	1	1	1	0	ddl; D-alanine-D-alanine ligase [EC:6.3.2.4]
K00824	0	0	0	1	1	1	0.5	0.333333	0	0	1	0	0	1	0	0	1	1	0	0	1	0	0	0	0	0	0	0	dat; D-alanine transaminase [EC:2.6.1.21]
K14188	0	0	0	0	0	0	0	0	0	0	0	0	0	0	0	0	0	0	0	0	1	0	0	0	0	0	0	0	dltC; D-alanine--poly(phosphoribitol) ligase subunit 2 [EC:6.1.1.13]
ko00480
K00681	0.5	0	0.571429	1	1	0.5	1	0	0	0	1	1	0	0	0	1	0	1	0	1	1	0	0	0	0	0	0.5	1	ggt; gamma-glutamyltranspeptidase / glutathione hydrolase [EC:2.3.2.2 3.4.19.13]
K00682	0	0	0	0	0	0	0	0.666667	0	0	0	0	0	0	0	0	0	0	0	0	0	0	0	0	0	0	0	0	GGCT; gamma-glutamylcyclotransferase [EC:4.3.2.9]
K07232	0	0	0	0	0	0	0	0.666667	0	0	0	0	0	1	0	0	1	0	0	0	0	0	0	0	0	0	0	0	CHAC, chaC; glutathione-specific gamma-glutamylcyclotransferase [EC:4.3.2.7]
K01469	0	0	0	0	0.5	0	0	0	0	0	0	0	0	1	0	0	0.75	1	0	0	0	0	0	0	0	0	1	0	OPLAH, OXP1, oplAH; 5-oxoprolinase (ATP-hydrolysing) [EC:3.5.2.9]
K07160	0.5	0	0.428571	0	0	0	0	0.666667	0	0	0	0	0	0	0	0.333333	0.5	0	0	0.5	0	0	0	0	0	0	0	0	pxpA; 5-oxoprolinase (ATP-hydrolysing) subunit A [EC:3.5.2.9]
K06048	0	0	0	0	0	0	0	0.666667	0	0	0	0	0	0	0	0	0	0	0	0	0	0	0	0	0	0	1	0	gshA, ybdK; glutamate---cysteine ligase / carboxylate-amine ligase [EC:6.3.2.2 6.3.-.-]
K01919	0	0	0	0.333333	1	0	0	1	0	0	0	1	0	1	0	0.333333	1	0	0	1	0	0	0	0	0	0	0.5	0	gshA; glutamate--cysteine ligase [EC:6.3.2.2]
K01920	0	0	0.142857	0.666667	1	0.5	0	0.666667	0	0	1	1	0	1	0	0.666667	1	1	0	1	1	0	0	0	0	0	1	0	gshB; glutathione synthase [EC:6.3.2.3]
K01255	0	1	0	0.666667	1	0.5	1	1	0	0	1	0	1	1	0	0.666667	1	1	0	1	1	1	0	1	1	0	0.5	1	CARP, pepA; leucyl aminopeptidase [EC:3.4.11.1]
K01256	0	0	0.142857	1	1	1	0	0.333333	0	0	0	1	1	1	0	0.666667	0.75	1	1	1	1	0	0	0	0	0	0	0	pepN; aminopeptidase N [EC:3.4.11.2]
K01270	0	1	1	0	0	0	1	0	1	1	0	0	0	0	0	0.333333	0	0	0	0	0	0	0	0	0	0	0	1	pepD; dipeptidase D [EC:3.4.13.-]
K00799	0	0	0	1	1	1	0	1	0	0	1	1	0	1	0	1	1	1	1	1	1	0	0	0	0	0	1	0	GST, gst; glutathione S-transferase [EC:2.5.1.18]
K00383	0	0	0	1	0	0.5	0	0.666667	0	0	1	0	0	1	0	0.666667	1	1	0	1	1	0	0	0	0	0	1	0	GSR, gor; glutathione reductase (NADPH) [EC:1.8.1.7]
K00031	0	0	0	1	0	0	1	0.333333	0	0	0	1	0	1	0	0	1	1	0	0	0	0	0	1	0	1	1	0	IDH1, IDH2, icd; isocitrate dehydrogenase [EC:1.1.1.42]
K00033	0	0	0	1	1	0	0.5	0.666667	0	0	1	0	0	0	1	0	0.5	1	0	0	1	0	0	1	1	0	0	1	PGD, gnd, gntZ; 6-phosphogluconate dehydrogenase [EC:1.1.1.44 1.1.1.343]
K00036	0	0	0	1	1	0	0.5	0.666667	0	0	1	1	0	1	1	0	0.75	1	0	0	1	0	0	0	1	1	0	0	G6PD, zwf; glucose-6-phosphate 1-dehydrogenase [EC:1.1.1.49 1.1.1.363]
K00432	1	0	0.571429	0	0	0	0.5	0	1	0	0	0	0	0	0	0.666667	0	0	0	0.5	0	0	0	1	0	0	0.5	1	gpx; glutathione peroxidase [EC:1.11.1.9]
K01581	0	0	0	0	0	0	0	0.333333	0	0	0	0	0	0	0	0	0	0	0	0	0	0	0	0	0	0	0	0	E4.1.1.17, ODC1, speC, speF; ornithine decarboxylase [EC:4.1.1.17]
K00797	0.5	0	0	1	1	0	0	0	0	0	1	0	0.333333	0	1	0	0	1	0	0.5	1	0	0	1	0	0	0	1	speE, SRM; spermidine synthase [EC:2.5.1.16]
K10808	1	0	0	0	0	0	0	0	0	0	0	0	0	0	0	0	0	0	0	0	0	0	0	0	0	0	0	0	RRM2; ribonucleoside-diphosphate reductase subunit M2 [EC:1.17.4.1]
ko00510
K00729	0	0	0	0	0	0	0	0	0	0	0	0	0	0	0	0	0	0	0	0	0	1	0	0	0	1	0	0	ALG5; dolichyl-phosphate beta-glucosyltransferase [EC:2.4.1.117]
K00721	0.5	1	0.714286	0	0	1	1	0	0	0	1	0	0	0	0	0	0	0	1	0	0	0	0	1	1	1	0	1	DPM1; dolichol-phosphate mannosyltransferase [EC:2.4.1.83]
ko00513
K12373	1	0	0.285714	0	0	0	1	0	0	0	0	0	0	0	0	0	0	0	1	0	0	0	0	1	0	0	0	1	HEXA_B; hexosaminidase [EC:3.2.1.52]
ko00512
ko00515
ko00514
K09667	0	0	0	0.666667	0	0	0	0	0	0	1	0	0	0	0	0.333333	0	0	0	1	1	0	0	0	1	0	0	0	OGT; protein O-GlcNAc transferase [EC:2.4.1.255]
ko00532
ko00534
ko00533
ko00531
K01207	1	1	1	1	1	1	0.5	0.666667	0	0	1	0	1	1	1	0.333333	0.5	1	1	1	1	0	0	0	1	1	1	0	nagZ; beta-N-acetylhexosaminidase [EC:3.2.1.52]
K01136	0.5	0	0	0	0	0	0.5	0	1	0	0	0	0	0	1	0	0	0	0	0	0	0	0	0	0	0	0	0	IDS; iduronate 2-sulfatase [EC:3.1.6.13]
K01135	0	0	0	0	0	0	1	0	0	0	0	0	0	0	0	0	0	0	0	0	0	0	0	0	0	0	0	1	ARSB; arylsulfatase B [EC:3.1.6.12]
K01565	0.5	0	0.142857	0	0	0	1	0	0	0	0	0	0	0	1	0	0	0	0	0	0	0	0	1	0	0	0	1	SGSH; N-sulfoglucosamine sulfohydrolase [EC:3.10.1.1]
K10532	1	0	0.285714	0	0	0	1	0	0	0	0	0	0	0	1	0	0	0	1	0	0	0	0	0	0	0	0	1	HGSNAT; heparan-alpha-glucosaminide N-acetyltransferase [EC:2.3.1.78]
K12373	1	0	0.285714	0	0	0	1	0	0	0	0	0	0	0	0	0	0	0	1	0	0	0	0	1	0	0	0	1	HEXA_B; hexosaminidase [EC:3.2.1.52]
ko00563
ko00601
K00718	0	0	0	0	0	0	0	0	0	0	0	0	0	0	0	0	0	0	0	0	0	0	1	0	0	0	0	0	FUT1_2; galactoside 2-L-fucosyltransferase 1/2 [EC:2.4.1.69]
ko00603
K07407	0	0	0.142857	0	0	0	1	0	0	0	0	0	0	0	0	0	0	0	0	0	0	0	0	1	0	0	0	1	E3.2.1.22B, galA, rafA; alpha-galactosidase [EC:3.2.1.22]
K12373	1	0	0.285714	0	0	0	1	0	0	0	0	0	0	0	0	0	0	0	1	0	0	0	0	1	0	0	0	1	HEXA_B; hexosaminidase [EC:3.2.1.52]
K00718	0	0	0	0	0	0	0	0	0	0	0	0	0	0	0	0	0	0	0	0	0	0	1	0	0	0	0	0	FUT1_2; galactoside 2-L-fucosyltransferase 1/2 [EC:2.4.1.69]
ko00604
K12373	1	0	0.285714	0	0	0	1	0	0	0	0	0	0	0	0	0	0	0	1	0	0	0	0	1	0	0	0	1	HEXA_B; hexosaminidase [EC:3.2.1.52]
ko00540
K00677	1	1	1	0.666667	1	1	1	0.666667	1	0	1	0	1	1	1	0.666667	1	1	1	1	1	1	0	1	0	0	0.5	1	lpxA; UDP-N-acetylglucosamine acyltransferase [EC:2.3.1.129]
K02535	0	0	0	1	1	1	0	0.666667	0	0	1	0	1	1	1	0.333333	1	1	1	1	1	0	0	1	0	0	0.5	0	lpxC; UDP-3-O-[3-hydroxymyristoyl] N-acetylglucosamine deacetylase [EC:3.5.1.108]
K16363	1	1	1	0	0	0	1	0	1	0	0	0	0	0	1	0	0	0	0	0	0	0	0	1	0	0	0	1	lpxC-fabZ; UDP-3-O-[3-hydroxymyristoyl] N-acetylglucosamine deacetylase / 3-hydroxyacyl-[acyl-carrier-protein] dehydratase [EC:3.5.1.108 4.2.1.59]
K02536	1	1	1	0.666667	1	1	1	0.666667	1	0	1	0	1	1	1	1	1	1	1	1	1	0	0	0	0	0	0.5	1	lpxD; UDP-3-O-[3-hydroxymyristoyl] glucosamine N-acyltransferase [EC:2.3.1.191]
K03269	1	1	1	0.666667	1	1	1	0.666667	0	0	1	0	1	0	0	1	0	1	0	1	1	0	0	1	0	0	0	1	lpxH; UDP-2,3-diacylglucosamine hydrolase [EC:3.6.1.54]
K00748	1	1	1	0.666667	1	1	1	0.666667	1	0	1	0	1	1	1	0.666667	1	1	1	1	1	1	0	1	1	0	0.5	1	lpxB; lipid-A-disaccharide synthase [EC:2.4.1.182]
K00912	0.5	1	0.857143	1	1	0.5	0.5	0	0	0	1	1	0.666667	0	1	1	1	1	1	1	1	1	0	0	1	0	1	1	lpxK; tetraacyldisaccharide 4'-kinase [EC:2.7.1.130]
K06041	0	1	0.714286	1	1	1	1	0	0	0	0	1	1	1	1	0.666667	1	1	0	1	1	1	0	0	1	0	0.5	0	kdsD, kpsF; arabinose-5-phosphate isomerase [EC:5.3.1.13]
K01627	0	1	0.714286	0.333333	1	1	0.5	0	1	0	0	1	1	1	1	0.333333	0.75	1	0	0.5	1	1	0	0	1	0	0.5	1	kdsA; 2-dehydro-3-deoxyphosphooctonate aldolase (KDO 8-P synthase) [EC:2.5.1.55]
K03270	0	1	1	1	1	1	0.5	0	0	0	1	0	1	0	0	1	0	1	1	1	1	0	0	0	1	0	0	1	kdsC; 3-deoxy-D-manno-octulosonate 8-phosphate phosphatase (KDO 8-P phosphatase) [EC:3.1.3.45]
K00979	0.5	1	1	1	1	1	1	0	0	0	1	1	1	1	1	1	0.75	1	0	1	1	1	0	1	1	0	0.5	1	kdsB; 3-deoxy-manno-octulosonate cytidylyltransferase (CMP-KDO synthetase) [EC:2.7.7.38]
K02527	0.5	1	0.857143	0.666667	1	1	0.5	0	1	0	0	1	1	1	1	0.666667	1	1	1	1	1	1	0	1	1	0	1	1	kdtA, waaA; 3-deoxy-D-manno-octulosonic-acid transferase [EC:2.4.99.12 2.4.99.13 2.4.99.14 2.4.99.15]
K02517	0.5	1	0.857143	1	1	1	0.5	0	0	0	1	0	0.666667	1	1	1	0.25	1	1	1	1	0	0	1	1	0	1	1	lpxL, htrB; Kdo2-lipid IVA lauroyltransferase/acyltransferase [EC:2.3.1.241 2.3.1.-]
K09953	0	0	0	0	0	0.5	0	0	1	0	0	0	0	0	0	0	0	0	0	0	0	0	0	0	1	0	0	1	lpxR; lipid A 3-O-deacylase [EC:3.1.1.-]
K03760	0	0	0.142857	0	0	0	0	0	0	0	1	0	0.333333	0	0	0	0.25	0	0	0	0	0	0	0	0	0	0	0	eptA, pmrC; lipid A ethanolaminephosphotransferase [EC:2.7.8.43]
K12976	1	1	0.571429	0.666667	0	1	0	1	1	0	0	1	0	0	1	0	0.5	0	0	0.5	0	0	0	0	0	0	1	1	pagL; lipid A 3-O-deacylase [EC:3.1.1.-]
K11211	0	0	0	0.666667	0	0	0	0	0	0	0	0	0	0	0	0.666667	0.25	1	0	1	0	0	0	0	0	0	0	0	kdkA; 3-deoxy-D-manno-octulosonic acid kinase [EC:2.7.1.166]
K03271	0	0	0.142857	1	1	0.5	0	0	0	1	1	0	1	0	1	0.333333	0	0	0	0	1	1	0	1	1	0	0	1	gmhA, lpcA; D-sedoheptulose 7-phosphate isomerase [EC:5.3.1.28]
K03272	0	0	0	1	1	1	0	0	0	0	0	0	0.666667	0	0	0	0	0	0	0	1	1	0	0	1	0	0	0	gmhC, hldE, waaE, rfaE; D-beta-D-heptose 7-phosphate kinase / D-beta-D-heptose 1-phosphate adenosyltransferase [EC:2.7.1.167 2.7.7.70]
K21344	0	0	0	0	0.5	0	0	0	0	0	0	0	0	0	0	0	0	0	0	0	0	0	0	0	0	0	0	0	rfaE1; D-glycero-beta-D-manno-heptose-7-phosphate kinase [EC:2.7.1.167]
K03273	0	0	0	1	1	0	0	0	0	0	0	1	0.666667	0	0	0	0	1	0	0	1	1	0	0	1	0	0	1	gmhB; D-glycero-D-manno-heptose 1,7-bisphosphate phosphatase [EC:3.1.3.82 3.1.3.83]
K21345	0	0	0	0	0	0	0	0	0	0	0	0	0	0	0	0	0	0	0	0	0	0	0	0	0	0	0	1	rfaE2; D-glycero-beta-D-manno-heptose 1-phosphate adenylyltransferase [EC:2.7.7.70]
K03274	0	0	0	0	0	0.5	1	0	0	0	0	0	0.666667	0	1	0	0	0	0	0	0	1	0	0	1	0	0	1	gmhD, rfaD; ADP-L-glycero-D-manno-heptose 6-epimerase [EC:5.1.3.20]
K07031	0	0	0	0	0	0	0	0	0	0	0	0	0	0	0	0	0	0	1	0	1	0	0	0	0	0	0	0	hddA; D-glycero-alpha-D-manno-heptose-7-phosphate kinase [EC:2.7.1.168]
K15669	0	0	0	0	0	0	0	0	0	0	0	0	0	0	0	0	0	0	0	0	1	0	0	0	0	0	0	0	hddC; D-glycero-alpha-D-manno-heptose 1-phosphate guanylyltransferase [EC:2.7.7.71]
K02841	0	0	0	0.333333	1	0.5	0	0	0	0	0	0	1	0	1	0	0	0	0	0	1	0	0	1	1	0	0	0	waaC, rfaC; heptosyltransferase I [EC:2.4.-.-]
K02843	0	0	0	0	1	0	0	0	0	0	0	0	0.666667	0	1	0	0	0	0	0	0	0	0	0	1	0	0	1	waaF, rfaF; heptosyltransferase II [EC:2.4.-.-]
K02848	0	0	0	0	1	0	0	0	0	0	0	0	0	0	0	0	0	0	0	0	0	0	0	0	0	0	0	0	waaP, rfaP; heptose I phosphotransferase [EC:2.7.1.-]
K19353	0	0	0.428571	0	0	0	0	0	0	0	0	0	0	0	0	0	0	0	0	0	0	0	0	0	0	0	0	0	eptC; heptose-I-phosphate ethanolaminephosphotransferase [EC:2.7.8.-]
K02844	0	0	0	0	1	0	0	0	0	0	0	0	0	0	0	0	0	0	0	0	0	0	0	0	0	0	0	0	waaG, rfaG; UDP-glucose:(heptosyl)LPS alpha-1,3-glucosyltransferase [EC:2.4.1.-]
K02847	0	1	0.285714	1	0	0.5	1	1	1	0	0	0	0.666667	1	0	0.333333	0.25	1	0	1	0	0	1	0	0	0	0	0	waaL, rfaL; O-antigen ligase [EC:2.4.1.-]
ko00550
K00790	1	1	0.857143	0.666667	1	1	0	1	1	1	1	0	1	1	1	0	1	1	0	1	1	0	1	1	1	1	1	1	murA; UDP-N-acetylglucosamine 1-carboxyvinyltransferase [EC:2.5.1.7]
K00075	1	1	0.857143	1	1	1	0.5	1	0	0	1	1	1	1	1	0.333333	1	1	0	1	1	1	1	1	1	1	0.5	1	murB; UDP-N-acetylmuramate dehydrogenase [EC:1.3.1.98]
K01924	1	1	0.714286	1	1	1	1	1	1	1	1	1	1	1	1	1	1	1	0	1	1	0	0	1	1	1	0.5	1	murC; UDP-N-acetylmuramate--alanine ligase [EC:6.3.2.8]
K01925	1	1	0.714286	1	1	0.5	0.5	0	1	0	1	0	0	1	1	0	1	1	0	0	1	0	0	0	1	1	1	1	murD; UDP-N-acetylmuramoylalanine--D-glutamate ligase [EC:6.3.2.9]
K01928	0.5	1	1	1	1	0.5	0.5	0.333333	1	0	1	0	0.666667	1	1	0.666667	1	1	1	1	1	1	0	0	1	1	0.5	1	murE; UDP-N-acetylmuramoyl-L-alanyl-D-glutamate--2,6-diaminopimelate ligase [EC:6.3.2.13]
K01921	0.5	1	0.857143	1	1	1	0.5	0.666667	1	1	1	0	0.666667	1	1	0.666667	0.75	1	0	1	1	1	1	0	1	1	1	0	ddl; D-alanine-D-alanine ligase [EC:6.3.2.4]
K01929	1	1	0.857143	1	1	0.5	1	0.333333	0	0	1	0	0	1	1	0.666667	1	1	0	1	1	1	0	0	1	1	1	1	murF; UDP-N-acetylmuramoyl-tripeptide--D-alanyl-D-alanine ligase [EC:6.3.2.10]
K15792	0	0	0	0	0	0	0	0	0	0	0	0	0	0	0	0	0	0	0	0	0	0	0	0	1	0	0	0	murEF; murE/murF fusion protein [EC:6.3.2.13 6.3.2.10]
K06153	0.5	1	1	1	1	0.5	0	1	1	0	1	1	1	0	1	1	0.75	1	1	0.5	1	0	1	1	1	0	0.5	1	bacA; undecaprenyl-diphosphatase [EC:3.6.1.27]
K19302	0.5	1	0.714286	1	0	0	1	0.333333	1	1	0	0	0	0	0	0	0	0	0	0	1	0	0	0	1	0	0	1	bcrC; undecaprenyl-diphosphatase [EC:3.6.1.27]
K01000	1	1	1	1	1	0.5	0.5	0.666667	1	1	1	0	1	1	1	0.666667	1	1	0	1	1	1	1	0	1	1	1	1	mraY; phospho-N-acetylmuramoyl-pentapeptide-transferase [EC:2.7.8.13]
K02563	1	1	1	1	1	0	0.5	1	0	0	1	0	1	1	0	0.666667	1	1	0	1	1	0	1	1	1	1	1	1	murG; UDP-N-acetylglucosamine--N-acetylmuramyl-(pentapeptide) pyrophosphoryl-undecaprenol N-acetylglucosamine transferase [EC:2.4.1.227]
K03814	0	0	0.142857	0	0	0	0	0.333333	0	0	0	0	0	0	0	0	0.5	0	0	0	0	0	0	1	0	0	0	1	mtgA; monofunctional glycosyltransferase [EC:2.4.1.129]
K05366	1	0	0.857143	1	1	0.5	0	1	1	0	1	1	1	1	1	1	1	1	0	1	1	0	1	1	1	0	1	1	mrcA; penicillin-binding protein 1A [EC:2.4.1.129 3.4.16.4]
K05365	0	0	0	1	1	0	0	0	0	0	0	0	0	0	0	1	0	1	0	1	1	0	0	0	0	0	0	0	mrcB; penicillin-binding protein 1B [EC:2.4.1.129 3.4.16.4]
K05367	1	1	0.714286	0.333333	0	0	0	0	0	0	0	0	0	0	1	0.666667	0.75	0	0	0	0	0	0	1	0	0	0.5	1	pbpC; penicillin-binding protein 1C [EC:2.4.1.129]
K05515	1	1	0.857143	1	1	1	0	0	0	0	1	1	1	0	1	1	1	1	0	1	1	0	1	0	1	1	0.5	1	mrdA; penicillin-binding protein 2 [EC:3.4.16.4]
K03587	0.5	1	0.857143	1	1	0.5	0.5	0.333333	1	0	0	0	0	1	1	0.666667	1	1	1	1	1	0	1	0	0	1	0	1	ftsI; cell division protein FtsI (penicillin-binding protein 3) [EC:3.4.16.4]
K07258	0	0	0	1	1	1	0	1	0	1	1	1	0	1	1	1	1	1	0	1	1	0	0	0	1	0	1	0	dacC, dacA, dacD; serine-type D-Ala-D-Ala carboxypeptidase (penicillin-binding protein 5/6) [EC:3.4.16.4]
K07259	1	1	0.428571	0	0	0.5	1	0	0	0	0	0	0	0	0	0	1	0	0	0	0	1	0	0	1	0	0	1	dacB; serine-type D-Ala-D-Ala carboxypeptidase/endopeptidase (penicillin-binding protein 4) [EC:3.4.16.4 3.4.21.-]
K07260	0	0	0.571429	0	0	0	0	0	0	1	0	0	0	0	0	1	0	0	0	1	0	0	0	0	0	0	0	0	vanY; zinc D-Ala-D-Ala carboxypeptidase [EC:3.4.17.14]
ko00511
K01186	0	0	0	0	0	0	0.5	0	0	0	0	0	0	0	1	0	0	0	0	0	0	0	0	1	0	0	0	0	NEU1; sialidase-1 [EC:3.2.1.18]
K12357	0	0	0	0	0	0	0.5	0	0	0	0	0	0	0	0	0	0	0	0	0	0	0	0	0	0	0	0	0	NEU2_3_4; sialidase-2/3/4 [EC:3.2.1.18]
K01190	0.5	0	0	0	0	0	1	0	0	0	0	0	0	0	0	0	0	0	0	0	0	0	0	0	0	0	0	1	lacZ; beta-galactosidase [EC:3.2.1.23]
K12373	1	0	0.285714	0	0	0	1	0	0	0	0	0	0	0	0	0	0	0	1	0	0	0	0	1	0	0	0	1	HEXA_B; hexosaminidase [EC:3.2.1.52]
K01191	0	0	0	0	0	0	1	0	0	0	0	0	0	0	0	0	0	0	0	0	0	0	0	1	0	0	0	0	MAN2C1; alpha-mannosidase [EC:3.2.1.24]
K01192	0	0	0.142857	0	0	0	0.5	0	0	0	0	0	0	0	0	0	0	1	0	0	0	0	0	0	0	0	0	1	E3.2.1.25, MANBA, manB; beta-mannosidase [EC:3.2.1.25]
K01206	0	0	0.142857	0	0	0	1	0	0	0	0	0	0	0	0	0	0	0	0	0	0	0	0	1	0	0	0	1	FUCA; alpha-L-fucosidase [EC:3.2.1.51]
K15923	0	0	0	0	0	0	1	0	0	0	0	0	0	0	0	0	0	0	0	0	0	0	0	1	0	0	0	0	AXY8, FUC95A, afcA; alpha-L-fucosidase 2 [EC:3.2.1.51]
K01444	0	0	0.142857	0	0	0	1	0	0	0	0	0	0	0	0	0	0	0	0	0	0	0	0	0	0	0	0	0	AGA, aspG; N4-(beta-N-acetylglucosaminyl)-L-asparaginase [EC:3.5.1.26]
K17108	0	0	0	0	0	0	0.5	0	0	0	0	0	0	0	0	0	0	0	0	0	0	0	0	0	0	0	0	1	GBA2; non-lysosomal glucosylceramidase [EC:3.2.1.45]
ko00571
K13668	0	0	0	0	0.5	0	0	0	0	0	0	0	0	0	0	0	0	0	0	0	0	0	0	0	0	0	0	0	pimB; phosphatidyl-myo-inositol dimannoside synthase [EC:2.4.1.346]
K14340	0	0	0	0	0	0	0	0	0	0	1	0	0	0	0	0	0	0	0	0	0	0	0	1	1	1	0	0	K14340; mannosyltransferase [EC:2.4.1.-]
K23176	0	0	0	0	0	0	0	0	0	0	0	0	0	0	0	0	0	0	0	0	0	0	0	1	0	0	0	0	mtxT; methylthioxylose transferase
ko00572
K02851	0.5	1	0	0	1	0	0	0	1	0	1	0	0.333333	0	0	0.333333	0	1	0	0	1	0	1	1	1	0	0	0	wecA, tagO, rfe; UDP-GlcNAc:undecaprenyl-phosphate/decaprenyl-phosphate GlcNAc-1-phosphate transferase [EC:2.7.8.33 2.7.8.35]
[truncated: 5,519 more rows]

## Sheet: D100S
freq	f__Geopsychrobacteraceae	f__Sulfurovaceae	f__SZUA-152	f__Thiomicrospiraceae	f__NBLH01	f__Desulfobacteraceae	f__Methylomonadaceae	f__Kangiellaceae	f__Hydrothermia_unclassified_unclassified	f__Hyphomicrobiaceae	f__Emcibacteraceae	f__Flavobacteriaceae	f__4572-128	f__Maricaulaceae	f__Thiotrichaceae	f__Hydrogenimonadaceae	f__Victivallaceae	f__Desulfobulbaceae	f__Mariprofundaceae	f__RBG-16-57-12	f__F082	f__Sulfurospirillaceae	Function
ko00010	Glycolysis / Gluconeogenesis
K00845	0	0	0	0	0	0	0	0	0	0	0	0	0	0	0	0	1	0	0	1	0	0	glk; glucokinase [EC:2.7.1.2]
K01810	1	0.5	0.5	0	0	1	1	1	0	1	0	1	0	1	1	1	1	1	1	1	1	1	GPI, pgi; glucose-6-phosphate isomerase [EC:5.3.1.9]
K13810	0	0	0.5	0	0	0	0	0	0	0	0	0	0	0	0	0	0	0	0	0	0	0	tal-pgi; transaldolase / glucose-6-phosphate isomerase [EC:2.2.1.2 5.3.1.9]
K00850	1	0	0	0	1	0	0	0	0	0	0	1	0	0	0	0	0	0	0	0	0	0	pfkA, PFK; 6-phosphofructokinase 1 [EC:2.7.1.11]
K21071	0	0	1	0	1	1	0	0	0	1	0	0.333333	0	0	1	0	0	1	0	0	1	0	pfk, pfp; ATP-dependent phosphofructokinase / diphosphate-dependent phosphofructokinase [EC:2.7.1.11 2.7.1.90]
K00918	0	0	0	0	0	0	0	0	0	0	0	0	1	0	0	0	0	0	0	0	0	0	pfkC; ADP-dependent phosphofructokinase/glucokinase [EC:2.7.1.146 2.7.1.147]
K00895	0	0	0	0	0	1	1	0	0	0	0	0	0	0	0	0	1	0	0	0	0	0	pfp, PFP; diphosphate-dependent phosphofructokinase [EC:2.7.1.90]
K03841	1	1	1	0	1	0	1	0	0	0	0	1	1	1	1	1	0	1	0	1	0	1	FBP, fbp; fructose-1,6-bisphosphatase I [EC:3.1.3.11]
K11532	0	0	0	0	0	0	0	0	0	0	0.5	0	0	0	0	0	0	0	0	0	0	0	glpX-SEBP; fructose-1,6-bisphosphatase II / sedoheptulose-1,7-bisphosphatase [EC:3.1.3.11 3.1.3.37]
K04041	0	0	0	0	0	0	0	0	0	0	0	0	0	0	0	0	0	0	0	0	1	0	fbp3; fructose-1,6-bisphosphatase III [EC:3.1.3.11]
K01624	0.5	1	1	1	0	1	1	0	1	1	1	1	1	1	1	1	1	1	1	1	1	1	FBA, fbaA; fructose-bisphosphate aldolase, class II [EC:4.1.2.13]
K01622	0	0	0	0	0	0	0	0	1	0	0	0	0	0	0	0	0	0	0	0	0	0	K01622; fructose 1,6-bisphosphate aldolase/phosphatase [EC:4.1.2.13 3.1.3.11]
K01803	1	1	1	1	1	1	0.5	1	1	1	1	1	1	1	1	1	1	1	0	1	1	1	TPI, tpiA; triosephosphate isomerase (TIM) [EC:5.3.1.1]
K00134	1	0.5	1	0	1	1	1	1	0	1	1	1	0	1	1	1	1	0	1	1	1	1	GAPDH, gapA; glyceraldehyde 3-phosphate dehydrogenase [EC:1.2.1.12]
K00927	1	1	1	0	1	1	0.5	1	0	1	1	1	1	1	1	0	1	1	1	1	1	1	PGK, pgk; phosphoglycerate kinase [EC:2.7.2.3]
K01834	0	0.5	0	0	0	0	0	0	0	1	0	0.333333	0	1	0	0	0	0	0	0	0	0	PGAM, gpmA; 2,3-bisphosphoglycerate-dependent phosphoglycerate mutase [EC:5.4.2.11]
K15633	1	0.5	1	1	1	1	1	1	0	0	1	1	1	0	1	1	1	0	1	1	1	1	gpmI; 2,3-bisphosphoglycerate-independent phosphoglycerate mutase [EC:5.4.2.12]
K15635	1	0	0	0	0	0	0	0	0	0	0	0	0	0	0	0	1	0	0	0	0	0	apgM; 2,3-bisphosphoglycerate-independent phosphoglycerate mutase [EC:5.4.2.12]
K01689	1	1	1	1	1	1	1	1	1	1	1	1	1	1	1	1	1	1	0	1	1	0	ENO, eno; enolase [EC:4.2.1.11]
K00873	0.5	0	1	1	1	1	1	1	0	1	1	1	1	1	1	1	1	1	1	1	1	1	PK, pyk; pyruvate kinase [EC:2.7.1.40]
K00163	0.5	0	1	1	0	0	1	1	0	0	0	0	0	0	1	0	0	0	0	1	0	0	aceE; pyruvate dehydrogenase E1 component [EC:1.2.4.1]
K00161	0	0	0	0	0	0	0	0	0	1	0.5	0.666667	0	1	0	0	0	0	1	0	0	0	PDHA, pdhA; pyruvate dehydrogenase E1 component alpha subunit [EC:1.2.4.1]
K00162	0	0	0	0	0	0	0	0	0	1	1	1	0	1	0	0	0	0	1	0	0	0	PDHB, pdhB; pyruvate dehydrogenase E1 component beta subunit [EC:1.2.4.1]
K00627	0	0	1	1	0	0	1	0	0	1	0.5	0.666667	0	1	1	0	0	0	0	1	0	0	DLAT, aceF, pdhC; pyruvate dehydrogenase E2 component (dihydrolipoamide acetyltransferase) [EC:2.3.1.12]
K00382	1	0	1	1	0	1	1	1	0	1	1	1	0	1	1	0	1	0	1	1	1	0	DLD, lpd, pdhD; dihydrolipoamide dehydrogenase [EC:1.8.1.4]
K00169	0	0.5	0	0	0	1	0	0	1	0	0	0	0	0	0	1	0	0	0	0	0	0	porA; pyruvate ferredoxin oxidoreductase alpha subunit [EC:1.2.7.1]
K00170	0	0.5	0	0	0	0	0	0	0	0	0	0	0	0	0	1	0	0	0	0	0	0	porB; pyruvate ferredoxin oxidoreductase beta subunit [EC:1.2.7.1]
K00172	0	1	0	0	0	1	0	0	1	0	0	0	0	0	0	0	0	0	0	0	0	0	porG; pyruvate ferredoxin oxidoreductase gamma subunit [EC:1.2.7.1]
K00171	0	0.5	0	0	0	0	0	0	0	0	0.5	0	0	0	0	1	0	0	0	0	0	0	porD; pyruvate ferredoxin oxidoreductase delta subunit [EC:1.2.7.1]
K03737	1	0	0	0	1	1	1	0	0	0	0	1	1	0	0	0	1	1	1	0	1	1	por, nifJ; pyruvate-ferredoxin/flavodoxin oxidoreductase [EC:1.2.7.1 1.2.7.-]
K00174	1	0.5	0	0	1	1	0	0	1	0	1	1	1	1	0	0	1	0	0	0	1	1	korA, oorA, oforA; 2-oxoglutarate/2-oxoacid ferredoxin oxidoreductase subunit alpha [EC:1.2.7.3 1.2.7.11]
K00175	1	0.5	0	0	1	1	0	0	1	0	1	1	1	1	0	0	1	0	0	0	1	0	korB, oorB, oforB; 2-oxoglutarate/2-oxoacid ferredoxin oxidoreductase subunit beta [EC:1.2.7.3 1.2.7.11]
K00121	0	0	0.5	0	0	0	0	0	0	0	1	0	0	0	0	0	0	0	0	0	0	0	frmA, ADH5, adhC; S-(hydroxymethyl)glutathione dehydrogenase / alcohol dehydrogenase [EC:1.1.1.284 1.1.1.1]
K13953	0	0	0	0	0	0	0	0	0	0	0	0	0	0	0	0	0	1	0	0	0	0	adhP; alcohol dehydrogenase, propanol-preferring [EC:1.1.1.1]
K00128	0	0	0	0	0	0	0	1	0	0	1	0.333333	0	1	0	0	0	0	0	0	1	0	ALDH; aldehyde dehydrogenase (NAD+) [EC:1.2.1.3]
K00138	0	0	0	0	0	0	1	0	0	0	0	0.666667	0	0	0	1	0	0	0	0	0	0	aldB; aldehyde dehydrogenase [EC:1.2.1.-]
K01895	0	1	1	0	0	1	1	0	0	1	0.5	1	0	1	1	1	0	1	0	1	1	0	ACSS1_2, acs; acetyl-CoA synthetase [EC:6.2.1.1]
K01785	0	0	0	0	0	0	0	0	0	0	0	0.333333	0	0	0	0	0	0	0	0	0	0	galM, GALM; aldose 1-epimerase [EC:5.1.3.3]
K20866	0.5	0	0	0	1	0	0	0	0	0	0	0	0	0	0	0	0	0	0	0	1	0	yihX; glucose-1-phosphatase [EC:3.1.3.10]
K01835	0	0	1	0	0	0	1	0	0	0	0	0	1	0	0	0	0	0	0	1	1	0	pgm; phosphoglucomutase [EC:5.4.2.2]
K15778	0	0.5	1	0	0	1	1	1	0	1	0	0	0	1	1	0	0	0	0	1	0	0	pmm-pgm; phosphomannomutase / phosphoglucomutase [EC:5.4.2.8 5.4.2.2]
K00886	0	0	0	0	0	0	0	0	0	0	0	1	0	0	0	0	0	0	0	0	0	0	ppgK; polyphosphate glucokinase [EC:2.7.1.63]
K01792	0	0.5	1	0	0	0	1	0	0	0	0	0	0	0	0	0	1	1	0	1	0	0	E5.1.3.15; glucose-6-phosphate 1-epimerase [EC:5.1.3.15]
K11389	0.5	0	0	0	0	0	0	0	0	0	0	0	0	0	0	0	0	0	0	0	0	1	gapor; glyceraldehyde-3-phosphate dehydrogenase (ferredoxin) [EC:1.2.7.6]
K01596	0	0	0	0	0	1	0	0	0	1	0	0	0	0	0	0	1	1	0	0	0	0	E4.1.1.32, pckA, PCK; phosphoenolpyruvate carboxykinase (GTP) [EC:4.1.1.32]
K01610	1	1	0	0	1	0	0	0	0	0	1	1	1	1	0	0	0	0	0	0	1	1	E4.1.1.49, pckA; phosphoenolpyruvate carboxykinase (ATP) [EC:4.1.1.49]
ko00020	Citrate cycle (TCA cycle)
K01647	1	0.5	1	1	0	1	1	1	1	1	1	1	1	1	1	1	1	1	0	1	1	1	CS, gltA; citrate synthase [EC:2.3.3.1]
K01648	0	0.5	0	0	0	0	0	0	0	0	0	0	0	0	0	1	0	0	0	0	0	1	ACLY; ATP citrate (pro-S)-lyase [EC:2.3.3.8]
K15230	0	0.5	0	0	0	0	0	0	0	0	0	0	0	0	0	1	0	0	0	0	0	0	aclA; ATP-citrate lyase alpha-subunit [EC:2.3.3.8]
K15231	0	0.5	0	0	0	0	0	0	0	0	0	0	0	0	0	1	0	0	0	0	0	1	aclB; ATP-citrate lyase beta-subunit [EC:2.3.3.8]
K01681	0.5	0	0	0	0	1	0.5	0	0	1	1	0	0	1	0	0	0	0	1	0	0	0	ACO, acnA; aconitate hydratase [EC:4.2.1.3]
K01682	0.5	1	1	0	1	0	1	0	0	0	0	0	1	0	1	1	0	0	0	1	0	1	acnB; aconitate hydratase 2 / 2-methylisocitrate dehydratase [EC:4.2.1.3 4.2.1.99]
K00031	0	0	1	0	0	1	1	0	1	1	1	0.666667	0	1	1	0	1	1	0	0	0	0	IDH1, IDH2, icd; isocitrate dehydrogenase [EC:1.1.1.42]
K00030	0	0	0	0	0	0	1	0	0	0	0	0	0	0	0	0	0	0	0	0	0	0	IDH3; isocitrate dehydrogenase (NAD+) [EC:1.1.1.41]
K00164	0	0	1	0	0	0	1	0	0	1	0.5	0.333333	0	1	1	0	0	0	0	1	1	0	OGDH, sucA; 2-oxoglutarate dehydrogenase E1 component [EC:1.2.4.2]
K00658	1	0	1	0	0	0	1	0	0	1	1	0.666667	0	1	1	0	0	0	1	1	1	0	DLST, sucB; 2-oxoglutarate dehydrogenase E2 component (dihydrolipoamide succinyltransferase) [EC:2.3.1.61]
K00382	1	0	1	1	0	1	1	1	0	1	1	1	0	1	1	0	1	0	1	1	1	0	DLD, lpd, pdhD; dihydrolipoamide dehydrogenase [EC:1.8.1.4]
K00174	1	0.5	0	0	1	1	0	0	1	0	1	1	1	1	0	0	1	0	0	0	1	1	korA, oorA, oforA; 2-oxoglutarate/2-oxoacid ferredoxin oxidoreductase subunit alpha [EC:1.2.7.3 1.2.7.11]
K00175	1	0.5	0	0	1	1	0	0	1	0	1	1	1	1	0	0	1	0	0	0	1	0	korB, oorB, oforB; 2-oxoglutarate/2-oxoacid ferredoxin oxidoreductase subunit beta [EC:1.2.7.3 1.2.7.11]
K00177	0.5	0.5	0	0	1	1	0	0	0	0	0.5	1	1	0	0	0	0	0	0	0	1	1	korC, oorC; 2-oxoglutarate ferredoxin oxidoreductase subunit gamma [EC:1.2.7.3]
K00176	0.5	0.5	0	0	0	1	0	0	0	0	1	1	1	0	0	0	0	0	0	0	1	1	korD, oorD; 2-oxoglutarate ferredoxin oxidoreductase subunit delta [EC:1.2.7.3]
K01902	0.5	1	0.5	1	1	0	1	0	0	1	1	1	1	1	1	0	0	0	0	1	1	1	sucD; succinyl-CoA synthetase alpha subunit [EC:6.2.1.5]
K01903	1	1	0.5	0	0	0	1	0	1	1	0.5	1	0	1	1	0	0	1	0	1	1	0	sucC; succinyl-CoA synthetase beta subunit [EC:6.2.1.5]
K00234	0	0	0	0	0	0	0.5	0	0	0	0	0	0	0	0	0	0	0	0	0	0	0	SDHA, SDH1; succinate dehydrogenase (ubiquinone) flavoprotein subunit [EC:1.3.5.1]
K00239	1	0.5	1	1	1	0	1	0	1	1	0.5	1	0	1	1	1	0	0	0	1	1	0	sdhA, frdA; succinate dehydrogenase / fumarate reductase, flavoprotein subunit [EC:1.3.5.1 1.3.5.4]
K00240	1	1	1	1	1	1	1	0	0	1	0.5	1	1	1	1	1	0	1	1	1	1	1	sdhB, frdB; succinate dehydrogenase / fumarate reductase, iron-sulfur subunit [EC:1.3.5.1 1.3.5.4]
K00241	1	0	1	0	1	0	1	1	1	1	0.5	1	1	1	1	0	0	1	0	1	1	0	sdhC, frdC; succinate dehydrogenase / fumarate reductase, cytochrome b subunit
K00242	0	0	1	0	0	0	1	1	0	1	0.5	0	0	1	1	0	0	0	0	1	0	0	sdhD, frdD; succinate dehydrogenase / fumarate reductase, membrane anchor subunit
K00245	0	0	0	0	0	1	0	0	0	0	0	0	0	0	0	0	0	0	0	0	0	1	frdB; fumarate reductase iron-sulfur subunit [EC:1.3.5.4]
K00246	0	0	0	0	0	1	0	0	0	0	0	0	0	0	0	0	0	0	0	0	0	1	frdC; fumarate reductase subunit C
K00247	0.5	0	0	0	0	0	0	0	0	0	0	0	0	0	0	0	0	0	0	0	0	0	frdD; fumarate reductase subunit D
K01676	1	0	1	0	0	1	0	1	0	0	1	0	0	0	1	0	0	1	0	1	0	0	E4.2.1.2A, fumA, fumB; fumarate hydratase, class I [EC:4.2.1.2]
K01677	0	0	0	0	0	0	0	0	0	0	0	0	0	0	0	1	0	0	0	0	0	1	E4.2.1.2AA, fumA; fumarate hydratase subunit alpha [EC:4.2.1.2]
K01678	0	0	0	0	0	0	0	0	0	0	0	0	0	0	0	1	0	0	0	0	0	1	E4.2.1.2AB, fumB; fumarate hydratase subunit beta [EC:4.2.1.2]
K01679	1	1	0	0	1	1	1	0	1	1	0	1	1	1	0	0	1	0	0	0	1	0	E4.2.1.2B, fumC, FH; fumarate hydratase, class II [EC:4.2.1.2]
K00024	1	1	1	0	1	0	1	0	0	1	1	0.666667	1	1	0	1	0	1	0	0	1	0	mdh; malate dehydrogenase [EC:1.1.1.37]
K00116	0	0.5	0	1	0	0	0	0	0	0	0	0	0	0	1	1	0	0	0	0	0	1	mqo; malate dehydrogenase (quinone) [EC:1.1.5.4]
K01958	1	0	0	0	0	0	0	0	0	0	0	0	0	0	1	0	0	0	0	0	0	0	PC, pyc; pyruvate carboxylase [EC:6.4.1.1]
K01959	0	0	1	0	0	0	0	0	0	0	0	0	0	0	0	0	0	0	0	1	0	0	pycA; pyruvate carboxylase subunit A [EC:6.4.1.1]
K01960	0	0	1	0	0	0	0	0	0	0	0	0	0	0	0	0	0	0	1	1	0	0	pycB; pyruvate carboxylase subunit B [EC:6.4.1.1]
K01610	1	1	0	0	1	0	0	0	0	0	1	1	1	1	0	0	0	0	0	0	1	1	E4.1.1.49, pckA; phosphoenolpyruvate carboxykinase (ATP) [EC:4.1.1.49]
K01596	0	0	0	0	0	1	0	0	0	1	0	0	0	0	0	0	1	1	0	0	0	0	E4.1.1.32, pckA, PCK; phosphoenolpyruvate carboxykinase (GTP) [EC:4.1.1.32]
K00163	0.5	0	1	1	0	0	1	1	0	0	0	0	0	0	1	0	0	0	0	1	0	0	aceE; pyruvate dehydrogenase E1 component [EC:1.2.4.1]
K00161	0	0	0	0	0	0	0	0	0	1	0.5	0.666667	0	1	0	0	0	0	1	0	0	0	PDHA, pdhA; pyruvate dehydrogenase E1 component alpha subunit [EC:1.2.4.1]
K00162	0	0	0	0	0	0	0	0	0	1	1	1	0	1	0	0	0	0	1	0	0	0	PDHB, pdhB; pyruvate dehydrogenase E1 component beta subunit [EC:1.2.4.1]
K00627	0	0	1	1	0	0	1	0	0	1	0.5	0.666667	0	1	1	0	0	0	0	1	0	0	DLAT, aceF, pdhC; pyruvate dehydrogenase E2 component (dihydrolipoamide acetyltransferase) [EC:2.3.1.12]
K00169	0	0.5	0	0	0	1	0	0	1	0	0	0	0	0	0	1	0	0	0	0	0	0	porA; pyruvate ferredoxin oxidoreductase alpha subunit [EC:1.2.7.1]
K00170	0	0.5	0	0	0	0	0	0	0	0	0	0	0	0	0	1	0	0	0	0	0	0	porB; pyruvate ferredoxin oxidoreductase beta subunit [EC:1.2.7.1]
K00172	0	1	0	0	0	1	0	0	1	0	0	0	0	0	0	0	0	0	0	0	0	0	porG; pyruvate ferredoxin oxidoreductase gamma subunit [EC:1.2.7.1]
K00171	0	0.5	0	0	0	0	0	0	0	0	0.5	0	0	0	0	1	0	0	0	0	0	0	porD; pyruvate ferredoxin oxidoreductase delta subunit [EC:1.2.7.1]
K03737	1	0	0	0	1	1	1	0	0	0	0	1	1	0	0	0	1	1	1	0	1	1	por, nifJ; pyruvate-ferredoxin/flavodoxin oxidoreductase [EC:1.2.7.1 1.2.7.-]
ko00030	Pentose phosphate pathway
K01810	1	0.5	0.5	0	0	1	1	1	0	1	0	1	0	1	1	1	1	1	1	1	1	1	GPI, pgi; glucose-6-phosphate isomerase [EC:5.3.1.9]
K13810	0	0	0.5	0	0	0	0	0	0	0	0	0	0	0	0	0	0	0	0	0	0	0	tal-pgi; transaldolase / glucose-6-phosphate isomerase [EC:2.2.1.2 5.3.1.9]
K00036	0	0	1	0	0	0	1	0	0	0	0.5	0	0	0	0	0	1	1	1	1	0	1	G6PD, zwf; glucose-6-phosphate 1-dehydrogenase [EC:1.1.1.49 1.1.1.363]
K01057	0	0	1	0	0	0	1	0	0	0	0.5	0	0	0	0	0	1	0	0	1	0	1	PGLS, pgl, devB; 6-phosphogluconolactonase [EC:3.1.1.31]
K07404	0	0	0.5	0	0	0	0	0	0	0	0	0.333333	0	0	0	0	1	0	0	0	0	0	pgl; 6-phosphogluconolactonase [EC:3.1.1.31]
K00033	0	0	1	0	0	0	1	1	1	0	0.5	0	0	0	0	0	1	1	1	1	0	0	PGD, gnd, gntZ; 6-phosphogluconate dehydrogenase [EC:1.1.1.44 1.1.1.343]
K01783	1	1	1	0	1	1	1	1	1	1	0.5	1	0	1	1	1	1	1	1	1	1	1	rpe, RPE; ribulose-phosphate 3-epimerase [EC:5.1.3.1]
K00615	1	1	1	1	1	1	1	0	1	1	1	1	1	1	1	1	1	1	1	1	1	1	E2.2.1.1, tktA, tktB; transketolase [EC:2.2.1.1]
K00616	1	1	1	0	1	1	1	0	0	0	1	1	1	1	0	0	0	1	0	1	0	0	E2.2.1.2, talA, talB; transaldolase [EC:2.2.1.2]
K01807	0	0	1	1	0	0	1	0	0	1	0	0	0	1	1	0	0	0	1	1	0	0	rpiA; ribose 5-phosphate isomerase A [EC:5.3.1.6]
K01808	1	1	0	0	1	1	0	0	0	0	1	1	1	0	0	1	0	1	0	0	1	0	rpiB; ribose 5-phosphate isomerase B [EC:5.3.1.6]
K08093	0	0	0	0	0	0	1	0	0	0	0	0	0	0	0	0	0	0	0	0	0	0	hxlA; 3-hexulose-6-phosphate synthase [EC:4.1.2.43]
K08094	0	0	0	0	0	0	1	0	0	0	0	0	0	0	0	0	0	0	0	0	0	0	hxlB; 6-phospho-3-hexuloisomerase [EC:5.3.1.27]
K01621	0	0	1	0	0	0	1	0	0	0	0	0	0	0	0	0	0	0	0	1	0	0	xfp, xpk; xylulose-5-phosphate/fructose-6-phosphate phosphoketolase [EC:4.1.2.9 4.1.2.22]
K01619	0.5	0	0	0	1	0	0	1	0	0	1	1	0	1	0	0	0	0	0	0	1	0	deoC, DERA; deoxyribose-phosphate aldolase [EC:4.1.2.4]
K00852	0	0	0	0	0	0	0	0	0	0	0	0	0	0	0	0	1	0	0	0	0	0	rbsK, R; ribokinase [EC:2.7.1.15]
K01839	1	0	0	0	0	0	0	0	0	0	1	0	0	1	0	0	0	0	0	0	0	0	deoB; phosphopentomutase [EC:5.4.2.7]
K01835	0	0	1	0	0	0	1	0	0	0	0	0	1	0	0	0	0	0	0	1	1	0	pgm; phosphoglucomutase [EC:5.4.2.2]
K15778	0	0.5	1	0	0	1	1	1	0	1	0	0	0	1	1	0	0	0	0	1	0	0	pmm-pgm; phosphomannomutase / phosphoglucomutase [EC:5.4.2.8 5.4.2.2]
K05774	0	0	0	0	0	0	0	0	0	0	0	0	0	0	0	0	0	1	0	0	0	0	phnN; ribose 1,5-bisphosphokinase [EC:2.7.4.23]
K00948	1	1	1	1	1	1	1	0	1	1	1	1	1	1	1	1	1	1	1	1	1	0	PRPS, prsA; ribose-phosphate pyrophosphokinase [EC:2.7.6.1]
K01690	0	0	0	0	0	0	1	0	0	0	0.5	0	0	0	0	0	0	1	0	0	0	1	edd; phosphogluconate dehydratase [EC:4.2.1.12]
K01625	0	0	0	0	1	0	1	0	0	0	0.5	0	0	0	0	0	1	1	0	0	0	1	eda; 2-dehydro-3-deoxyphosphogluconate aldolase / (4S)-4-hydroxy-2-oxoglutarate aldolase [EC:4.1.2.14 4.1.3.42]
K06152	0	0	0	0	0	0	0	0	0	0	0	0.333333	0	0	0	1	0	0	0	0	1	0	E1.1.99.3G; gluconate 2-dehydrogenase gamma chain [EC:1.1.99.3]
K00874	0	0	0	0	1	0	0	0	0	0	0.5	0.333333	0	0	0	0	1	0	0	0	0	0	kdgK; 2-dehydro-3-deoxygluconokinase [EC:2.7.1.45]
K03738	1	0	0	0	1	1	0	0	0	0	0	0	1	0	1	0	0	1	0	0	0	1	aor; aldehyde:ferredoxin oxidoreductase [EC:1.2.7.5]
K11529	0.5	0	0.5	0	0	0	1	0	1	1	0.5	0	0	0	1	0	0	0	0	0	0	0	gck, gckA, GLYCTK; glycerate 2-kinase [EC:2.7.1.165]
K01624	0.5	1	1	1	0	1	1	0	1	1	1	1	1	1	1	1	1	1	1	1	1	1	FBA, fbaA; fructose-bisphosphate aldolase, class II [EC:4.1.2.13]
K01622	0	0	0	0	0	0	0	0	1	0	0	0	0	0	0	0	0	0	0	0	0	0	K01622; fructose 1,6-bisphosphate aldolase/phosphatase [EC:4.1.2.13 3.1.3.11]
K03841	1	1	1	0	1	0	1	0	0	0	0	1	1	1	1	1	0	1	0	1	0	1	FBP, fbp; fructose-1,6-bisphosphatase I [EC:3.1.3.11]
K11532	0	0	0	0	0	0	0	0	0	0	0.5	0	0	0	0	0	0	0	0	0	0	0	glpX-SEBP; fructose-1,6-bisphosphatase II / sedoheptulose-1,7-bisphosphatase [EC:3.1.3.11 3.1.3.37]
K04041	0	0	0	0	0	0	0	0	0	0	0	0	0	0	0	0	0	0	0	0	1	0	fbp3; fructose-1,6-bisphosphatase III [EC:3.1.3.11]
K00850	1	0	0	0	1	0	0	0	0	0	0	1	0	0	0	0	0	0	0	0	0	0	pfkA, PFK; 6-phosphofructokinase 1 [EC:2.7.1.11]
K21071	0	0	1	0	1	1	0	0	0	1	0	0.333333	0	0	1	0	0	1	0	0	1	0	pfk, pfp; ATP-dependent phosphofructokinase / diphosphate-dependent phosphofructokinase [EC:2.7.1.11 2.7.1.90]
K00918	0	0	0	0	0	0	0	0	0	0	0	0	1	0	0	0	0	0	0	0	0	0	pfkC; ADP-dependent phosphofructokinase/glucokinase [EC:2.7.1.146 2.7.1.147]
K00895	0	0	0	0	0	1	1	0	0	0	0	0	0	0	0	0	1	0	0	0	0	0	pfp, PFP; diphosphate-dependent phosphofructokinase [EC:2.7.1.90]
ko00040	Pentose and glucuronate interconversions
K01815	0	0	0	0	0	0	0	1	0	0	0	0	0	0	0	0	0	0	0	0	0	0	kduI; 4-deoxy-L-threo-5-hexosulose-uronate ketol-isomerase [EC:5.3.1.17]
K00065	0	0	0	0	0	0	0	1	0	0	0	0	0	0	0	0	0	0	0	0	0	0	kduD; 2-dehydro-3-deoxy-D-gluconate 5-dehydrogenase [EC:1.1.1.127]
K01812	0	0	0	0	0	0	0	0	0	0	0	0	0	0	0	0	1	0	0	0	0	0	uxaC; glucuronate isomerase [EC:5.3.1.12]
K00041	0	0	0	0	0	0	0	0	0	0	0	0	0	0	0	0	1	0	0	0	0	0	uxaB; tagaturonate reductase [EC:1.1.1.58]
K01685	0	0	0	0	0	0	0	0	0	0	0	0	0	0	0	0	1	0	0	0	0	0	uxaA; altronate hydrolase [EC:4.2.1.7]
K01686	0	0	0	0	0	0	0	0	0	0	0.5	0.333333	0	0	0	0	1	0	0	0	0	0	uxuA; mannonate dehydratase [EC:4.2.1.8]
K21619	0	0	0	0	0	0	0	0	0	0	0	0	0	0	0	0	1	0	0	0	0	0	uxaE; tagaturonate epimerase [EC:5.1.2.7]
K18106	0	0	0	0	0	1	0	0	0	0	0	0	0	0	0	0	1	0	0	0	0	0	GAAA; D-galacturonate reductase [EC:1.1.1.-]
K01195	0	0	0	0	0	0	0	0	0	0	0	0.333333	0	0	0	0	1	0	0	0	0	0	uidA, GUSB; beta-glucuronidase [EC:3.2.1.31]
K16190	0	0	0	0	0	0	0	0	0	0	0	0	0	0	0	0	1	0	0	0	0	0	GLCAK; glucuronokinase [EC:2.7.1.43]
K00012	1	0	1	1	1	0	1	0	0	1	0	1	1	1	1	1	1	0	1	0	1	0	UGDH, ugd; UDPglucose 6-dehydrogenase [EC:1.1.1.22]
K00963	0	0.5	1	0	0	1	1	0	0	1	0	0	0	1	1	0	1	1	1	1	0	1	UGP2, galU, galF; UTP--glucose-1-phosphate uridylyltransferase [EC:2.7.7.9]
K03079	0	0	0	0	0	0	0	0	0	0	0	0	0	0	0	0	1	0	0	0	0	0	ulaE, sgaU, sgbU; L-ribulose-5-phosphate 3-epimerase [EC:5.1.3.22]
K01783	1	1	1	0	1	1	1	1	1	1	0.5	1	0	1	1	1	1	1	1	1	1	1	rpe, RPE; ribulose-phosphate 3-epimerase [EC:5.1.3.1]
K00853	0	0	0	0	0	0	0	0	0	0	0	0	0	0	0	0	1	0	0	0	0	0	araB; L-ribulokinase [EC:2.7.1.16]
K00854	0	0	0	0	0	0	0.5	0	0	0	0	0	0	0	1	0	1	0	0	0	0	0	xylB, XYLB; xylulokinase [EC:2.7.1.17]
K01805	0	0	0	0	0	0	0.5	0	0	0	0	0	0	0	1	0	0	0	0	0	0	0	xylA; xylose isomerase [EC:5.3.1.5]
K00848	0	0	0	0	0	0	0	0	0	0	0	0	0	0	0	0	1	0	0	0	0	0	rhaB; rhamnulokinase [EC:2.7.1.5]
K01629	0	0	0	0	0	0	0	0	0	0	0	0	0	1	0	0	0	0	0	0	0	0	rhaD; rhamnulose-1-phosphate aldolase [EC:4.1.2.19]
K09988	0	0	0	0	0	0	0	0	0	0	0	0	0	0	0	0	1	0	0	0	0	0	lyxA; D-lyxose ketol-isomerase [EC:5.3.1.15]
K00078	0	0	0	0	0	0	0	0	0	0	0	0.333333	0	0	0	0	1	0	0	0	0	0	DHDH; dihydrodiol dehydrogenase / D-xylose 1-dehydrogenase (NADP) [EC:1.3.1.20 1.1.1.179]
K14273	0	0	0	0	1	0	1	0	0	0	0	0	0	0	0	0	0	0	0	0	0	0	xdh; D-xylose 1-dehydrogenase (NADP+) [EC:1.1.1.179]
K13877	0.5	0	0	0	0	0	0	0	0	0	0	0.666667	0	0	0	0	0	0	0	0	0	0	aldH; 2,5-dioxopentanoate dehydrogenase [EC:1.2.1.26]
K22935	0	0	1	0	0	0	0	0	0	0	0	0	0	0	1	0	0	0	0	1	0	0	XK1, psk; D-ribulokinase [EC:2.7.1.47]
K21681	0	0	0	0	0	1	0	0	0	0	0.5	0	0	0	0	0	0	0	0	0	0	0	bcs1; ribitol-5-phosphate 2-dehydrogenase (NADP+) / D-ribitol-5-phosphate cytidylyltransferase [EC:1.1.1.405 2.7.7.40]
ko00051	Fructose and mannose metabolism
K01218	0	0.5	0	0	0	0	0	0	0	0	0	0	0	0	0	0	0	0	0	0	1	0	gmuG; mannan endo-1,4-beta-mannosidase [EC:3.2.1.78]
K01809	0	0	0	0	1	0	0	0	0	0	0	1	1	0	0	0	1	0	0	0	1	0	manA, MPI; mannose-6-phosphate isomerase [EC:5.3.1.8]
K16011	0	0	1	1	0	1	1	0	0	0	1	0	0	0	0	1	0	1	0	0	0	0	algA, xanB, rfbA, wbpW, pslB; mannose-1-phosphate guanylyltransferase / mannose-6-phosphate isomerase [EC:2.7.7.13 5.3.1.8]
K01840	0.5	0	0	1	0	0	1	0	0	0	0.5	0	0	0	0	0	0	1	0	0	0	0	manB; phosphomannomutase [EC:5.4.2.8]
K15778	0	0.5	1	0	0	1	1	1	0	1	0	0	0	1	1	0	0	0	0	1	0	0	pmm-pgm; phosphomannomutase / phosphoglucomutase [EC:5.4.2.8 5.4.2.2]
K16881	0.5	0	0	0	0	0	0	0	0	0	0	0	0	0	0	0	0	0	0	0	0	0	K16881; mannose-1-phosphate guanylyltransferase / phosphomannomutase [EC:2.7.7.13 5.4.2.8]
K00971	0.5	0	1	1	1	1	1	0	0	1	1	1	1	1	0	1	1	1	0	0	1	0	manC, cpsB; mannose-1-phosphate guanylyltransferase [EC:2.7.7.13]
K01711	1	0	0.5	0	1	0	0.5	0	0	1	0	0.666667	1	0	0	1	1	1	0	0	1	0	gmd, GMDS; GDPmannose 4,6-dehydratase [EC:4.2.1.47]
K02377	0.5	0	0.5	0	1	0	0.5	0	0	1	0	0.666667	0	0	0	1	1	0	0	1	1	0	TSTA3, fcl; GDP-L-fucose synthase [EC:1.1.1.271]
K01818	0	0	0	0	0	0	0	0	0	0	0	0	0	0	0	0	1	0	0	0	0	0	fucI; L-fucose/D-arabinose isomerase [EC:5.3.1.25 5.3.1.3]
K01628	0.5	0	0	0	1	0	0	0	0	1	0	0	0	0	0	0	1	0	0	0	0	1	fucA; L-fuculose-phosphate aldolase [EC:4.1.2.17]
K07046	0	0	0	0	0	0	0	1	0	0	0	0	0	0	0	0	0	0	0	0	0	0	K07046; L-fuconolactonase [EC:3.1.1.-]
K18336	0	0	0	0	0	0	0	0	0	0	0.5	0	0	0	0	0	0	0	0	0	0	0	K18336; 2,4-diketo-3-deoxy-L-fuconate hydrolase [EC:3.7.1.-]
K01813	0	0	0	0	0	0	0	0	0	0	0	0	0	0	0	0	1	0	0	0	0	0	rhaA; L-rhamnose isomerase [EC:5.3.1.14]
K00848	0	0	0	0	0	0	0	0	0	0	0	0	0	0	0	0	1	0	0	0	0	0	rhaB; rhamnulokinase [EC:2.7.1.5]
K01629	0	0	0	0	0	0	0	0	0	0	0	0	0	1	0	0	0	0	0	0	0	0	rhaD; rhamnulose-1-phosphate aldolase [EC:4.1.2.19]
K07026	0	0	0	0	0	0	0	0	1	0	0	0	0	0	0	0	0	0	0	0	0	0	E3.1.3.70; mannosyl-3-phosphoglycerate phosphatase [EC:3.1.3.70]
K00850	1	0	0	0	1	0	0	0	0	0	0	1	0	0	0	0	0	0	0	0	0	0	pfkA, PFK; 6-phosphofructokinase 1 [EC:2.7.1.11]
K21071	0	0	1	0	1	1	0	0	0	1	0	0.333333	0	0	1	0	0	1	0	0	1	0	pfk, pfp; ATP-dependent phosphofructokinase / diphosphate-dependent phosphofructokinase [EC:2.7.1.11 2.7.1.90]
K00895	0	0	0	0	0	1	1	0	0	0	0	0	0	0	0	0	1	0	0	0	0	0	pfp, PFP; diphosphate-dependent phosphofructokinase [EC:2.7.1.90]
K03841	1	1	1	0	1	0	1	0	0	0	0	1	1	1	1	1	0	1	0	1	0	1	FBP, fbp; fructose-1,6-bisphosphatase I [EC:3.1.3.11]
K11532	0	0	0	0	0	0	0	0	0	0	0.5	0	0	0	0	0	0	0	0	0	0	0	glpX-SEBP; fructose-1,6-bisphosphatase II / sedoheptulose-1,7-bisphosphatase [EC:3.1.3.11 3.1.3.37]
K04041	0	0	0	0	0	0	0	0	0	0	0	0	0	0	0	0	0	0	0	0	1	0	fbp3; fructose-1,6-bisphosphatase III [EC:3.1.3.11]
K00009	0	0	0.5	0	0	0	0	0	0	0	0	0	0	0	0	0	0	0	0	0	0	0	mtlD; mannitol-1-phosphate 5-dehydrogenase [EC:1.1.1.17]
K00068	0	0	0	0	0	0	0	0	0	0	0	0	0	0	0	0	1	0	0	0	0	0	srlD; sorbitol-6-phosphate 2-dehydrogenase [EC:1.1.1.140]
K19956	0	0	0	0	0	0	0	0	0	0	0	0	0	0	0	0	1	0	0	0	0	0	sorE; L-sorbose 1-phosphate reductase [EC:1.1.1.-]
K00846	0	0	1	0	0	0	0	0	0	0	0	0	0	0	0	0	0	0	0	1	0	0	KHK; ketohexokinase [EC:2.7.1.3]
K01805	0	0	0	0	0	0	0.5	0	0	0	0	0	0	0	1	0	0	0	0	0	0	0	xylA; xylose isomerase [EC:5.3.1.5]
K00066	0	0	0.5	0	0	0	0.5	0	0	1	0	0	0	0	0	0	0	0	0	0	0	0	algD; GDP-mannose 6-dehydrogenase [EC:1.1.1.132]
K19290	0	0	0.5	0	0	0	0.5	0	0	1	0	0	0	0	0	0	0	0	0	0	0	0	alg8; mannuronan synthase [EC:2.4.1.33]
K19291	0	0	0.5	0	0	0	0.5	0	0	1	0	0	0	0	0	0	0	0	0	0	0	0	alg44; mannuronan synthase [EC:2.4.1.33]
K01795	0	0	0.5	0	0	0	0.5	0	0	0	0	0	0	0	0	0	0	0	0	0	0	0	algG; mannuronan 5-epimerase [EC:5.1.3.37]
K01729	0	0	0	0	1	0	0	0	0	0	0.5	0.333333	0	0	0	0	0	0	0	0	0	0	algL; poly(beta-D-mannuronate) lyase [EC:4.2.2.3]
K01624	0.5	1	1	1	0	1	1	0	1	1	1	1	1	1	1	1	1	1	1	1	1	1	FBA, fbaA; fructose-bisphosphate aldolase, class II [EC:4.1.2.13]
K01622	0	0	0	0	0	0	0	0	1	0	0	0	0	0	0	0	0	0	0	0	0	0	K01622; fructose 1,6-bisphosphate aldolase/phosphatase [EC:4.1.2.13 3.1.3.11]
K01803	1	1	1	1	1	1	0.5	1	1	1	1	1	1	1	1	1	1	1	0	1	1	1	TPI, tpiA; triosephosphate isomerase (TIM) [EC:5.3.1.1]
K00863	0.5	0	0	0	0	0	0	0	0	0	0	0	0	0	0	0	0	0	0	0	0	0	DAK, TKFC; triose/dihydroxyacetone kinase / FAD-AMP lyase (cyclizing) [EC:2.7.1.28 2.7.1.29 4.6.1.15]
K01808	1	1	0	0	1	1	0	0	0	0	1	1	1	0	0	1	0	1	0	0	1	0	rpiB; ribose 5-phosphate isomerase B [EC:5.3.1.6]
K02793	0	0	0	0	0	1	0	0	0	1	1	0	0	1	0	0	0	0	0	0	0	0	PTS-Man-EIIA, manX; PTS system, mannose-specific IIA component [EC:2.7.1.191]
ko00052	Galactose metabolism
K01785	0	0	0	0	0	0	0	0	0	0	0	0.333333	0	0	0	0	0	0	0	0	0	0	galM, GALM; aldose 1-epimerase [EC:5.1.3.3]
K00849	0	0	0	0	0	0	0	0	0	0	0	0	0	0	0	0	1	0	0	0	0	0	galK; galactokinase [EC:2.7.1.6]
K00965	0.5	0	0	0	0	0	0	0	0	0	0	0	0	0	0	0	0	1	0	0	0	0	galT, GALT; UDPglucose--hexose-1-phosphate uridylyltransferase [EC:2.7.7.12]
K01784	0.5	0.5	1	0	1	0	1	1	1	1	1	0.666667	1	0	1	1	1	1	0	1	1	1	galE, GALE; UDP-glucose 4-epimerase [EC:5.1.3.2]
K00963	0	0.5	1	0	0	1	1	0	0	1	0	0	0	1	1	0	1	1	1	1	0	1	UGP2, galU, galF; UTP--glucose-1-phosphate uridylyltransferase [EC:2.7.7.9]
K01835	0	0	1	0	0	0	1	0	0	0	0	0	1	0	0	0	0	0	0	1	1	0	pgm; phosphoglucomutase [EC:5.4.2.2]
K15778	0	0.5	1	0	0	1	1	1	0	1	0	0	0	1	1	0	0	0	0	1	0	0	pmm-pgm; phosphomannomutase / phosphoglucomutase [EC:5.4.2.8 5.4.2.2]
K00845	0	0	0	0	0	0	0	0	0	0	0	0	0	0	0	0	1	0	0	1	0	0	glk; glucokinase [EC:2.7.1.2]
K01190	0	0	0	0	0	0	0	0	0	0	0	0	0	0	0	0	1	0	0	0	0	0	lacZ; beta-galactosidase [EC:3.2.1.23]
K01854	0	0	0	0	0	0	0.5	0	0	0	0	0	0	0	0	0	0	0	0	0	0	0	glf; UDP-galactopyranose mutase [EC:5.4.99.9]
K07406	0	0	0	0	0	0	0	0	0	0	0	0	0	0	0	0	1	0	0	0	0	0	melA; alpha-galactosidase [EC:3.2.1.22]
K07407	0	0	0	0	0	0	0	0	0	0	0	0	0	0	0	0	1	0	0	0	0	0	E3.2.1.22B, galA, rafA; alpha-galactosidase [EC:3.2.1.22]
K00850	1	0	0	0	1	0	0	0	0	0	0	1	0	0	0	0	0	0	0	0	0	0	pfkA, PFK; 6-phosphofructokinase 1 [EC:2.7.1.11]
K21071	0	0	1	0	1	1	0	0	0	1	0	0.333333	0	0	1	0	0	1	0	0	1	0	pfk, pfp; ATP-dependent phosphofructokinase / diphosphate-dependent phosphofructokinase [EC:2.7.1.11 2.7.1.90]
K01684	0	0	0	0	0	0	0	0	0	0	0	0	0	0	0	0	1	0	0	0	0	0	dgoD; galactonate dehydratase [EC:4.2.1.6]
K01187	0	0	0	0	0	0	0	0	0	0	0.5	1	0	0	0	0	0	0	0	0	0	0	malZ; alpha-glucosidase [EC:3.2.1.20]
ko00053	Ascorbate and aldarate metabolism
K00012	1	0	1	1	1	0	1	0	0	1	0	1	1	1	1	1	1	0	1	0	1	0	UGDH, ugd; UDPglucose 6-dehydrogenase [EC:1.1.1.22]
K16190	0	0	0	0	0	0	0	0	0	0	0	0	0	0	0	0	1	0	0	0	0	0	GLCAK; glucuronokinase [EC:2.7.1.43]
K18649	0	0	0	0	0	0	0	0	0	0	1	0	0	1	0	0	0	0	0	0	0	0	IMPL2; inositol-phosphate phosphatase / L-galactose 1-phosphate phosphatase / histidinol-phosphatase [EC:3.1.3.25 3.1.3.93 3.1.3.15]
K03079	0	0	0	0	0	0	0	0	0	0	0	0	0	0	0	0	1	0	0	0	0	0	ulaE, sgaU, sgbU; L-ribulose-5-phosphate 3-epimerase [EC:5.1.3.22]
K00128	0	0	0	0	0	0	0	1	0	0	1	0.333333	0	1	0	0	0	0	0	0	1	0	ALDH; aldehyde dehydrogenase (NAD+) [EC:1.2.1.3]
K13877	0.5	0	0	0	0	0	0	0	0	0	0	0.666667	0	0	0	0	0	0	0	0	0	0	aldH; 2,5-dioxopentanoate dehydrogenase [EC:1.2.1.26]
K18983	0	0	0	0	0	0	0	0	0	0	0	0	0	0	0	0	1	0	0	0	0	0	gci; D-galactarolactone cycloisomerase [EC:5.5.1.27]
ko00500	Starch and sucrose metabolism
K00696	0	0	0.5	0	0	1	0.5	0	0	0	0	0	0	0	0	0	0	0	0	0	0	0	E2.4.1.14; sucrose-phosphate synthase [EC:2.4.1.14]
K01187	0	0	0	0	0	0	0	0	0	0	0.5	1	0	0	0	0	0	0	0	0	0	0	malZ; alpha-glucosidase [EC:3.2.1.20]
K05341	0	0	0	0	0	0	0.5	0	0	0	0	0	0	0	0	0	0	0	0	0	0	0	E2.4.1.4; amylosucrase [EC:2.4.1.4]
K00690	0	0	0	0	0	1	0	0	0	0	0	0.333333	0	0	0	0	0	1	0	0	0	0	E2.4.1.7; sucrose phosphorylase [EC:2.4.1.7]
K00963	0	0.5	1	0	0	1	1	0	0	1	0	0	0	1	1	0	1	1	1	1	0	1	UGP2, galU, galF; UTP--glucose-1-phosphate uridylyltransferase [EC:2.7.7.9]
K05349	0	0	0	0	0	0	0.5	1	0	0	0.5	0.666667	0	0	0	0	0	0	0	0	0	0	bglX; beta-glucosidase [EC:3.2.1.21]
K00694	0	0	0.5	0	0	0	0	0	0	0	0	0	0	0	0	0	1	0	0	0	1	0	bcsA; cellulose synthase (UDP-forming) [EC:2.4.1.12]
K01179	0	0	0	0	0	0	0	1	0	0	0	0.333333	0	1	0	0	0	0	0	0	0	0	E3.2.1.4; endoglucanase [EC:3.2.1.4]
K00702	0	0	0	0	0	0	0	0	0	0	0	0	0	0	0	0	1	0	0	0	0	0	E2.4.1.20; cellobiose phosphorylase [EC:2.4.1.20]
K00978	0.5	0	0.5	0	1	1	0.5	0	0	0	0	0	0	0	0	0	0	0	0	0	1	0	rfbF; glucose-1-phosphate cytidylyltransferase [EC:2.7.7.33]
K00975	0.5	0	1	0	0	0	1	0	0	0	0	0.666667	0	0	0	0	0	1	1	1	0	0	glgC; glucose-1-phosphate adenylyltransferase [EC:2.7.7.27]
K00703	1	0	1	0	0	1	1	0	1	0	0.5	0.666667	0	0	0	0	0	1	0	1	0	0	glgA; starch synthase [EC:2.4.1.21]
K16150	0	0	0	0	0	0	0	0	0	0	0	0	0	0	0	0	0	0	0	0	1	0	K16150; glycogen synthase [EC:2.4.1.11]
K16153	0	0	0	0	1	0	0	0	0	0	0	0	0	0	0	0	0	0	0	0	1	0	K16153; glycogen phosphorylase/synthase [EC:2.4.1.1 2.4.1.11]
K00700	0.5	0	1	0	0	1	1	0	0	0	0	1	1	0	0	0	0	1	1	1	1	0	GBE1, glgB; 1,4-alpha-glucan branching enzyme [EC:2.4.1.18]
K16149	0	0	0	0	0	0	1	0	0	0	0	0	0	0	0	0	0	0	0	0	0	0	K16149; 1,4-alpha-glucan branching enzyme [EC:2.4.1.18]
K00688	1	0	1	0	1	1	1	0	0	0	0	0	1	0	0	1	0	1	1	1	1	0	PYG, glgP; glycogen phosphorylase [EC:2.4.1.1]
K01176	0	0	0	0	1	0	0	0	0	0	0	0.333333	0	0	0	0	0	0	0	0	0	0	AMY, amyA, malS; alpha-amylase [EC:3.2.1.1]
K07405	0	0	0	0	1	0	0	0	0	0	0	0	0	0	0	0	0	0	0	0	1	0	E3.2.1.1A; alpha-amylase [EC:3.2.1.1]
K05343	0	0	0	0	0	0	0	0	0	0	0	0	0	0	0	0	0	0	0	0	1	0	treS; maltose alpha-D-glucosyltransferase / alpha-amylase [EC:5.4.99.16 3.2.1.1]
K01178	0	0	0	0	0	0	0	0	0	0	0.5	0	0	0	0	0	0	0	0	0	0	0	SGA1; glucoamylase [EC:3.2.1.3]
K21574	0	0	0	0	0	0	0	0	0	0	0	0.333333	0	0	0	0	0	0	0	0	0	0	susB; glucan 1,4-alpha-glucosidase [EC:3.2.1.3]
K00705	1	0	1	0	0	0	1	0	0	0	0	0	1	0	0	0	0	1	1	1	0	0	malQ; 4-alpha-glucanotransferase [EC:2.4.1.25]
K16147	0	0	0	0	0	1	0	0	0	0	0	0.333333	0	0	0	0	0	0	0	0	0	0	glgE; starch synthase (maltosyl-transferring) [EC:2.4.99.16]
K00691	0	0	0	0	1	0	0	0	0	0	0	1	0	0	0	0	0	0	0	0	0	0	mapA; maltose phosphorylase [EC:2.4.1.8]
K01838	0	0	0	0	1	0	0	0	0	0	0	1	1	0	1	0	1	0	0	0	0	0	pgmB; beta-phosphoglucomutase [EC:5.4.2.6]
K06896	0	0	0	0	0	0	1	0	0	0	0	0	0	0	0	0	0	0	0	0	0	0	mapP; maltose 6'-phosphate phosphatase [EC:3.1.3.90]
K01214	0	0	0.5	0	0	0	0	0	0	0	0	0	0	0	0	0	0	1	0	0	0	0	ISA, treX; isoamylase [EC:3.2.1.68]
K01194	0	0	0	0	0	0	0	0	0	0	0	0.333333	0	0	0	0	0	0	0	0	0	0	TREH, treA, treF; alpha,alpha-trehalase [EC:3.2.1.28]
K05342	0	0	0	0	0	0	0	0	0	0	0	0.333333	0	0	0	0	0	0	0	0	0	0	E2.4.1.64; alpha,alpha-trehalose phosphorylase [EC:2.4.1.64]
K01835	0	0	1	0	0	0	1	0	0	0	0	0	1	0	0	0	0	0	0	1	1	0	pgm; phosphoglucomutase [EC:5.4.2.2]
K15778	0	0.5	1	0	0	1	1	1	0	1	0	0	0	1	1	0	0	0	0	1	0	0	pmm-pgm; phosphomannomutase / phosphoglucomutase [EC:5.4.2.8 5.4.2.2]
K00845	0	0	0	0	0	0	0	0	0	0	0	0	0	0	0	0	1	0	0	1	0	0	glk; glucokinase [EC:2.7.1.2]
K01810	1	0.5	0.5	0	0	1	1	1	0	1	0	1	0	1	1	1	1	1	1	1	1	1	GPI, pgi; glucose-6-phosphate isomerase [EC:5.3.1.9]
K13810	0	0	0.5	0	0	0	0	0	0	0	0	0	0	0	0	0	0	0	0	0	0	0	tal-pgi; transaldolase / glucose-6-phosphate isomerase [EC:2.2.1.2 5.3.1.9]
ko00520	Amino sugar and nucleotide sugar metabolism
K01183	0	0	0	0	1	0	0	0	0	0	0	0	0	0	0	0	0	0	0	0	0	0	E3.2.1.14; chitinase [EC:3.2.1.14]
K01207	0	1	1	1	1	1	1	1	0	0	1	1	1	1	1	0	0	1	1	1	1	0	nagZ; beta-N-acetylhexosaminidase [EC:3.2.1.52]
K12373	0	0	0	0	1	0	0	1	0	0	0	1	0	0	0	0	1	0	0	0	1	0	HEXA_B; hexosaminidase [EC:3.2.1.52]
K01233	0	0.5	0	0	0	0	0.5	0	0	0	0	0	0	0	1	0	0	0	0	0	0	0	csn; chitosanase [EC:3.2.1.132]
K15855	0	0	0	0	1	0	0	0	0	0	0	0	0	0	0	0	0	0	0	0	0	0	csxA; exo-1,4-beta-D-glucosaminidase [EC:3.2.1.165]
K22292	0	0	0.5	0	0	0	1	0	0	0	0	0	0	0	1	0	0	0	0	1	0	0	mupP; N-acetyl-D-muramate 6-phosphate phosphatase [EC:3.1.3.105]
K07102	0	1	1	1	1	1	1	0	0	1	0.5	0	1	1	1	0	1	1	0	1	1	0	amgK; N-acetylmuramate 1-kinase [EC:2.7.1.221]
K00992	0	1	1	1	0	0	1	0	0	1	0.5	0	0	1	1	0	0	0	1	1	0	0	murU; N-acetyl-alpha-D-muramate 1-phosphate uridylyltransferase [EC:2.7.7.99]
K07106	0	0	0	0	1	0	0	0	1	0	0	1	0	1	0	0	0	0	0	0	0	0	murQ; N-acetylmuramic acid 6-phosphate etherase [EC:4.2.1.126]
K00972	0	0	0	0	0	0	0	0	0	0	0	0	0	0	0	0	1	0	0	0	0	0	UAP1; UDP-N-acetylglucosamine/UDP-N-acetylgalactosamine diphosphorylase [EC:2.7.7.23 2.7.7.83]
K04042	1	1	1	0	0	0	1	1	0	1	0.5	0	0	1	1	0	0	1	0	1	0	1	glmU; bifunctional UDP-N-acetylglucosamine pyrophosphorylase / Glucosamine-1-phosphate N-acetyltransferase [EC:2.7.7.23 2.3.1.157]
K08068	0	0	0	0	0	0	0	0	0	0	0	0.666667	0	0	0	0	0	0	0	0	0	0	siaA, neuC1; UDP-N-acetylglucosamine 2-epimerase (hydrolysing) [EC:3.2.1.183]
K01787	0	0	0	0	0	0	0	0	0	0	0	0	0	0	0	0	1	0	0	0	0	0	RENBP; N-acylglucosamine 2-epimerase [EC:5.1.3.8]
K01791	0	1	0.5	0	0	0	0	0	0	1	0.5	0	1	0	1	0	0	0	0	0	0	0	wecB; UDP-N-acetylglucosamine 2-epimerase (non-hydrolysing) [EC:5.1.3.14]
K02472	0	0.5	0	0	0	0	0	0	0	0	0	0	0	0	1	0	0	0	0	0	0	0	wecC; UDP-N-acetyl-D-mannosaminuronic acid dehydrogenase [EC:1.1.1.336]
K13015	0	0	0	0	0	0	0	0	0	1	0	0	0	0	0	0	1	0	0	0	0	0	wbpA; UDP-N-acetyl-D-glucosamine dehydrogenase [EC:1.1.1.136]
K13016	0	1	0	0	1	0	0	0	0	0	0	1	0	0	0	0	0	0	0	0	1	0	wbpB; UDP-N-acetyl-2-amino-2-deoxyglucuronate dehydrogenase [EC:1.1.1.335]
K13020	0	0	0	0	0	0	0	0	0	0	0	0	0	0	0	0	1	0	0	0	0	1	wlbA, bplA; UDP-N-acetyl-2-amino-2-deoxyglucuronate dehydrogenase [EC:1.1.1.335]
K13017	0	0.5	0	0	1	0	0.5	0	0	1	0	0.666667	1	1	0	0	1	0	0	0	1	0	wbpE, wlbC; UDP-2-acetamido-2-deoxy-ribo-hexuluronate aminotransferase [EC:2.6.1.98]
K13018	0	1	0	0	1	0	0	0	1	1	0	1	0	0	0	0	0	0	0	1	1	0	wbpD, wlbB; UDP-2-acetamido-3-amino-2,3-dideoxy-glucuronate N-acetyltransferase [EC:2.3.1.201]
K13019	0	0.5	0	0	0	0	0	0	0	0	0	1	1	0	0	0	0	0	0	0	1	0	wbpI, wlbD; UDP-GlcNAc3NAcA epimerase [EC:5.1.3.23]
K02473	0	0	0	0	0	1	0.5	0	0	0	0	0	0	0	0	0	1	0	0	0	0	1	wbpP; UDP-N-acetylglucosamine 4-epimerase [EC:5.1.3.7]
K02474	1	1	1	0	1	0	1	0	0	0	1	1	0	0	0	0	0	0	1	1	1	1	wbpO; UDP-N-acetyl-D-galactosamine dehydrogenase [EC:1.1.1.-]
K00790	1	1	1	1	1	1	1	1	1	1	1	1	1	1	1	1	1	1	1	1	1	1	murA; UDP-N-acetylglucosamine 1-carboxyvinyltransferase [EC:2.5.1.7]
K00075	0.5	1	1	0	1	1	1	1	1	1	1	1	1	1	1	1	1	1	1	1	1	1	murB; UDP-N-acetylmuramate dehydrogenase [EC:1.3.1.98]
K15894	1	0	0	1	1	1	0.5	0	0	0	1	0.333333	0	1	0	1	0	0	0	1	0	1	pseB; UDP-N-acetylglucosamine 4,6-dehydratase [EC:4.2.1.115]
K15895	0	0	0	0	0	0	0	0	0	0	0	0	0	0	0	0	0	0	0	0	0	1	pseC; UDP-4-amino-4,6-dideoxy-L-N-acetyl-beta-L-altrosamine transaminase [EC:2.6.1.92]
K15896	0.5	0	0	1	0	0	0.5	0	0	0	0	0	0	0	0	0	0	0	0	0	0	0	pseH; UDP-4-amino-4,6-dideoxy-N-acetyl-beta-L-altrosamine N-acetyltransferase [EC:2.3.1.202]
K15897	0.5	0	0	1	0	1	0.5	0	0	0	0	0	1	0	0	0	0	0	0	1	0	0	pseG; UDP-2,4-diacetamido-2,4,6-trideoxy-beta-L-altropyranose hydrolase [EC:3.6.1.57]
K15898	0.5	0	0	1	0	1	0.5	0	0	0	1	0	0	0	0	0	0	0	0	1	0	0	pseI, neuB3; pseudaminic acid synthase [EC:2.5.1.97]
K15899	0	0	0	0	0	1	0.5	0	0	0	0	0	0	0	0	0	0	0	0	1	0	1	pseF; pseudaminic acid cytidylyltransferase [EC:2.7.7.81]
K15912	0	0.5	0	0	0	0	0	0	0	0	0	0	0	0	0	0	0	0	0	0	0	0	pglF; UDP-N-acetyl-D-glucosamine 4,6-dehydratase [EC:4.2.1.135]
K15910	0	0.5	0	0	0	0	0	0	0	0	0	0	0	0	0	0	0	0	0	0	0	0	pglE; UDP-N-acetylbacillosamine transaminase [EC:2.6.1.34]
K18429	0.5	0	0	0	0	0	0	0	0	0	0.5	0	0	0	0	0	0	0	0	0	0	0	legG, neuC2; GDP/UDP-N,N'-diacetylbacillosamine 2-epimerase (hydrolysing) [EC:3.2.1.184]
K18430	0.5	0	0	0	0	0	0	0	0	0	0.5	0	0	0	0	0	0	0	0	0	0	0	legI, neuB2; N,N'-diacetyllegionaminate synthase [EC:2.5.1.101]
K18431	0.5	0	0.5	0	0	0	0	0	0	0	0	0.333333	0	0	0	0	1	0	0	0	0	1	legF, ptmB; CMP-N,N'-diacetyllegionaminic acid synthase [EC:2.7.7.82]
K18676	0	0	0	0	0	0	0	0	1	0	0	0	0	1	0	0	0	0	0	0	0	0	gspK; glucosamine kinase [EC:2.7.1.8]
K03431	1	1	0.5	0	0	1	1	0	0	1	1	0	0	1	1	0	1	1	0	1	0	1	glmM; phosphoglucosamine mutase [EC:5.4.2.10]
K01443	0	1	0	0	0	0	0	0	0	0	0	0	0	1	0	0	1	0	0	0	0	0	nagA, AMDHD2; N-acetylglucosamine-6-phosphate deacetylase [EC:3.5.1.25]
K02564	0	0	0	0	1	0	0	0	0	0	0	1	0	0	0	0	1	0	0	0	0	0	nagB, GNPDA; glucosamine-6-phosphate deaminase [EC:3.5.99.6]
K00820	1	1	1	1	1	1	1	1	1	1	1	1	1	1	1	1	0	1	1	1	1	1	glmS, GFPT; glutamine---fructose-6-phosphate transaminase (isomerizing) [EC:2.6.1.16]
K01209	0	0	0	0	0	0	0	0	0	0	0	0	0	0	0	0	1	0	0	0	0	0	abfA; alpha-L-arabinofuranosidase [EC:3.2.1.55]
K16190	0	0	0	0	0	0	0	0	0	0	0	0	0	0	0	0	1	0	0	0	0	0	GLCAK; glucuronokinase [EC:2.7.1.43]
K10011	0	0	0	0	0	0	0	0	0	0	0	0	0	0	0	0	1	0	0	0	0	0	arnA, pmrI; UDP-4-amino-4-deoxy-L-arabinose formyltransferase / UDP-glucuronic acid dehydrogenase (UDP-4-keto-hexauronic acid decarboxylating) [EC:2.1.2.13 1.1.1.305]
K07806	0	0	0	0	0	0	0	0	0	0	0	0	0	0	0	0	1	0	0	0	0	0	arnB, pmrH; UDP-4-amino-4-deoxy-L-arabinose-oxoglutarate aminotransferase [EC:2.6.1.87]
K10012	0	0	0	0	0	0	0	0	0	0	0	0	0	0	0	0	1	0	0	0	0	0	arnC, pmrF; undecaprenyl-phosphate 4-deoxy-4-formamido-L-arabinose transferase [EC:2.4.2.53]
K13014	0	0	0	0	0	0	0	0	0	0	0	0	0	0	0	0	1	0	0	0	0	0	arnD; undecaprenyl phosphate-alpha-L-ara4FN deformylase [EC:3.5.1.-]
K08678	0	0	0	0	1	0	0	0	0	0	0	0.333333	0	1	0	0	1	0	0	0	1	0	UXS1, uxs; UDP-glucuronate decarboxylase [EC:4.1.1.35]
K00845	0	0	0	0	0	0	0	0	0	0	0	0	0	0	0	0	1	0	0	1	0	0	glk; glucokinase [EC:2.7.1.2]
K00886	0	0	0	0	0	0	0	0	0	0	0	1	0	0	0	0	0	0	0	0	0	0	ppgK; polyphosphate glucokinase [EC:2.7.1.63]
K01810	1	0.5	0.5	0	0	1	1	1	0	1	0	1	0	1	1	1	1	1	1	1	1	1	GPI, pgi; glucose-6-phosphate isomerase [EC:5.3.1.9]
K13810	0	0	0.5	0	0	0	0	0	0	0	0	0	0	0	0	0	0	0	0	0	0	0	tal-pgi; transaldolase / glucose-6-phosphate isomerase [EC:2.2.1.2 5.3.1.9]
K01835	0	0	1	0	0	0	1	0	0	0	0	0	1	0	0	0	0	0	0	1	1	0	pgm; phosphoglucomutase [EC:5.4.2.2]
K15778	0	0.5	1	0	0	1	1	1	0	1	0	0	0	1	1	0	0	0	0	1	0	0	pmm-pgm; phosphomannomutase / phosphoglucomutase [EC:5.4.2.8 5.4.2.2]
K00963	0	0.5	1	0	0	1	1	0	0	1	0	0	0	1	1	0	1	1	1	1	0	1	UGP2, galU, galF; UTP--glucose-1-phosphate uridylyltransferase [EC:2.7.7.9]
K00012	1	0	1	1	1	0	1	0	0	1	0	1	1	1	1	1	1	0	1	0	1	0	UGDH, ugd; UDPglucose 6-dehydrogenase [EC:1.1.1.22]
K06118	0	0	0	0	0	1	0	0	0	0	0	0	0	1	0	0	0	0	0	0	0	0	SQD1, sqdB; UDP-sulfoquinovose synthase [EC:3.13.1.1]
K00849	0	0	0	0	0	0	0	0	0	0	0	0	0	0	0	0	1	0	0	0	0	0	galK; galactokinase [EC:2.7.1.6]
K00965	0.5	0	0	0	0	0	0	0	0	0	0	0	0	0	0	0	0	1	0	0	0	0	galT, GALT; UDPglucose--hexose-1-phosphate uridylyltransferase [EC:2.7.7.12]
K01784	0.5	0.5	1	0	1	0	1	1	1	1	1	0.666667	1	0	1	1	1	1	0	1	1	1	galE, GALE; UDP-glucose 4-epimerase [EC:5.1.3.2]
K01854	0	0	0	0	0	0	0.5	0	0	0	0	0	0	0	0	0	0	0	0	0	0	0	glf; UDP-galactopyranose mutase [EC:5.4.99.9]
K08679	0.5	0	1	1	1	0	0.5	0	0	0	1	0.666667	1	0	0	1	0	1	0	1	0	1	E5.1.3.6; UDP-glucuronate 4-epimerase [EC:5.1.3.6]
K02793	0	0	0	0	0	1	0	0	0	1	1	0	0	1	0	0	0	0	0	0	0	0	PTS-Man-EIIA, manX; PTS system, mannose-specific IIA component [EC:2.7.1.191]
K01840	0.5	0	0	1	0	0	1	0	0	0	0.5	0	0	0	0	0	0	1	0	0	0	0	manB; phosphomannomutase [EC:5.4.2.8]
K16881	0.5	0	0	0	0	0	0	0	0	0	0	0	0	0	0	0	0	0	0	0	0	0	K16881; mannose-1-phosphate guanylyltransferase / phosphomannomutase [EC:2.7.7.13 5.4.2.8]
K00971	0.5	0	1	1	1	1	1	0	0	1	1	1	1	1	0	1	1	1	0	0	1	0	manC, cpsB; mannose-1-phosphate guanylyltransferase [EC:2.7.7.13]
K16011	0	0	1	1	0	1	1	0	0	0	1	0	0	0	0	1	0	1	0	0	0	0	algA, xanB, rfbA, wbpW, pslB; mannose-1-phosphate guanylyltransferase / mannose-6-phosphate isomerase [EC:2.7.7.13 5.3.1.8]
K01711	1	0	0.5	0	1	0	0.5	0	0	1	0	0.666667	1	0	0	1	1	1	0	0	1	0	gmd, GMDS; GDPmannose 4,6-dehydratase [EC:4.2.1.47]
K13010	0	0	0	0	0	1	0	0	0	1	0	0	0	1	0	0	0	0	0	1	0	0	per, rfbE; perosamine synthetase [EC:2.6.1.102]
K01809	0	0	0	0	1	0	0	0	0	0	0	1	1	0	0	0	1	0	0	0	1	0	manA, MPI; mannose-6-phosphate isomerase [EC:5.3.1.8]
K00066	0	0	0.5	0	0	0	0.5	0	0	1	0	0	0	0	0	0	0	0	0	0	0	0	algD; GDP-mannose 6-dehydrogenase [EC:1.1.1.132]
K02377	0.5	0	0.5	0	1	0	0.5	0	0	1	0	0.666667	0	0	0	1	1	0	0	1	1	0	TSTA3, fcl; GDP-L-fucose synthase [EC:1.1.1.271]
K00978	0.5	0	0.5	0	1	1	0.5	0	0	0	0	0	0	0	0	0	0	0	0	0	1	0	rfbF; glucose-1-phosphate cytidylyltransferase [EC:2.7.7.33]
K01709	0.5	0	0	0	0	1	0.5	0	0	0	0	0	0	0	0	0	0	0	0	0	1	0	rfbG; CDP-glucose 4,6-dehydratase [EC:4.2.1.45]
K12452	0	0	0	0	1	0	0.5	0	0	0	0	0	0	0	0	0	0	0	0	1	0	0	ascC, ddhC, rfbH; CDP-4-dehydro-6-deoxyglucose reductase, E1 [EC:1.17.1.1]
K00523	0	0	1	0	0	0	0	0	0	1	0	0	0	0	1	0	0	0	0	1	0	0	ascD, ddhD, rfbI; CDP-4-dehydro-6-deoxyglucose reductase, E3 [EC:1.17.1.1]
K12453	0	0	0	0	0	0	0.5	0	0	0	0	0	0	0	0	0	0	0	0	0	0	0	rfbS; CDP-paratose synthetase [EC:1.1.1.342]
K12454	0	0	0	0	0	0	0.5	0	0	0	0	0	0	0	0	0	0	0	0	0	0	0	rfbE; CDP-paratose 2-epimerase [EC:5.1.3.10]
K00975	0.5	0	1	0	0	0	1	0	0	0	0	0.666667	0	0	0	0	0	1	1	1	0	0	glgC; glucose-1-phosphate adenylyltransferase [EC:2.7.7.27]
ko00620	Pyruvate metabolism
K01895	0	1	1	0	0	1	1	0	0	1	0.5	1	0	1	1	1	0	1	0	1	1	0	ACSS1_2, acs; acetyl-CoA synthetase [EC:6.2.1.1]
K00169	0	0.5	0	0	0	1	0	0	1	0	0	0	0	0	0	1	0	0	0	0	0	0	porA; pyruvate ferredoxin oxidoreductase alpha subunit [EC:1.2.7.1]
K00170	0	0.5	0	0	0	0	0	0	0	0	0	0	0	0	0	1	0	0	0	0	0	0	porB; pyruvate ferredoxin oxidoreductase beta subunit [EC:1.2.7.1]
K00172	0	1	0	0	0	1	0	0	1	0	0	0	0	0	0	0	0	0	0	0	0	0	porG; pyruvate ferredoxin oxidoreductase gamma subunit [EC:1.2.7.1]
K00171	0	0.5	0	0	0	0	0	0	0	0	0.5	0	0	0	0	1	0	0	0	0	0	0	porD; pyruvate ferredoxin oxidoreductase delta subunit [EC:1.2.7.1]
K03737	1	0	0	0	1	1	1	0	0	0	0	1	1	0	0	0	1	1	1	0	1	1	por, nifJ; pyruvate-ferredoxin/flavodoxin oxidoreductase [EC:1.2.7.1 1.2.7.-]
K00174	1	0.5	0	0	1	1	0	0	1	0	1	1	1	1	0	0	1	0	0	0	1	1	korA, oorA, oforA; 2-oxoglutarate/2-oxoacid ferredoxin oxidoreductase subunit alpha [EC:1.2.7.3 1.2.7.11]
K00175	1	0.5	0	0	1	1	0	0	1	0	1	1	1	1	0	0	1	0	0	0	1	0	korB, oorB, oforB; 2-oxoglutarate/2-oxoacid ferredoxin oxidoreductase subunit beta [EC:1.2.7.3 1.2.7.11]
K00163	0.5	0	1	1	0	0	1	1	0	0	0	0	0	0	1	0	0	0	0	1	0	0	aceE; pyruvate dehydrogenase E1 component [EC:1.2.4.1]
K00161	0	0	0	0	0	0	0	0	0	1	0.5	0.666667	0	1	0	0	0	0	1	0	0	0	PDHA, pdhA; pyruvate dehydrogenase E1 component alpha subunit [EC:1.2.4.1]
K00162	0	0	0	0	0	0	0	0	0	1	1	1	0	1	0	0	0	0	1	0	0	0	PDHB, pdhB; pyruvate dehydrogenase E1 component beta subunit [EC:1.2.4.1]
K00627	0	0	1	1	0	0	1	0	0	1	0.5	0.666667	0	1	1	0	0	0	0	1	0	0	DLAT, aceF, pdhC; pyruvate dehydrogenase E2 component (dihydrolipoamide acetyltransferase) [EC:2.3.1.12]
K00382	1	0	1	1	0	1	1	1	0	1	1	1	0	1	1	0	1	0	1	1	1	0	DLD, lpd, pdhD; dihydrolipoamide dehydrogenase [EC:1.8.1.4]
K00656	0	0	0	0	0	0	0	1	0	0	0	0	0	0	0	0	0	0	0	0	0	0	E2.3.1.54, pflD; formate C-acetyltransferase [EC:2.3.1.54]
K00132	0.5	0	0	0	0	0	0	0	0	0	0	0	0	0	0	0	0	0	0	0	0	0	E1.2.1.10; acetaldehyde dehydrogenase (acetylating) [EC:1.2.1.10]
K04073	0	0	0	0	0	0	0	0	0	0	0.5	0	0	0	0	0	0	0	0	0	0	0	mhpF; acetaldehyde dehydrogenase [EC:1.2.1.10]
K18366	0	0	0	0	0	0	0	1	0	0	0	0	0	0	0	0	0	0	0	0	0	0	bphJ, xylQ, nahO, tesF; acetaldehyde/propanal dehydrogenase [EC:1.2.1.10 1.2.1.87]
K00925	1	0.5	1	0	1	0	1	0	0	0	0	1	1	0	0	1	1	0	0	1	1	1	ackA; acetate kinase [EC:2.7.2.1]
K00625	1	0	0	0	1	0	0	0	0	0	0	0	0	0	0	0	0	0	0	0	0	0	E2.3.1.8, pta; phosphate acetyltransferase [EC:2.3.1.8]
K13788	0	0.5	0	0	0	0	0.5	0	0	0	0	1	0	0	0	1	0	1	0	0	1	1	pta; phosphate acetyltransferase [EC:2.3.1.8]
K00873	0.5	0	1	1	1	1	1	1	0	1	1	1	1	1	1	1	1	1	1	1	1	1	PK, pyk; pyruvate kinase [EC:2.7.1.40]
K01962	1	0.5	1	1	1	0	1	0	0	1	1	1	1	1	1	1	1	0	0	1	0	0	accA; acetyl-CoA carboxylase carboxyl transferase subunit alpha [EC:6.4.1.2 2.1.3.15]
K02160	1	0	1	1	1	1	1	1	0	1	1	1	0	1	1	1	1	0	1	1	0	1	accB, bccP; acetyl-CoA carboxylase biotin carboxyl carrier protein
K01961	0.5	0	1	1	1	1	1	1	1	1	0.5	1	0	1	1	0	1	0	0	1	1	0	accC; acetyl-CoA carboxylase, biotin carboxylase subunit [EC:6.4.1.2 6.3.4.14]
K01963	1	1	1	0	0	0	1	0	0	1	1	1	1	1	1	0	1	0	1	1	0	0	accD; acetyl-CoA carboxylase carboxyl transferase subunit beta [EC:6.4.1.2 2.1.3.15]
K01512	1	0	1	0	1	1	1	0	0	0	1	0.333333	0	0	0	1	0	1	0	0	1	0	acyP; acylphosphatase [EC:3.6.1.7]
K00128	0	0	0	0	0	0	0	1	0	0	1	0.333333	0	1	0	0	0	0	0	0	1	0	ALDH; aldehyde dehydrogenase (NAD+) [EC:1.2.1.3]
K00138	0	0	0	0	0	0	1	0	0	0	0	0.666667	0	0	0	1	0	0	0	0	0	0	aldB; aldehyde dehydrogenase [EC:1.2.1.-]
K01067	0.5	0	0	0	0	0	0	0	0	0	0	0	0	0	0	0	0	0	0	0	0	0	E3.1.2.1, ACH1; acetyl-CoA hydrolase [EC:3.1.2.1]
K00101	0	0	0	0	0	0	0	0	0	0	1	0	0	0	1	0	0	0	0	0	0	0	lldD; L-lactate dehydrogenase (cytochrome) [EC:1.1.2.3]
K03778	0	0	0.5	1	0	0	0	0	0	0	0	0	0	0	0	0	0	0	0	0	0	0	ldhA; D-lactate dehydrogenase [EC:1.1.1.28]
K03777	0	0	1	0	0	0	0.5	0	0	0	0	0	0	0	0	0	0	0	0	1	0	0	dld; D-lactate dehydrogenase (quinone) [EC:1.1.5.12]
K00102	0	0	0	0	0	0	0	0	0	0	1	0	0	0	0	0	0	0	0	0	0	0	LDHD, dld; D-lactate dehydrogenase (cytochrome) [EC:1.1.2.4]
K01759	0.5	0	0.5	1	0	0	1	1	0	1	1	0	0	0	1	0	0	0	0	0	0	0	GLO1, gloA; lactoylglutathione lyase [EC:4.4.1.5]
K01069	1	0	1	1	1	1	1	1	0	1	1	1	1	1	1	1	1	1	1	1	1	1	gloB, gloC, HAGH; hydroxyacylglutathione hydrolase [EC:3.1.2.6]
K22373	1	0	0	0	0	1	0	0	0	0	0	0	0	0	0	0	1	0	0	0	0	0	larA; lactate racemase [EC:5.1.2.1]
K12972	0	0	0	0	0	0	0	0	0	0	1	0	0	0	0	0	0	0	0	0	0	0	ghrA; glyoxylate/hydroxypyruvate reductase [EC:1.1.1.79 1.1.1.81]
K00027	0.5	0.5	0.5	0	1	0	0	0	0	0	0	0	1	0	0	1	1	0	0	0	1	0	ME2, sfcA, maeA; malate dehydrogenase (oxaloacetate-decarboxylating) [EC:1.1.1.38]
K00029	0.5	0	0	0	1	1	0.5	0	0	0	0.5	0.666667	1	0	1	0	0	1	0	0	1	0	E1.1.1.40, maeB; malate dehydrogenase (oxaloacetate-decarboxylating)(NADP+) [EC:1.1.1.40]
K01571	0	0	0	0	0	0	1	0	0	0	0	0	0	0	0	0	0	0	0	0	0	0	oadA; oxaloacetate decarboxylase (Na+ extruding) subunit alpha [EC:7.2.4.2]
K20509	0	1	0	0	1	1	1	0	0	0	0	0.333333	1	0	0	1	1	0	0	0	0	1	madB, oadB, gcdB, mmdB; carboxybiotin decarboxylase [EC:7.2.4.1]
K01573	0	1	0	0	0	0	1	0	0	0	0	0	0	0	0	1	1	0	0	0	0	1	oadG; oxaloacetate decarboxylase (Na+ extruding) subunit gamma
K01958	1	0	0	0	0	0	0	0	0	0	0	0	0	0	1	0	0	0	0	0	0	0	PC, pyc; pyruvate carboxylase [EC:6.4.1.1]
K01959	0	0	1	0	0	0	0	0	0	0	0	0	0	0	0	0	0	0	0	1	0	0	pycA; pyruvate carboxylase subunit A [EC:6.4.1.1]
K01960	0	0	1	0	0	0	0	0	0	0	0	0	0	0	0	0	0	0	1	1	0	0	pycB; pyruvate carboxylase subunit B [EC:6.4.1.1]
K00024	1	1	1	0	1	0	1	0	0	1	1	0.666667	1	1	0	1	0	1	0	0	1	0	mdh; malate dehydrogenase [EC:1.1.1.37]
K00116	0	0.5	0	1	0	0	0	0	0	0	0	0	0	0	1	1	0	0	0	0	0	1	mqo; malate dehydrogenase (quinone) [EC:1.1.5.4]
K01676	1	0	1	0	0	1	0	1	0	0	1	0	0	0	1	0	0	1	0	1	0	0	E4.2.1.2A, fumA, fumB; fumarate hydratase, class I [EC:4.2.1.2]
K01677	0	0	0	0	0	0	0	0	0	0	0	0	0	0	0	1	0	0	0	0	0	1	E4.2.1.2AA, fumA; fumarate hydratase subunit alpha [EC:4.2.1.2]
K01678	0	0	0	0	0	0	0	0	0	0	0	0	0	0	0	1	0	0	0	0	0	1	E4.2.1.2AB, fumB; fumarate hydratase subunit beta [EC:4.2.1.2]
K01679	1	1	0	0	1	1	1	0	1	1	0	1	1	1	0	0	1	0	0	0	1	0	E4.2.1.2B, fumC, FH; fumarate hydratase, class II [EC:4.2.1.2]
K00245	0	0	0	0	0	1	0	0	0	0	0	0	0	0	0	0	0	0	0	0	0	1	frdB; fumarate reductase iron-sulfur subunit [EC:1.3.5.4]
K00246	0	0	0	0	0	1	0	0	0	0	0	0	0	0	0	0	0	0	0	0	0	1	frdC; fumarate reductase subunit C
K00247	0.5	0	0	0	0	0	0	0	0	0	0	0	0	0	0	0	0	0	0	0	0	0	frdD; fumarate reductase subunit D
K01595	0	0	1	1	1	0	0	0	0	1	1	0.666667	0	0	1	0	0	0	1	1	0	0	ppc; phosphoenolpyruvate carboxylase [EC:4.1.1.31]
K01596	0	0	0	0	0	1	0	0	0	1	0	0	0	0	0	0	1	1	0	0	0	0	E4.1.1.32, pckA, PCK; phosphoenolpyruvate carboxykinase (GTP) [EC:4.1.1.32]
K20370	0	0	0	0	0	0	1	0	0	0	0	0	0	0	0	0	0	0	0	0	0	0	PEPCK; phosphoenolpyruvate carboxykinase (diphosphate) [EC:4.1.1.38]
K01610	1	1	0	0	1	0	0	0	0	0	1	1	1	1	0	0	0	0	0	0	1	1	E4.1.1.49, pckA; phosphoenolpyruvate carboxykinase (ATP) [EC:4.1.1.49]
K01006	1	0	0	0	1	1	1	0	1	1	1	1	1	1	0	0	1	0	0	0	1	0	ppdK; pyruvate, orthophosphate dikinase [EC:2.7.9.1]
K01007	0	0.5	0.5	0	0	1	0.5	0	0	0	0	0	0	0	1	1	0	1	0	1	0	0	pps, ppsA; pyruvate, water dikinase [EC:2.7.9.2]
K01638	0	0	0	0	0	0	0	0	0	0	1	0	0	1	1	0	0	0	0	0	0	0	aceB, glcB; malate synthase [EC:2.3.3.9]
K00626	1	0	1	0	1	1	0.5	0	1	1	1	1	1	1	1	0	0	0	0	1	1	0	E2.3.1.9, atoB; acetyl-CoA C-acetyltransferase [EC:2.3.1.9]
K01649	1	0.5	1	1	1	1	1	0	0	1	1	1	0	1	1	1	1	1	0	1	0	1	leuA, IMS; 2-isopropylmalate synthase [EC:2.3.3.13]
K02594	0.5	0	0	0	0	0	0	0	0	0	0	0	0	0	0	0	0	0	0	0	0	0	nifV; homocitrate synthase NifV [EC:2.3.3.14]
ko00630	Glyoxylate and dicarboxylate metabolism
K01637	0	0	0	0	0	0	0	0	0	0	0	0	0	1	1	0	0	0	0	0	0	0	E4.1.3.1, aceA; isocitrate lyase [EC:4.1.3.1]
K01895	0	1	1	0	0	1	1	0	0	1	0.5	1	0	1	1	1	0	1	0	1	1	0	ACSS1_2, acs; acetyl-CoA synthetase [EC:6.2.1.1]
K01638	0	0	0	0	0	0	0	0	0	0	1	0	0	1	1	0	0	0	0	0	0	0	aceB, glcB; malate synthase [EC:2.3.3.9]
K00024	1	1	1	0	1	0	1	0	0	1	1	0.666667	1	1	0	1	0	1	0	0	1	0	mdh; malate dehydrogenase [EC:1.1.1.37]
K01647	1	0.5	1	1	0	1	1	1	1	1	1	1	1	1	1	1	1	1	0	1	1	1	CS, gltA; citrate synthase [EC:2.3.3.1]
K01681	0.5	0	0	0	0	1	0.5	0	0	1	1	0	0	1	0	0	0	0	1	0	0	0	ACO, acnA; aconitate hydratase [EC:4.2.1.3]
K01682	0.5	1	1	0	1	0	1	0	0	0	0	0	1	0	1	1	0	0	0	1	0	1	acnB; aconitate hydratase 2 / 2-methylisocitrate dehydratase [EC:4.2.1.3 4.2.1.99]
K08692	0	0	0	0	0	0	1	0	0	0	0	0	0	0	0	0	0	0	0	0	0	0	mtkB; malate-CoA ligase subunit alpha [EC:6.2.1.9]
K14067	0	0	0	0	0	0	0.5	0	0	0	0	0	0	0	0	0	0	0	0	0	0	0	mtkA; malate-CoA ligase subunit beta [EC:6.2.1.9]
K00626	1	0	1	0	1	1	0.5	0	1	1	1	1	1	1	1	0	0	0	0	1	1	0	E2.3.1.9, atoB; acetyl-CoA C-acetyltransferase [EC:2.3.1.9]
K00023	0	0	0	0	0	0	0	0	0	0	0.5	0	0	0	0	0	0	0	0	0	0	0	phbB; acetoacetyl-CoA reductase [EC:1.1.1.36]
K17865	0	0	0	0	0	0	0	0	0	1	1	0	0	1	1	0	0	0	0	0	0	0	croR; 3-hydroxybutyryl-CoA dehydratase [EC:4.2.1.55]
K14446	0	0	0	0	0	0	0	0	0	0	1	0	0	0	0	0	0	0	0	0	0	0	ccr; crotonyl-CoA carboxylase/reductase [EC:1.3.1.85]
K05606	1	0	0	0	1	1	0	0	1	1	1	1	1	0	0	0	0	1	0	1	1	0	MCEE, epi; methylmalonyl-CoA/ethylmalonyl-CoA epimerase [EC:5.1.99.1]
K14447	0	0	0	0	0	0	0	0	0	0	1	0	0	0	0	0	0	0	0	0	0	0	ecm; ethylmalonyl-CoA mutase [EC:5.4.99.63]
K14448	0	0	0	0	0	0	0	0	0	0	0.5	0	0	0	0	0	0	0	0	0	0	0	mcd; (2S)-methylsuccinyl-CoA dehydrogenase [EC:1.3.8.12]
K14449	0	0	0	0	0	0	0	0	0	0	1	0	0	0	0	0	0	0	0	0	0	0	mch, mcd; 2-methylfumaryl-CoA hydratase [EC:4.2.1.148]
K08691	0	0	0	0	0	0	1	0	0	0	0.5	0	0	0	0	0	0	0	0	0	0	0	mcl; malyl-CoA/(S)-citramalyl-CoA lyase [EC:4.1.3.24 4.1.3.25]
K01965	0	0	0	0	0	0	0	0	0	0	1	0	0	1	0	0	0	1	0	0	0	0	PCCA, pccA; propionyl-CoA carboxylase alpha chain [EC:6.4.1.3]
K01966	0	0	0	0	1	0	0	0	0	1	1	0.666667	0	1	0	0	0	1	0	0	1	0	PCCB, pccB; propionyl-CoA carboxylase beta chain [EC:6.4.1.3 2.1.3.15]
K01847	1	0	0	0	1	1	0	0	0	1	1	1	0	1	0	0	0	0	0	0	1	0	MUT; methylmalonyl-CoA mutase [EC:5.4.99.2]
K01848	0	0	0	0	0	0	0	0	0	0	0.5	0	0	0	0	0	0	1	0	0	0	0	E5.4.99.2A, mcmA1; methylmalonyl-CoA mutase, N-terminal domain [EC:5.4.99.2]
K00104	1	1	1	0	0	1	0.5	0	0	1	0	0	0	0	1	1	1	0	1	1	0	0	glcD; glycolate oxidase [EC:1.1.3.15]
K11472	0	0	1	0	0	0	0.5	0	0	0	0	0	0	0	1	0	0	0	1	0	0	0	glcE; glycolate oxidase FAD binding subunit
K11473	0.5	1	1	0	0	1	0.5	0	0	0	0	0	0	0	1	1	0	0	1	1	0	1	glcF; glycolate oxidase iron-sulfur subunit
K03781	0.5	0	0.5	1	1	1	0	0	0	0	0	0	1	1	0	0	0	1	0	1	1	0	katE, CAT, catB, srpA; catalase [EC:1.11.1.6]
K00015	0	0	0	0	0	0	0	0	0	1	0.5	0	0	1	0	0	0	0	0	0	0	0	gyaR, GOR1; glyoxylate reductase [EC:1.1.1.26]
K12972	0	0	0	0	0	0	0	0	0	0	1	0	0	0	0	0	0	0	0	0	0	0	ghrA; glyoxylate/hydroxypyruvate reductase [EC:1.1.1.79 1.1.1.81]
K00018	1	1	0	0	1	0	0	0	0	0	0	0	0	0	1	1	0	0	0	0	0	0	hprA; glycerate dehydrogenase [EC:1.1.1.29]
K01091	0.5	1	1	1	0	0	1	1	0	1	1	0	0	1	1	1	1	1	1	1	0	1	gph; phosphoglycolate phosphatase [EC:3.1.3.18]
K01601	0	0	1	0	0	0	0	0	0	1	0	0	0	0	0	0	0	0	0	1	0	0	rbcL; ribulose-bisphosphate carboxylase large chain [EC:4.1.1.39]
K01602	0	0	1	0	0	0	0	0	0	1	0	0	0	0	0	0	0	0	0	1	0	0	rbcS; ribulose-bisphosphate carboxylase small chain [EC:4.1.1.39]
K00830	0	0	1	0	0	0	0.5	0	0	0	0	0	0	0	1	0	0	0	0	0	0	0	AGXT; alanine-glyoxylate transaminase / serine-glyoxylate transaminase / serine-pyruvate transaminase [EC:2.6.1.44 2.6.1.45 2.6.1.51]
K01915	1	1	1	1	1	1	1	1	1	1	1	1	1	1	1	1	1	1	1	1	1	1	glnA, GLUL; glutamine synthetase [EC:6.3.1.2]
K00600	1	1	1	1	1	1	1	0	1	1	1	1	1	1	1	1	1	1	1	1	1	1	glyA, SHMT; glycine hydroxymethyltransferase [EC:2.1.2.1]
K00281	0	0	0	0	1	0	0.5	0	0	0	0	0.666667	1	0	1	0	0	0	0	0	1	0	GLDC, gcvP; glycine dehydrogenase [EC:1.4.4.2]
K00282	1	0	1	0	0	1	0	0	1	1	0.5	0	0	1	0	0	1	0	1	1	0	0	gcvPA; glycine dehydrogenase subunit 1 [EC:1.4.4.2]
K00283	1	0	1	0	0	1	0	0	0	1	0.5	0	0	1	0	0	1	0	1	1	0	1	gcvPB; glycine dehydrogenase subunit 2 [EC:1.4.4.2]
K00605	0.5	0	1	0	1	1	0.5	0	1	1	0.5	1	1	1	1	0	1	0	0	1	1	1	gcvT, AMT; aminomethyltransferase [EC:2.1.2.10]
K00382	1	0	1	1	0	1	1	1	0	1	1	1	0	1	1	0	1	0	1	1	1	0	DLD, lpd, pdhD; dihydrolipoamide dehydrogenase [EC:1.8.1.4]
K02437	1	0	1	1	1	1	1	0	1	1	0.5	1	1	1	1	0	1	0	0	1	1	0	gcvH, GCSH; glycine cleavage system H protein
K01816	0	0	0	0	0	0	1	0	0	0	0	0	0	0	0	0	0	0	0	0	0	0	hyi, gip; hydroxypyruvate isomerase [EC:5.3.1.22]
K00042	0	0	0	0	0	0	0	0	0	0	0.5	0	0	0	0	0	0	0	0	0	0	0	garR, glxR; 2-hydroxy-3-oxopropionate reductase [EC:1.1.1.60]
K00865	0	0	0	1	1	0	0	0	0	0	0	1	0	0	0	0	1	1	0	0	0	0	glxK, garK; glycerate 2-kinase [EC:2.7.1.165]
K11529	0.5	0	0.5	0	0	0	1	0	1	1	0.5	0	0	0	1	0	0	0	0	0	0	0	gck, gckA, GLYCTK; glycerate 2-kinase [EC:2.7.1.165]
K15918	0	0	0	0	0	0	0	0	0	0	0	0	0	0	0	0	0	0	1	0	0	0	GLYK; D-glycerate 3-kinase [EC:2.7.1.31]
K01625	0	0	0	0	1	0	1	0	0	0	0.5	0	0	0	0	0	1	1	0	0	0	1	eda; 2-dehydro-3-deoxyphosphogluconate aldolase / (4S)-4-hydroxy-2-oxoglutarate aldolase [EC:4.1.2.14 4.1.3.42]
K00123	0	0	0	0	0	0	1	0	0	0	1	0.333333	0	0	1	0	0	0	0	0	0	0	fdoG, fdhF, fdwA; formate dehydrogenase major subunit [EC:1.17.1.9]
K22515	0	0	0	0	0	0	1	0	0	0	0	0	0	0	0	0	0	0	0	0	0	0	fdwB; formate dehydrogenase beta subunit [EC:1.17.1.9]
K00124	1	0	0	0	0	1	0	0	0	0	0	0	0	0	1	0	0	1	0	0	0	0	fdoH, fdsB; formate dehydrogenase iron-sulfur subunit
K00127	0.5	0	0	0	0	1	0	0	0	0	0	0	1	0	1	0	0	1	0	0	1	1	fdoI, fdsG; formate dehydrogenase subunit gamma
K01432	0	0	0	0	0	0	0	0	0	0	1	0	0	0	0	0	0	0	0	0	0	0	AFMID; arylformamidase [EC:3.5.1.9]
K07130	0	0	0	0	1	0	0	0	0	0	1	0	0	0	0	0	0	0	0	0	1	0	kynB; arylformamidase [EC:3.5.1.9]
K01433	0	1	0	0	0	0	0	1	0	1	0	0.333333	0	0	0	1	1	0	0	0	0	1	purU; formyltetrahydrofolate deformylase [EC:3.5.1.10]
K01458	0	0	0	0	0	0	0	1	0	1	1	0	0	1	0	0	0	0	0	0	0	0	hutG; N-formylglutamate deformylase [EC:3.5.1.68]
ko00640	Propanoate metabolism
K01895	0	1	1	0	0	1	1	0	0	1	0.5	1	0	1	1	1	0	1	0	1	1	0	ACSS1_2, acs; acetyl-CoA synthetase [EC:6.2.1.1]
K01908	0	0	0	0	0	1	0	0	0	0	0	0.666667	0	0	1	0	0	1	0	0	0	0	ACSS3, prpE; propionyl-CoA synthetase [EC:6.2.1.17]
K00925	1	0.5	1	0	1	0	1	0	0	0	0	1	1	0	0	1	1	0	0	1	1	1	ackA; acetate kinase [EC:2.7.2.1]
K00625	1	0	0	0	1	0	0	0	0	0	0	0	0	0	0	0	0	0	0	0	0	0	E2.3.1.8, pta; phosphate acetyltransferase [EC:2.3.1.8]
K13788	0	0.5	0	0	0	0	0.5	0	0	0	0	1	0	0	0	1	0	1	0	0	1	1	pta; phosphate acetyltransferase [EC:2.3.1.8]
K00166	0	0	0	0	0	0	0	0	0	0	0.5	0	0	1	0	0	0	0	0	0	0	0	BCKDHA, bkdA1; 2-oxoisovalerate dehydrogenase E1 component alpha subunit [EC:1.2.4.4]
K00167	0.5	0	0	0	0	0	0.5	0	0	0	0.5	0	0	1	0	0	0	0	0	0	0	0	BCKDHB, bkdA2; 2-oxoisovalerate dehydrogenase E1 component beta subunit [EC:1.2.4.4]
K11381	0	0	0	0	0	0	0	0	0	0	0	1	0	0	0	0	1	0	0	0	1	0	bkdA; 2-oxoisovalerate dehydrogenase E1 component [EC:1.2.4.4]
K09699	0.5	0	0	0	0	0	0	0	0	0	0.5	0	0	1	0	0	0	0	0	0	0	0	DBT, bkdB; 2-oxoisovalerate dehydrogenase E2 component (dihydrolipoyl transacylase) [EC:2.3.1.168]
K00382	1	0	1	1	0	1	1	1	0	1	1	1	0	1	1	0	1	0	1	1	1	0	DLD, lpd, pdhD; dihydrolipoamide dehydrogenase [EC:1.8.1.4]
K00169	0	0.5	0	0	0	1	0	0	1	0	0	0	0	0	0	1	0	0	0	0	0	0	porA; pyruvate ferredoxin oxidoreductase alpha subunit [EC:1.2.7.1]
K00170	0	0.5	0	0	0	0	0	0	0	0	0	0	0	0	0	1	0	0	0	0	0	0	porB; pyruvate ferredoxin oxidoreductase beta subunit [EC:1.2.7.1]
K00172	0	1	0	0	0	1	0	0	1	0	0	0	0	0	0	0	0	0	0	0	0	0	porG; pyruvate ferredoxin oxidoreductase gamma subunit [EC:1.2.7.1]
K00171	0	0.5	0	0	0	0	0	0	0	0	0.5	0	0	0	0	1	0	0	0	0	0	0	porD; pyruvate ferredoxin oxidoreductase delta subunit [EC:1.2.7.1]
K00656	0	0	0	0	0	0	0	1	0	0	0	0	0	0	0	0	0	0	0	0	0	0	E2.3.1.54, pflD; formate C-acetyltransferase [EC:2.3.1.54]
K00248	1	0	0	0	1	1	0	0	1	0	0.5	1	1	0	0	0	0	0	0	0	1	0	ACADS, bcd; butyryl-CoA dehydrogenase [EC:1.3.8.1]
K19745	0.5	0	0	0	0	1	0.5	1	0	0	0	0	0	0	0	0	0	1	0	0	0	0	acuI; acrylyl-CoA reductase (NADPH) [EC:1.3.1.-]
K01692	1	0	0	0	1	1	0	0	0	1	1	1	1	1	0	0	0	1	0	0	1	0	paaF, echA; enoyl-CoA hydratase [EC:4.2.1.17]
K01825	0	0	0	0	0	0	0	0	0	0	0.5	0	0	0	1	0	0	0	0	0	0	0	fadB; 3-hydroxyacyl-CoA dehydrogenase / enoyl-CoA hydratase / 3-hydroxybutyryl-CoA epimerase / enoyl-CoA isomerase [EC:1.1.1.35 4.2.1.17 5.1.2.3 5.3.3.8]
K01782	0	0	1	0	0	0	0	0	0	0	0.5	0	0	1	0	0	0	0	0	1	0	0	fadJ; 3-hydroxyacyl-CoA dehydrogenase / enoyl-CoA hydratase / 3-hydroxybutyryl-CoA epimerase [EC:1.1.1.35 4.2.1.17 5.1.2.3]
K07511	0	0	0	0	0	0	0	0	0	0	1	0	0	0	0	0	0	0	0	0	0	0	ECHS1; enoyl-CoA hydratase [EC:4.2.1.17]
K05605	0	0	0	0	0	0	0	0	0	0	1	0	0	0	0	0	0	0	0	0	0	0	HIBCH; 3-hydroxyisobutyryl-CoA hydrolase [EC:3.1.2.4]
K01962	1	0.5	1	1	1	0	1	0	0	1	1	1	1	1	1	1	1	0	0	1	0	0	accA; acetyl-CoA carboxylase carboxyl transferase subunit alpha [EC:6.4.1.2 2.1.3.15]
K02160	1	0	1	1	1	1	1	1	0	1	1	1	0	1	1	1	1	0	1	1	0	1	accB, bccP; acetyl-CoA carboxylase biotin carboxyl carrier protein
K01961	0.5	0	1	1	1	1	1	1	1	1	0.5	1	0	1	1	0	1	0	0	1	1	0	accC; acetyl-CoA carboxylase, biotin carboxylase subunit [EC:6.4.1.2 6.3.4.14]
K01963	1	1	1	0	0	0	1	0	0	1	1	1	1	1	1	0	1	0	1	1	0	0	accD; acetyl-CoA carboxylase carboxyl transferase subunit beta [EC:6.4.1.2 2.1.3.15]
K07250	0.5	0	0	0	0	0	0	0	0	0	0.5	0	0	0	0	0	0	0	0	0	0	0	gabT; 4-aminobutyrate aminotransferase / (S)-3-amino-2-methylpropionate transaminase / 5-aminovalerate transaminase [EC:2.6.1.19 2.6.1.22 2.6.1.48]
K00822	0	0	0	0	0	0	0	0	0	0	1	0	0	0	0	0	0	0	0	0	0	0	E2.6.1.18; beta-alanine--pyruvate transaminase [EC:2.6.1.18]
K01965	0	0	0	0	0	0	0	0	0	0	1	0	0	1	0	0	0	1	0	0	0	0	PCCA, pccA; propionyl-CoA carboxylase alpha chain [EC:6.4.1.3]
K01966	0	0	0	0	1	0	0	0	0	1	1	0.666667	0	1	0	0	0	1	0	0	1	0	PCCB, pccB; propionyl-CoA carboxylase beta chain [EC:6.4.1.3 2.1.3.15]
K11264	0	0	0	0	0	0	0	0	0	0	0.5	0	0	0	0	0	0	0	0	0	0	0	scpB, mmcD; methylmalonyl-CoA decarboxylase [EC:4.1.1.-]
K05606	1	0	0	0	1	1	0	0	1	1	1	1	1	0	0	0	0	1	0	1	1	0	MCEE, epi; methylmalonyl-CoA/ethylmalonyl-CoA epimerase [EC:5.1.99.1]
K01847	1	0	0	0	1	1	0	0	0	1	1	1	0	1	0	0	0	0	0	0	1	0	MUT; methylmalonyl-CoA mutase [EC:5.4.99.2]
K01848	0	0	0	0	0	0	0	0	0	0	0.5	0	0	0	0	0	0	1	0	0	0	0	E5.4.99.2A, mcmA1; methylmalonyl-CoA mutase, N-terminal domain [EC:5.4.99.2]
K01903	1	1	0.5	0	0	0	1	0	1	1	0.5	1	0	1	1	0	0	1	0	1	1	0	sucC; succinyl-CoA synthetase beta subunit [EC:6.2.1.5]
K01902	0.5	1	0.5	1	1	0	1	0	0	1	1	1	1	1	1	0	0	0	0	1	1	1	sucD; succinyl-CoA synthetase alpha subunit [EC:6.2.1.5]
K00140	0	0	0	0	0	0	0	0	0	0	1	0.333333	0	1	0	0	0	0	0	0	0	0	mmsA, iolA, ALDH6A1; malonate-semialdehyde dehydrogenase (acetylating) / methylmalonate-semialdehyde dehydrogenase [EC:1.2.1.18 1.2.1.27]
K01659	0	0	0	0	0	0	0.5	0	0	0	0	0	0	0	1	0	0	0	0	0	0	1	prpC; 2-methylcitrate synthase [EC:2.3.3.5]
K01720	0	0	0	0	0	0	0.5	0	0	0	0	0	0	0	1	0	0	0	0	0	0	1	prpD; 2-methylcitrate dehydratase [EC:4.2.1.79]
K09788	0	0	0	0	0	0	0	1	0	0	0	0	0	0	0	0	0	0	0	0	0	0	prpF; 2-methylaconitate isomerase [EC:5.3.3.-]
K01682	0.5	1	1	0	1	0	1	0	0	0	0	0	1	0	1	1	0	0	0	1	0	1	acnB; aconitate hydratase 2 / 2-methylisocitrate dehydratase [EC:4.2.1.3 4.2.1.99]
K03417	0	0	0	0	0	0	0.5	1	0	0	0	0	0	0	1	0	0	0	0	0	0	0	prpB; methylisocitrate lyase [EC:4.1.3.30]
K00626	1	0	1	0	1	1	0.5	0	1	1	1	1	1	1	1	0	0	0	0	1	1	0	E2.3.1.9, atoB; acetyl-CoA C-acetyltransferase [EC:2.3.1.9]
K18372	0	0	0	0	0	0	0	0	0	0	0	0	0	1	0	0	0	0	0	0	0	0	acmB; methyl acetate hydrolase [EC:3.1.1.-]
K01734	0	0	0	0	1	0	0	0	0	0	0	1	1	0	0	0	0	0	0	0	0	0	mgsA; methylglyoxal synthase [EC:4.2.3.3]
K08325	0	0	0	0	0	0	0	0	0	0	0	1	0	0	0	0	0	0	0	0	0	0	yqhD; NADP-dependent alcohol dehydrogenase [EC:1.1.-.-]
ko00650	Butanoate metabolism
K00626	1	0	1	0	1	1	0.5	0	1	1	1	1	1	1	1	0	0	0	0	1	1	0	E2.3.1.9, atoB; acetyl-CoA C-acetyltransferase [EC:2.3.1.9]
K00074	1	0	0	0	1	1	0	0	1	0	1	1	1	0	0	0	0	0	0	0	0	0	paaH, hbd, fadB, mmgB; 3-hydroxybutyryl-CoA dehydrogenase [EC:1.1.1.157]
K07516	0	0	0	0	0	0	0	1	0	0	0	0	0	1	0	0	0	0	0	0	0	0	fadN; 3-hydroxyacyl-CoA dehydrogenase [EC:1.1.1.35]
K01825	0	0	0	0	0	0	0	0	0	0	0.5	0	0	0	1	0	0	0	0	0	0	0	fadB; 3-hydroxyacyl-CoA dehydrogenase / enoyl-CoA hydratase / 3-hydroxybutyryl-CoA epimerase / enoyl-CoA isomerase [EC:1.1.1.35 4.2.1.17 5.1.2.3 5.3.3.8]
K01782	0	0	1	0	0	0	0	0	0	0	0.5	0	0	1	0	0	0	0	0	1	0	0	fadJ; 3-hydroxyacyl-CoA dehydrogenase / enoyl-CoA hydratase / 3-hydroxybutyryl-CoA epimerase [EC:1.1.1.35 4.2.1.17 5.1.2.3]
K01692	1	0	0	0	1	1	0	0	0	1	1	1	1	1	0	0	0	1	0	0	1	0	paaF, echA; enoyl-CoA hydratase [EC:4.2.1.17]
K01715	0.5	0	0	0	1	1	0	0	0	0	0	0.666667	1	1	0	0	0	0	0	0	1	0	crt; enoyl-CoA hydratase [EC:4.2.1.17]
K07511	0	0	0	0	0	0	0	0	0	0	1	0	0	0	0	0	0	0	0	0	0	0	ECHS1; enoyl-CoA hydratase [EC:4.2.1.17]
K00248	1	0	0	0	1	1	0	0	1	0	0.5	1	1	0	0	0	0	0	0	0	1	0	ACADS, bcd; butyryl-CoA dehydrogenase [EC:1.3.8.1]
K00929	0	0	0	0	1	0	0	0	0	0	0	0	1	0	0	0	0	0	0	0	1	0	buk; butyrate kinase [EC:2.7.2.7]
K00634	0	0	0	0	1	0	0	0	0	0	0	0	1	0	0	0	0	0	0	0	1	0	ptb; phosphate butyryltransferase [EC:2.3.1.19]
K00132	0.5	0	0	0	0	0	0	0	0	0	0	0	0	0	0	0	0	0	0	0	0	0	E1.2.1.10; acetaldehyde dehydrogenase (acetylating) [EC:1.2.1.10]
K04073	0	0	0	0	0	0	0	0	0	0	0.5	0	0	0	0	0	0	0	0	0	0	0	mhpF; acetaldehyde dehydrogenase [EC:1.2.1.10]
K18366	0	0	0	0	0	0	0	1	0	0	0	0	0	0	0	0	0	0	0	0	0	0	bphJ, xylQ, nahO, tesF; acetaldehyde/propanal dehydrogenase [EC:1.2.1.10 1.2.1.87]
K17865	0	0	0	0	0	0	0	0	0	1	1	0	0	1	1	0	0	0	0	0	0	0	croR; 3-hydroxybutyryl-CoA dehydratase [EC:4.2.1.55]
K03821	0	0	0	0	0	0	0	0	0	0	1	0	0	1	0	0	0	0	0	0	0	0	phbC, phaC; polyhydroxyalkanoate synthase subunit PhaC [EC:2.3.1.-]
K05973	0	0	0	0	0	0	0	0	0	0	1	0	0	0	0	0	0	0	0	0	0	0	phaZ; poly(3-hydroxybutyrate) depolymerase [EC:3.1.1.75]
K00023	0	0	0	0	0	0	0	0	0	0	0.5	0	0	0	0	0	0	0	0	0	0	0	phbB; acetoacetyl-CoA reductase [EC:1.1.1.36]
K01615	0	0	0	0	0	1	0	0	0	0	0	0	0	0	0	0	0	0	0	0	0	0	gcdA; glutaconyl-CoA decarboxylase subunit alpha [EC:7.2.4.5]
K20509	0	1	0	0	1	1	1	0	0	0	0	0.333333	1	0	0	1	1	0	0	0	0	1	madB, oadB, gcdB, mmdB; carboxybiotin decarboxylase [EC:7.2.4.1]
K23352	0	0	0	0	1	0	0	0	0	0	0	0.333333	0	0	0	0	0	0	0	0	0	0	gcdD, mmdD; glutaconyl-CoA/methylmalonyl-CoA decarboxylase subunit delta
K01039	0	0	0	0	0	1	0	0	1	0	0	0	0	0	0	0	0	0	0	0	0	0	gctA; glutaconate CoA-transferase, subunit A [EC:2.8.3.12]
K01040	0	0	0	0	0	1	0	0	1	0	0	0	0	0	0	0	0	0	0	0	0	0	gctB; glutaconate CoA-transferase, subunit B [EC:2.8.3.12]
K00239	1	0.5	1	1	1	0	1	0	1	1	0.5	1	0	1	1	1	0	0	0	1	1	0	sdhA, frdA; succinate dehydrogenase / fumarate reductase, flavoprotein subunit [EC:1.3.5.1 1.3.5.4]
K00240	1	1	1	1	1	1	1	0	0	1	0.5	1	1	1	1	1	0	1	1	1	1	1	sdhB, frdB; succinate dehydrogenase / fumarate reductase, iron-sulfur subunit [EC:1.3.5.1 1.3.5.4]
K00241	1	0	1	0	1	0	1	1	1	1	0.5	1	1	1	1	0	0	1	0	1	1	0	sdhC, frdC; succinate dehydrogenase / fumarate reductase, cytochrome b subunit
K00242	0	0	1	0	0	0	1	1	0	1	0.5	0	0	1	1	0	0	0	0	1	0	0	sdhD, frdD; succinate dehydrogenase / fumarate reductase, membrane anchor subunit
K00245	0	0	0	0	0	1	0	0	0	0	0	0	0	0	0	0	0	0	0	0	0	1	frdB; fumarate reductase iron-sulfur subunit [EC:1.3.5.4]
K00246	0	0	0	0	0	1	0	0	0	0	0	0	0	0	0	0	0	0	0	0	0	1	frdC; fumarate reductase subunit C
K00247	0.5	0	0	0	0	0	0	0	0	0	0	0	0	0	0	0	0	0	0	0	0	0	frdD; fumarate reductase subunit D
K01580	0	0	0	0	0	0	0.5	0	0	0	0	0	0	0	0	0	1	0	0	0	0	0	E4.1.1.15, gadB, gadA, GAD; glutamate decarboxylase [EC:4.1.1.15]
K07250	0.5	0	0	0	0	0	0	0	0	0	0.5	0	0	0	0	0	0	0	0	0	0	0	gabT; 4-aminobutyrate aminotransferase / (S)-3-amino-2-methylpropionate transaminase / 5-aminovalerate transaminase [EC:2.6.1.19 2.6.1.22 2.6.1.48]
K00135	0.5	0	0	0	0	0	0	0	0	0	0.5	0	0	0	0	0	0	1	0	1	0	0	gabD; succinate-semialdehyde dehydrogenase / glutarate-semialdehyde dehydrogenase [EC:1.2.1.16 1.2.1.79 1.2.1.20]
K18122	0	0	0	0	0	0	0	0	0	0	0	1	0	0	0	0	0	0	0	0	0	0	cat2, abfT; 4-hydroxybutyrate CoA-transferase [EC:2.8.3.-]
K00656	0	0	0	0	0	0	0	1	0	0	0	0	0	0	0	0	0	0	0	0	0	0	E2.3.1.54, pflD; formate C-acetyltransferase [EC:2.3.1.54]
K00169	0	0.5	0	0	0	1	0	0	1	0	0	0	0	0	0	1	0	0	0	0	0	0	porA; pyruvate ferredoxin oxidoreductase alpha subunit [EC:1.2.7.1]
K00170	0	0.5	0	0	0	0	0	0	0	0	0	0	0	0	0	1	0	0	0	0	0	0	porB; pyruvate ferredoxin oxidoreductase beta subunit [EC:1.2.7.1]
K00172	0	1	0	0	0	1	0	0	1	0	0	0	0	0	0	0	0	0	0	0	0	0	porG; pyruvate ferredoxin oxidoreductase gamma subunit [EC:1.2.7.1]
K00171	0	0.5	0	0	0	0	0	0	0	0	0.5	0	0	0	0	1	0	0	0	0	0	0	porD; pyruvate ferredoxin oxidoreductase delta subunit [EC:1.2.7.1]
K03737	1	0	0	0	1	1	1	0	0	0	0	1	1	0	0	0	1	1	1	0	1	1	por, nifJ; pyruvate-ferredoxin/flavodoxin oxidoreductase [EC:1.2.7.1 1.2.7.-]
K00174	1	0.5	0	0	1	1	0	0	1	0	1	1	1	1	0	0	1	0	0	0	1	1	korA, oorA, oforA; 2-oxoglutarate/2-oxoacid ferredoxin oxidoreductase subunit alpha [EC:1.2.7.3 1.2.7.11]
K00175	1	0.5	0	0	1	1	0	0	1	0	1	1	1	1	0	0	1	0	0	0	1	0	korB, oorB, oforB; 2-oxoglutarate/2-oxoacid ferredoxin oxidoreductase subunit beta [EC:1.2.7.3 1.2.7.11]
K01641	0	0	0.5	1	0	0	0	0	0	0	0	0	0	0	0	0	0	0	0	0	0	0	E2.3.3.10; hydroxymethylglutaryl-CoA synthase [EC:2.3.3.10]
K01640	0.5	0	0	0	1	1	0.5	0	1	0	1	1	1	1	0	0	0	0	0	0	1	1	E4.1.3.4, HMGCL, hmgL; hydroxymethylglutaryl-CoA lyase [EC:4.1.3.4]
K01027	0.5	0	0	0	0	0	0	0	0	0	0	0	0	0	0	0	0	0	0	0	0	0	OXCT; 3-oxoacid CoA-transferase [EC:2.8.3.5]
K01028	0.5	0	0	0	1	0	0	0	0	0	0.5	0	1	1	0	0	0	0	0	0	1	0	E2.8.3.5A, scoA; 3-oxoacid CoA-transferase subunit A [EC:2.8.3.5]
K01029	0.5	0	0	0	1	0	0	0	0	0	1	0	1	1	0	0	0	0	0	0	1	0	E2.8.3.5B, scoB; 3-oxoacid CoA-transferase subunit B [EC:2.8.3.5]
K01907	0	0	0	0	0	1	0.5	0	0	0	0	0.666667	0	0	0	0	0	0	0	0	0	0	AACS, acsA; acetoacetyl-CoA synthetase [EC:6.2.1.16]
K00019	1	0	0	0	0	0	0	0	0	0	0.5	0	0	0	1	0	0	0	0	0	0	0	E1.1.1.30, bdh; 3-hydroxybutyrate dehydrogenase [EC:1.1.1.30]
K07518	0	0	0	0	0	0	0	0	0	0	1	0	0	0	0	0	0	0	0	0	0	0	E3.1.1.22; hydroxybutyrate-dimer hydrolase [EC:3.1.1.22]
K01652	1	0.5	1	1	1	1	1	1	0	1	1	1	0	1	1	0	1	1	1	1	0	1	E2.2.1.6L, ilvB, ilvG, ilvI; acetolactate synthase I/II/III large subunit [EC:2.2.1.6]
K01653	1	0.5	1	0	1	1	1	1	0	1	1	1	0	0	1	0	1	1	1	1	0	1	E2.2.1.6S, ilvH, ilvN; acetolactate synthase I/III small subunit [EC:2.2.1.6]
K01575	0	0	0	0	0	0	0	0	0	0	0	0	0	0	0	0	1	0	0	0	0	0	alsD, budA, aldC; acetolactate decarboxylase [EC:4.1.1.5]
K00004	0	0	0	0	0	0	0	0	0	0	0.5	0	0	1	0	0	0	0	0	0	0	0	BDH, butB; (R,R)-butanediol dehydrogenase / meso-butanediol dehydrogenase / diacetyl reductase [EC:1.1.1.4 1.1.1.- 1.1.1.303]
ko00660	C5-Branched dibasic acid metabolism
K01652	1	0.5	1	1	1	1	1	1	0	1	1	1	0	1	1	0	1	1	1	1	0	1	E2.2.1.6L, ilvB, ilvG, ilvI; acetolactate synthase I/II/III large subunit [EC:2.2.1.6]
K01653	1	0.5	1	0	1	1	1	1	0	1	1	1	0	0	1	0	1	1	1	1	0	1	E2.2.1.6S, ilvH, ilvN; acetolactate synthase I/III small subunit [EC:2.2.1.6]
K01575	0	0	0	0	0	0	0	0	0	0	0	0	0	0	0	0	1	0	0	0	0	0	alsD, budA, aldC; acetolactate decarboxylase [EC:4.1.1.5]
K01903	1	1	0.5	0	0	0	1	0	1	1	0.5	1	0	1	1	0	0	1	0	1	1	0	sucC; succinyl-CoA synthetase beta subunit [EC:6.2.1.5]
K01902	0.5	1	0.5	1	1	0	1	0	0	1	1	1	1	1	1	0	0	0	0	1	1	1	sucD; succinyl-CoA synthetase alpha subunit [EC:6.2.1.5]
K18290	0	0	0	0	0	0	0	0	0	0	0	0	0	1	0	0	0	0	0	0	0	0	ich-Y; itaconyl-CoA hydratase [EC:4.2.1.56]
K08691	0	0	0	0	0	0	1	0	0	0	0.5	0	0	0	0	0	0	0	0	0	0	0	mcl; malyl-CoA/(S)-citramalyl-CoA lyase [EC:4.1.3.24 4.1.3.25]
K14449	0	0	0	0	0	0	0	0	0	0	1	0	0	0	0	0	0	0	0	0	0	0	mch, mcd; 2-methylfumaryl-CoA hydratase [EC:4.2.1.148]
K09011	0	0	0	0	1	0	1	0	0	0	0	0.333333	0	0	0	0	0	0	0	0	0	0	cimA; (R)-citramalate synthase [EC:2.3.1.182]
K01703	0.5	1	1	0	1	1	1	0	0	1	1	1	1	1	1	1	1	1	1	1	1	1	leuC, IPMI-L; 3-isopropylmalate/(R)-2-methylmalate dehydratase large subunit [EC:4.2.1.33 4.2.1.35]
K01704	0.5	1	1	0	1	1	1	0	0	1	1	1	0	1	1	1	1	1	1	1	0	1	leuD, IPMI-S; 3-isopropylmalate/(R)-2-methylmalate dehydratase small subunit [EC:4.2.1.33 4.2.1.35]
K00052	0.5	1	1	0	1	1	1	0	0	1	1	1	0	1	1	0	0	1	0	1	0	1	leuB, IMDH; 3-isopropylmalate dehydrogenase [EC:1.1.1.85]
ko00562	Inositol phosphate metabolism
K01092	0	0	1	1	1	0	1	0	0	1	1	0	0	1	1	0	0	1	0	1	1	0	E3.1.3.25, IMPA, suhB; myo-inositol-1(or 4)-monophosphatase [EC:3.1.3.25]
K18649	0	0	0	0	0	0	0	0	0	0	1	0	0	1	0	0	0	0	0	0	0	0	IMPL2; inositol-phosphate phosphatase / L-galactose 1-phosphate phosphatase / histidinol-phosphatase [EC:3.1.3.25 3.1.3.93 3.1.3.15]
K01858	0	0	0.5	0	1	0	0	0	1	0	1	0	1	0	0	0	0	0	0	0	1	0	INO1, ISYNA1; myo-inositol-1-phosphate synthase [EC:5.5.1.4]
K07281	0	0	0.5	0	0	0	0	0	0	0	1	0	0	0	0	0	0	0	0	0	0	0	ipct; 1L-myo-inositol 1-phosphate cytidylyltransferase [EC:2.7.7.74]
K16044	0	0	0	0	1	0	0	0	0	0	0	0	0	0	0	0	1	0	0	0	0	0	iolW; scyllo-inositol 2-dehydrogenase (NADP+) [EC:1.1.1.371]
K03335	0	0	0	0	0	0	0	0	0	0	0	0	0	0	0	0	1	0	0	0	0	0	iolE; inosose dehydratase [EC:4.2.1.44]
K00140	0	0	0	0	0	0	0	0	0	0	1	0.333333	0	1	0	0	0	0	0	0	0	0	mmsA, iolA, ALDH6A1; malonate-semialdehyde dehydrogenase (acetylating) / methylmalonate-semialdehyde dehydrogenase [EC:1.2.1.18 1.2.1.27]
K01803	1	1	1	1	1	1	0.5	1	1	1	1	1	1	1	1	1	1	1	0	1	1	1	TPI, tpiA; triosephosphate isomerase (TIM) [EC:5.3.1.1]
ko00190	Oxidative phosphorylation
K00330	0.5	1	1	1	0	1	0	0	0	1	1	0.666667	0	0	1	1	0	1	1	1	0	1	nuoA; NADH-quinone oxidoreductase subunit A [EC:7.1.1.2]
K00331	0.5	1	1	1	0	1	0	0	0	1	1	0.666667	1	0	1	1	0	1	1	1	0	1	nuoB; NADH-quinone oxidoreductase subunit B [EC:7.1.1.2]
K00332	0.5	0	1	0	0	0	0	0	0	1	1	0	0	0	1	0	0	0	1	1	0	0	nuoC; NADH-quinone oxidoreductase subunit C [EC:7.1.1.2]
K00333	0.5	1	1	1	0	0	0	0	1	1	1	0	0	0	1	0	0	0	1	1	0	1	nuoD; NADH-quinone oxidoreductase subunit D [EC:7.1.1.2]
K00334	0.5	0	1	1	0	0	0	0	0	1	1	0	0	0	1	0	1	0	1	1	0	0	nuoE; NADH-quinone oxidoreductase subunit E [EC:7.1.1.2]
K00335	0	0	1	0	1	0	0	0	1	0	1	0	0	0	1	0	1	1	1	1	0	0	nuoF; NADH-quinone oxidoreductase subunit F [EC:7.1.1.2]
K00336	0	0	1	0	0	0	0	0	0	0	0.5	0	0	0	1	0	0	0	0	1	0	0	nuoG; NADH-quinone oxidoreductase subunit G [EC:7.1.1.2]
K00337	1	0.5	1	1	1	1	0	0	0	1	0.5	0.666667	0	0	1	0	0	1	1	1	0	1	nuoH; NADH-quinone oxidoreductase subunit H [EC:7.1.1.2]
K00338	1	1	1	1	0	0	0	0	0	1	0.5	0	0	0	1	1	0	0	1	1	0	1	nuoI; NADH-quinone oxidoreductase subunit I [EC:7.1.1.2]
K00339	1	1	1	1	0	1	0	0	0	1	0.5	0	1	0	1	1	0	1	1	1	0	1	nuoJ; NADH-quinone oxidoreductase subunit J [EC:7.1.1.2]
K00340	1	1	1	0	1	1	0	0	0	1	1	0.666667	1	0	1	1	0	1	1	1	0	1	nuoK; NADH-quinone oxidoreductase subunit K [EC:7.1.1.2]
K00341	1	1	1	1	0	0	0	0	1	1	1	0.666667	0	0	1	0	0	1	0	1	0	1	nuoL; NADH-quinone oxidoreductase subunit L [EC:7.1.1.2]
K00342	1	0.5	1	1	0	1	0	0	1	1	1	0	0	0	1	0	0	1	0	1	0	1	nuoM; NADH-quinone oxidoreductase subunit M [EC:7.1.1.2]
K00343	1	1	1	1	1	1	0	0	0	1	1	0.666667	1	0	1	0	0	1	1	1	0	1	nuoN; NADH-quinone oxidoreductase subunit N [EC:7.1.1.2]
K03879	0	0	0	0	0	0	0	0	0	1	1	0	0	0	0	0	0	0	0	0	0	0	ND2; NADH-ubiquinone oxidoreductase chain 2 [EC:7.1.1.2]
K03881	0	0	0	0	0	0	0	0	0	1	1	0	0	0	0	0	0	0	0	0	0	0	ND4; NADH-ubiquinone oxidoreductase chain 4 [EC:7.1.1.2]
K03937	0	0	0	0	0	0	0	0	0	1	1	0	0	1	0	0	0	0	0	0	0	0	NDUFS4; NADH dehydrogenase (ubiquinone) Fe-S protein 4
K03939	0	0	0	0	0	0	0	0	0	0	0	0	0	1	0	0	0	0	0	0	0	0	NDUFS6; NADH dehydrogenase (ubiquinone) Fe-S protein 6
K03942	0	0	0	0	0	0	0	0	0	0	1	0	0	0	0	0	0	0	0	0	0	0	NDUFV1; NADH dehydrogenase (ubiquinone) flavoprotein 1 [EC:7.1.1.2 1.6.99.3]
K03953	0	0	0	0	0	0	0	0	0	1	0.5	0	0	1	0	0	0	0	0	0	0	0	NDUFA9; NADH dehydrogenase (ubiquinone) 1 alpha subcomplex subunit 9
K11352	0	0	0	0	0	0	0	0	1	1	1	0	0	1	0	0	0	0	0	0	0	0	NDUFA12; NADH dehydrogenase (ubiquinone) 1 alpha subcomplex subunit 12
K03885	0.5	0	0	0	0	0	0	0	0	0	0	1	1	0	0	1	0	0	0	0	1	0	ndh; NADH dehydrogenase [EC:1.6.99.3]
K00234	0	0	0	0	0	0	0.5	0	0	0	0	0	0	0	0	0	0	0	0	0	0	0	SDHA, SDH1; succinate dehydrogenase (ubiquinone) flavoprotein subunit [EC:1.3.5.1]
K00239	1	0.5	1	1	1	0	1	0	1	1	0.5	1	0	1	1	1	0	0	0	1	1	0	sdhA, frdA; succinate dehydrogenase / fumarate reductase, flavoprotein subunit [EC:1.3.5.1 1.3.5.4]
K00240	1	1	1	1	1	1	1	0	0	1	0.5	1	1	1	1	1	0	1	1	1	1	1	sdhB, frdB; succinate dehydrogenase / fumarate reductase, iron-sulfur subunit [EC:1.3.5.1 1.3.5.4]
K00241	1	0	1	0	1	0	1	1	1	1	0.5	1	1	1	1	0	0	1	0	1	1	0	sdhC, frdC; succinate dehydrogenase / fumarate reductase, cytochrome b subunit
K00242	0	0	1	0	0	0	1	1	0	1	0.5	0	0	1	1	0	0	0	0	1	0	0	sdhD, frdD; succinate dehydrogenase / fumarate reductase, membrane anchor subunit
K00245	0	0	0	0	0	1	0	0	0	0	0	0	0	0	0	0	0	0	0	0	0	1	frdB; fumarate reductase iron-sulfur subunit [EC:1.3.5.4]
K00246	0	0	0	0	0	1	0	0	0	0	0	0	0	0	0	0	0	0	0	0	0	1	frdC; fumarate reductase subunit C
K00247	0.5	0	0	0	0	0	0	0	0	0	0	0	0	0	0	0	0	0	0	0	0	0	frdD; fumarate reductase subunit D
K00411	0	1	1	0	0	0	1	1	0	1	1	0	0	1	1	0	0	0	1	1	0	0	UQCRFS1, RIP1, petA; ubiquinol-cytochrome c reductase iron-sulfur subunit [EC:7.1.1.8]
K00412	0.5	1	1	0	0	0	1	0	1	1	1	0	0	1	1	0	0	0	1	1	1	0	CYTB, petB; ubiquinol-cytochrome c reductase cytochrome b subunit
K00413	0	1	1	1	0	0	1	0	0	1	1	0	0	1	1	0	0	0	1	1	0	0	CYC1, CYT1, petC; ubiquinol-cytochrome c reductase cytochrome c1 subunit
K03889	0	0	0	0	1	0	0	0	0	0	0	0.333333	0	0	0	0	0	0	0	0	0	0	qcrC; ubiquinol-cytochrome c reductase cytochrome c subunit
K02257	0.5	0.5	0.5	0	1	1	1	0	0	1	1	1	0	1	1	0	0	0	0	0	1	0	COX10, ctaB, cyoE; heme o synthase [EC:2.5.1.141]
K02277	0	0	0	0	1	1	0	0	0	0	0	1	0	0	0	0	0	0	0	0	1	0	coxD, ctaF; cytochrome c oxidase subunit IV [EC:1.9.3.1]
K02276	0	0	0	0	1	1	1	0	0	1	1	1	0	1	1	0	0	0	0	0	1	0	coxC, ctaE; cytochrome c oxidase subunit III [EC:1.9.3.1]
K02274	0	0	0	0	0	0	1	0	0	1	1	0	0	1	1	0	0	0	0	0	0	0	coxA, ctaD; cytochrome c oxidase subunit I [EC:1.9.3.1]
K02275	0.5	0.5	0	0	1	1	1	0	1	1	1	0	0	1	1	0	0	0	0	0	1	0	coxB, ctaC; cytochrome c oxidase subunit II [EC:1.9.3.1]
K02258	0	0	0	0	0	0	1	0	0	1	1	0	0	1	1	0	0	0	0	0	0	0	COX11, ctaG; cytochrome c oxidase assembly protein subunit 11
K02259	0	0	0.5	0	0	0	1	0	0	1	1	0.666667	0	1	1	0	0	0	0	0	0	0	COX15, ctaA; cytochrome c oxidase assembly protein subunit 15
K00404	0	0	1	0	0	0	0	0	0	1	1	0	0	1	1	0	0	0	0	1	0	0	ccoN; cytochrome c oxidase cbb3-type subunit I [EC:1.9.3.1]
K00405	0	0	1	1	0	0	0	0	0	1	1	0	0	1	1	0	0	0	0	0	0	0	ccoO; cytochrome c oxidase cbb3-type subunit II
K15862	0	0	0	0	1	0	0	0	0	0	0	1	1	0	0	0	0	0	0	0	1	0	ccoNO; cytochrome c oxidase cbb3-type subunit I/II [EC:1.9.3.1]
K00407	0	1	1	0	1	0	0	1	0	0	1	0.666667	0	1	1	1	0	0	0	1	1	1	ccoQ; cytochrome c oxidase cbb3-type subunit IV
K00406	0	1	1	1	1	0	0	1	0	1	1	1	1	1	1	1	0	0	1	1	1	1	ccoP; cytochrome c oxidase cbb3-type subunit III
K00425	0.5	0.5	0.5	0	1	0	1	0	0	1	0	0.666667	0	0	1	0	0	1	0	0	0	0	cydA; cytochrome bd ubiquinol oxidase subunit I [EC:7.1.1.7]
K00426	0.5	0.5	0	0	1	1	1	0	0	1	0	0.666667	1	0	1	0	0	1	0	0	0	1	cydB; cytochrome bd ubiquinol oxidase subunit II [EC:7.1.1.7]
K00424	0	0	0	0	0	0	1	0	0	1	0	0	0	0	1	0	0	0	0	0	0	0	cydX; cytochrome bd-I ubiquinol oxidase subunit X [EC:7.1.1.7]
K02111	1	1	1	0	1	1	1	0	0	1	1	1	1	1	1	1	0	0	0	1	1	0	ATPF1A, atpA; F-type H+/Na+-transporting ATPase subunit alpha [EC:7.1.2.2 7.2.2.1]
K02112	0.5	1	1	1	1	1	1	0	0	1	1	1	1	1	1	1	0	1	1	1	1	1	ATPF1B, atpD; F-type H+/Na+-transporting ATPase subunit beta [EC:7.1.2.2 7.2.2.1]
K02115	1	1	1	1	1	1	1	0	0	1	1	1	1	1	1	1	0	0	0	1	1	1	ATPF1G, atpG; F-type H+-transporting ATPase subunit gamma
K02113	1	1	1	1	1	1	1	1	0	1	1	1	1	1	1	1	0	1	0	1	1	1	ATPF1D, atpH; F-type H+-transporting ATPase subunit delta
K02114	1	1	1	1	1	1	1	0	0	1	1	0	1	1	1	1	0	1	1	1	1	1	ATPF1E, atpC; F-type H+-transporting ATPase subunit epsilon
K02108	1	1	1	1	1	1	1	0	0	1	1	1	1	1	1	1	0	1	1	1	1	0
K02109	1	1	1	1	1	1	1	1	0	1	1	1	1	1	1	0	0	1	1	1	1	1	ATPF0B, atpF; F-type H+-transporting ATPase subunit b
K02110	1	1	1	1	1	1	1	1	0	1	1	1	1	0	1	0	0	1	1	1	1	1	ATPF0C, atpE; F-type H+-transporting ATPase subunit c
K02132	0	0	0	0	0	0	0	0	0	0	0.5	0	0	0	0	0	0	0	0	0	0	0	ATPeF1A, ATP5A1, ATP1; F-type H+-transporting ATPase subunit alpha
K02133	0	0	0	0	0	0	0	0	0	0	1	0	0	0	0	0	0	0	0	0	0	0	ATPeF1B, ATP5B, ATP2; F-type H+-transporting ATPase subunit beta [EC:7.1.2.2]
K02121	0	0	0	0	0	0	0.5	0	0	0	0	0	1	0	0	0	0	0	0	0	0	0	ATPVE, ntpE, atpE; V/A-type H+/Na+-transporting ATPase subunit E
K02123	0	0	0	0	0	0	1	0	1	0	0	0	0	0	0	0	1	0	0	0	0	0	ATPVI, ntpI, atpI; V/A-type H+/Na+-transporting ATPase subunit I
K01535	0.5	0	0.5	0	0	0	0.5	0	0	0	0	0	0	0	0	1	1	1	0	1	0	0	PMA1, PMA2; H+-transporting ATPase [EC:7.1.2.1]
K01507	0	1	1	1	1	0	1	0	0	1	0.5	0.666667	1	1	1	0	0	0	1	1	0	0	ppa; inorganic pyrophosphatase [EC:3.6.1.1]
K15986	0.5	0	0	0	0	1	0	0	0	0	0	0	0	0	0	0	0	1	0	0	0	1	ppaC; manganese-dependent inorganic pyrophosphatase [EC:3.6.1.1]
K00937	0	1	0.5	1	1	0	1	0	0	1	1	0	1	0	0	0	0	0	1	1	1	1	ppk; polyphosphate kinase [EC:2.7.4.1]
K22468	0	0.5	0.5	1	0	0	0.5	1	0	1	0	1	0	1	1	1	0	1	0	1	1	0	ppk2; polyphosphate kinase [EC:2.7.4.1]
ko00195	Photosynthesis
K02636	0.5	0	0	0	0	0	0	0	1	0	0	0	0	0	0	0	0	0	0	0	1	0	petC; cytochrome b6-f complex iron-sulfur subunit [EC:7.1.1.6]
K02638	0	0	0	0	0	0	0	0	0	0	0	0	0	1	0	0	0	0	0	0	0	0	petE; plastocyanin
K02114	1	1	1	1	1	1	1	0	0	1	1	0	1	1	1	1	0	1	1	1	1	1	ATPF1E, atpC; F-type H+-transporting ATPase subunit epsilon
K02112	0.5	1	1	1	1	1	1	0	0	1	1	1	1	1	1	1	0	1	1	1	1	1	ATPF1B, atpD; F-type H+/Na+-transporting ATPase subunit beta [EC:7.1.2.2 7.2.2.1]
K02115	1	1	1	1	1	1	1	0	0	1	1	1	1	1	1	1	0	0	0	1	1	1	ATPF1G, atpG; F-type H+-transporting ATPase subunit gamma
K02111	1	1	1	0	1	1	1	0	0	1	1	1	1	1	1	1	0	0	0	1	1	0	ATPF1A, atpA; F-type H+/Na+-transporting ATPase subunit alpha [EC:7.1.2.2 7.2.2.1]
K02113	1	1	1	1	1	1	1	1	0	1	1	1	1	1	1	1	0	1	0	1	1	1	ATPF1D, atpH; F-type H+-transporting ATPase subunit delta
K02109	1	1	1	1	1	1	1	1	0	1	1	1	1	1	1	0	0	1	1	1	1	1	ATPF0B, atpF; F-type H+-transporting ATPase subunit b
K02110	1	1	1	1	1	1	1	1	0	1	1	1	1	0	1	0	0	1	1	1	1	1	ATPF0C, atpE; F-type H+-transporting ATPase subunit c
K02108	1	1	1	1	1	1	1	0	0	1	1	1	1	1	1	1	0	1	1	1	1	0	ATPF0A, atpB; F-type H+-transporting ATPase subunit a
ko00196	Photosynthesis - antenna proteins
ko00710	Carbon fixation in photosynthetic organisms
K01601	0	0	1	0	0	0	0	0	0	1	0	0	0	0	0	0	0	0	0	1	0	0	rbcL; ribulose-bisphosphate carboxylase large chain [EC:4.1.1.39]
K01602	0	0	1	0	0	0	0	0	0	1	0	0	0	0	0	0	0	0	0	1	0	0	rbcS; ribulose-bisphosphate carboxylase small chain [EC:4.1.1.39]
K00927	1	1	1	0	1	1	0.5	1	0	1	1	1	1	1	1	0	1	1	1	1	1	1	PGK, pgk; phosphoglycerate kinase [EC:2.7.2.3]
K00134	1	0.5	1	0	1	1	1	1	0	1	1	1	0	1	1	1	1	0	1	1	1	1	GAPDH, gapA; glyceraldehyde 3-phosphate dehydrogenase [EC:1.2.1.12]
K01624	0.5	1	1	1	0	1	1	0	1	1	1	1	1	1	1	1	1	1	1	1	1	1	FBA, fbaA; fructose-bisphosphate aldolase, class II [EC:4.1.2.13]
K03841	1	1	1	0	1	0	1	0	0	0	0	1	1	1	1	1	0	1	0	1	0	1	FBP, fbp; fructose-1,6-bisphosphatase I [EC:3.1.3.11]
K11532	0	0	0	0	0	0	0	0	0	0	0.5	0	0	0	0	0	0	0	0	0	0	0	glpX-SEBP; fructose-1,6-bisphosphatase II / sedoheptulose-1,7-bisphosphatase [EC:3.1.3.11 3.1.3.37]
K04041	0	0	0	0	0	0	0	0	0	0	0	0	0	0	0	0	0	0	0	0	1	0	fbp3; fructose-1,6-bisphosphatase III [EC:3.1.3.11]
K00615	1	1	1	1	1	1	1	0	1	1	1	1	1	1	1	1	1	1	1	1	1	1	E2.2.1.1, tktA, tktB; transketolase [EC:2.2.1.1]
K01807	0	0	1	1	0	0	1	0	0	1	0	0	0	1	1	0	0	0	1	1	0	0	rpiA; ribose 5-phosphate isomerase A [EC:5.3.1.6]
K01808	1	1	0	0	1	1	0	0	0	0	1	1	1	0	0	1	0	1	0	0	1	0	rpiB; ribose 5-phosphate isomerase B [EC:5.3.1.6]
K00855	0	0	1	1	0	0	0.5	1	0	1	0	0	0	0	1	0	0	0	0	1	0	0	PRK, prkB; phosphoribulokinase [EC:2.7.1.19]
K01803	1	1	1	1	1	1	0.5	1	1	1	1	1	1	1	1	1	1	1	0	1	1	1	TPI, tpiA; triosephosphate isomerase (TIM) [EC:5.3.1.1]
K01621	0	0	1	0	0	0	1	0	0	0	0	0	0	0	0	0	0	0	0	1	0	0	xfp, xpk; xylulose-5-phosphate/fructose-6-phosphate phosphoketolase [EC:4.1.2.9 4.1.2.22]
K01783	1	1	1	0	1	1	1	1	1	1	0.5	1	0	1	1	1	1	1	1	1	1	1	rpe, RPE; ribulose-phosphate 3-epimerase [EC:5.1.3.1]
K01595	0	0	1	1	1	0	0	0	0	1	1	0.666667	0	0	1	0	0	0	1	1	0	0	ppc; phosphoenolpyruvate carboxylase [EC:4.1.1.31]
K01610	1	1	0	0	1	0	0	0	0	0	1	1	1	1	0	0	0	0	0	0	1	1	E4.1.1.49, pckA; phosphoenolpyruvate carboxykinase (ATP) [EC:4.1.1.49]
K01006	1	0	0	0	1	1	1	0	1	1	1	1	1	1	0	0	1	0	0	0	1	0	ppdK; pyruvate, orthophosphate dikinase [EC:2.7.9.1]
K00029	0.5	0	0	0	1	1	0.5	0	0	0	0.5	0.666667	1	0	1	0	0	1	0	0	1	0	E1.1.1.40, maeB; malate dehydrogenase (oxaloacetate-decarboxylating)(NADP+) [EC:1.1.1.40]
K00024	1	1	1	0	1	0	1	0	0	1	1	0.666667	1	1	0	1	0	1	0	0	1	0	mdh; malate dehydrogenase [EC:1.1.1.37]
ko00720	Carbon fixation pathways in prokaryotes
K00169	0	0.5	0	0	0	1	0	0	1	0	0	0	0	0	0	1	0	0	0	0	0	0	porA; pyruvate ferredoxin oxidoreductase alpha subunit [EC:1.2.7.1]
K00170	0	0.5	0	0	0	0	0	0	0	0	0	0	0	0	0	1	0	0	0	0	0	0	porB; pyruvate ferredoxin oxidoreductase beta subunit [EC:1.2.7.1]
K00172	0	1	0	0	0	1	0	0	1	0	0	0	0	0	0	0	0	0	0	0	0	0	porG; pyruvate ferredoxin oxidoreductase gamma subunit [EC:1.2.7.1]
K00171	0	0.5	0	0	0	0	0	0	0	0	0.5	0	0	0	0	1	0	0	0	0	0	0	porD; pyruvate ferredoxin oxidoreductase delta subunit [EC:1.2.7.1]
K03737	1	0	0	0	1	1	1	0	0	0	0	1	1	0	0	0	1	1	1	0	1	1	por, nifJ; pyruvate-ferredoxin/flavodoxin oxidoreductase [EC:1.2.7.1 1.2.7.-]
K01007	0	0.5	0.5	0	0	1	0.5	0	0	0	0	0	0	0	1	1	0	1	0	1	0	0	pps, ppsA; pyruvate, water dikinase [EC:2.7.9.2]
K01006	1	0	0	0	1	1	1	0	1	1	1	1	1	1	0	0	1	0	0	0	1	0	ppdK; pyruvate, orthophosphate dikinase [EC:2.7.9.1]
K01595	0	0	1	1	1	0	0	0	0	1	1	0.666667	0	0	1	0	0	0	1	1	0	0	ppc; phosphoenolpyruvate carboxylase [EC:4.1.1.31]
K01958	1	0	0	0	0	0	0	0	0	0	0	0	0	0	1	0	0	0	0	0	0	0	PC, pyc; pyruvate carboxylase [EC:6.4.1.1]
K01959	0	0	1	0	0	0	0	0	0	0	0	0	0	0	0	0	0	0	0	1	0	0	pycA; pyruvate carboxylase subunit A [EC:6.4.1.1]
K01960	0	0	1	0	0	0	0	0	0	0	0	0	0	0	0	0	0	0	1	1	0	0	pycB; pyruvate carboxylase subunit B [EC:6.4.1.1]
K00024	1	1	1	0	1	0	1	0	0	1	1	0.666667	1	1	0	1	0	1	0	0	1	0	mdh; malate dehydrogenase [EC:1.1.1.37]
K01676	1	0	1	0	0	1	0	1	0	0	1	0	0	0	1	0	0	1	0	1	0	0	E4.2.1.2A, fumA, fumB; fumarate hydratase, class I [EC:4.2.1.2]
K01677	0	0	0	0	0	0	0	0	0	0	0	0	0	0	0	1	0	0	0	0	0	1	E4.2.1.2AA, fumA; fumarate hydratase subunit alpha [EC:4.2.1.2]
K01678	0	0	0	0	0	0	0	0	0	0	0	0	0	0	0	1	0	0	0	0	0	1	E4.2.1.2AB, fumB; fumarate hydratase subunit beta [EC:4.2.1.2]
K01679	1	1	0	0	1	1	1	0	1	1	0	1	1	1	0	0	1	0	0	0	1	0	E4.2.1.2B, fumC, FH; fumarate hydratase, class II [EC:4.2.1.2]
K00239	1	0.5	1	1	1	0	1	0	1	1	0.5	1	0	1	1	1	0	0	0	1	1	0	sdhA, frdA; succinate dehydrogenase / fumarate reductase, flavoprotein subunit [EC:1.3.5.1 1.3.5.4]
K00240	1	1	1	1	1	1	1	0	0	1	0.5	1	1	1	1	1	0	1	1	1	1	1	sdhB, frdB; succinate dehydrogenase / fumarate reductase, iron-sulfur subunit [EC:1.3.5.1 1.3.5.4]
K00241	1	0	1	0	1	0	1	1	1	1	0.5	1	1	1	1	0	0	1	0	1	1	0	sdhC, frdC; succinate dehydrogenase / fumarate reductase, cytochrome b subunit
K00242	0	0	1	0	0	0	1	1	0	1	0.5	0	0	1	1	0	0	0	0	1	0	0	sdhD, frdD; succinate dehydrogenase / fumarate reductase, membrane anchor subunit
K00245	0	0	0	0	0	1	0	0	0	0	0	0	0	0	0	0	0	0	0	0	0	1	frdB; fumarate reductase iron-sulfur subunit [EC:1.3.5.4]
K00246	0	0	0	0	0	1	0	0	0	0	0	0	0	0	0	0	0	0	0	0	0	1	frdC; fumarate reductase subunit C
K00247	0.5	0	0	0	0	0	0	0	0	0	0	0	0	0	0	0	0	0	0	0	0	0	frdD; fumarate reductase subunit D
K01902	0.5	1	0.5	1	1	0	1	0	0	1	1	1	1	1	1	0	0	0	0	1	1	1	sucD; succinyl-CoA synthetase alpha subunit [EC:6.2.1.5]
K01903	1	1	0.5	0	0	0	1	0	1	1	0.5	1	0	1	1	0	0	1	0	1	1	0	sucC; succinyl-CoA synthetase beta subunit [EC:6.2.1.5]
K15016	0.5	0	0	0	0	0	0	0	0	0	1	0	0	0	0	0	0	0	0	0	0	0	K15016; enoyl-CoA hydratase / 3-hydroxyacyl-CoA dehydrogenase [EC:4.2.1.17 1.1.1.35]
K00626	1	0	1	0	1	1	0.5	0	1	1	1	1	1	1	1	0	0	0	0	1	1	0	E2.3.1.9, atoB; acetyl-CoA C-acetyltransferase [EC:2.3.1.9]
K00174	1	0.5	0	0	1	1	0	0	1	0	1	1	1	1	0	0	1	0	0	0	1	1	korA, oorA, oforA; 2-oxoglutarate/2-oxoacid ferredoxin oxidoreductase subunit alpha [EC:1.2.7.3 1.2.7.11]
K00175	1	0.5	0	0	1	1	0	0	1	0	1	1	1	1	0	0	1	0	0	0	1	0	korB, oorB, oforB; 2-oxoglutarate/2-oxoacid ferredoxin oxidoreductase subunit beta [EC:1.2.7.3 1.2.7.11]
K00177	0.5	0.5	0	0	1	1	0	0	0	0	0.5	1	1	0	0	0	0	0	0	0	1	1	korC, oorC; 2-oxoglutarate ferredoxin oxidoreductase subunit gamma [EC:1.2.7.3]
K00176	0.5	0.5	0	0	0	1	0	0	0	0	1	1	1	0	0	0	0	0	0	0	1	1	korD, oorD; 2-oxoglutarate ferredoxin oxidoreductase subunit delta [EC:1.2.7.3]
K00031	0	0	1	0	0	1	1	0	1	1	1	0.666667	0	1	1	0	1	1	0	0	0	0	IDH1, IDH2, icd; isocitrate dehydrogenase [EC:1.1.1.42]
K01681	0.5	0	0	0	0	1	0.5	0	0	1	1	0	0	1	0	0	0	0	1	0	0	0	ACO, acnA; aconitate hydratase [EC:4.2.1.3]
K01682	0.5	1	1	0	1	0	1	0	0	0	0	0	1	0	1	1	0	0	0	1	0	1	acnB; aconitate hydratase 2 / 2-methylisocitrate dehydratase [EC:4.2.1.3 4.2.1.99]
K01648	0	0.5	0	0	0	0	0	0	0	0	0	0	0	0	0	1	0	0	0	0	0	1	ACLY; ATP citrate (pro-S)-lyase [EC:2.3.3.8]
K15230	0	0.5	0	0	0	0	0	0	0	0	0	0	0	0	0	1	0	0	0	0	0	0	aclA; ATP-citrate lyase alpha-subunit [EC:2.3.3.8]
K15231	0	0.5	0	0	0	0	0	0	0	0	0	0	0	0	0	1	0	0	0	0	0	1	aclB; ATP-citrate lyase beta-subunit [EC:2.3.3.8]
K01962	1	0.5	1	1	1	0	1	0	0	1	1	1	1	1	1	1	1	0	0	1	0	0	accA; acetyl-CoA carboxylase carboxyl transferase subunit alpha [EC:6.4.1.2 2.1.3.15]
K02160	1	0	1	1	1	1	1	1	0	1	1	1	0	1	1	1	1	0	1	1	0	1	accB, bccP; acetyl-CoA carboxylase biotin carboxyl carrier protein
K01961	0.5	0	1	1	1	1	1	1	1	1	0.5	1	0	1	1	0	1	0	0	1	1	0	accC; acetyl-CoA carboxylase, biotin carboxylase subunit [EC:6.4.1.2 6.3.4.14]
K01963	1	1	1	0	0	0	1	0	0	1	1	1	1	1	1	0	1	0	1	1	0	0	accD; acetyl-CoA carboxylase carboxyl transferase subunit beta [EC:6.4.1.2 2.1.3.15]
K08691	0	0	0	0	0	0	1	0	0	0	0.5	0	0	0	0	0	0	0	0	0	0	0	mcl; malyl-CoA/(S)-citramalyl-CoA lyase [EC:4.1.3.24 4.1.3.25]
K14449	0	0	0	0	0	0	0	0	0	0	1	0	0	0	0	0	0	0	0	0	0	0	mch, mcd; 2-methylfumaryl-CoA hydratase [EC:4.2.1.148]
K05606	1	0	0	0	1	1	0	0	1	1	1	1	1	0	0	0	0	1	0	1	1	0	MCEE, epi; methylmalonyl-CoA/ethylmalonyl-CoA epimerase [EC:5.1.99.1]
K01847	1	0	0	0	1	1	0	0	0	1	1	1	0	1	0	0	0	0	0	0	1	0	MUT; methylmalonyl-CoA mutase [EC:5.4.99.2]
K01848	0	0	0	0	0	0	0	0	0	0	0.5	0	0	0	0	0	0	1	0	0	0	0	E5.4.99.2A, mcmA1; methylmalonyl-CoA mutase, N-terminal domain [EC:5.4.99.2]
K15022	1	0.5	0	0	0	1	0	0	0	0	0	0	0	1	0	0	0	1	0	0	0	0	fdhB; formate dehydrogenase (NADP+) beta subunit [EC:1.17.1.10]
K01938	0.5	0	0	0	0	1	1	1	0	0	0.5	0.666667	0	0	0	0	0	1	0	0	0	0	fhs; formate--tetrahydrofolate ligase [EC:6.3.4.3]
K01491	0.5	1	1	0	1	1	0	1	1	1	0.5	0.666667	0	1	1	0	1	1	1	1	1	1	folD; methylenetetrahydrofolate dehydrogenase (NADP+) / methenyltetrahydrofolate cyclohydrolase [EC:1.5.1.5 3.5.4.9]
K00297	0.5	0	1	1	1	1	0	0	0	1	1	0.666667	0	1	1	0	1	1	1	1	1	0	metF, MTHFR; methylenetetrahydrofolate reductase (NADPH) [EC:1.5.1.20]
K15023	0	0	0	0	0	1	0	0	0	0	0	0	0	0	0	0	0	1	0	0	0	0	acsE; 5-methyltetrahydrofolate corrinoid/iron sulfur protein methyltransferase [EC:2.1.1.258]
K00198	0.5	0	0	0	0	1	0	0	0	0	0	0	0	0	0	0	1	1	0	0	0	0	cooS, acsA; anaerobic carbon-monoxide dehydrogenase catalytic subunit [EC:1.2.7.4]
K00196	0.5	0	0	0	0	1	0	0	0	0	0	0	0	0	1	0	0	0	0	0	0	0	cooF; anaerobic carbon-monoxide dehydrogenase iron sulfur subunit
K14138	0	0	0	0	0	1	0	0	0	0	0	0	0	0	0	0	1	1	0	0	0	0	acsB; acetyl-CoA synthase [EC:2.3.1.169]
K00197	0	0	0	0	0	1	0	0	0	0	0	0	0	0	0	0	1	1	0	0	0	0	cdhE, acsC; acetyl-CoA decarbonylase/synthase, CODH/ACS complex subunit gamma [EC:2.1.1.245]
K00194	0	0	0	0	0	1	0	0	0	0	0	0	0	0	0	0	1	1	0	0	0	0	cdhD, acsD; acetyl-CoA decarbonylase/synthase, CODH/ACS complex subunit delta [EC:2.1.1.245]
K00625	1	0	0	0	1	0	0	0	0	0	0	0	0	0	0	0	0	0	0	0	0	0	E2.3.1.8, pta; phosphate acetyltransferase [EC:2.3.1.8]
K13788	0	0.5	0	0	0	0	0.5	0	0	0	0	1	0	0	0	1	0	1	0	0	1	1	pta; phosphate acetyltransferase [EC:2.3.1.8]
K00925	1	0.5	1	0	1	0	1	0	0	0	0	1	1	0	0	1	1	0	0	1	1	1	ackA; acetate kinase [EC:2.7.2.1]
K01895	0	1	1	0	0	1	1	0	0	1	0.5	1	0	1	1	1	0	1	0	1	1	0	ACSS1_2, acs; acetyl-CoA synthetase [EC:6.2.1.1]
ko00680	Methane metabolism
K10944	0	0	0	0	0	0	1	0	1	0	0	0	0	0	0	0	0	0	0	0	0	0	pmoA-amoA; methane/ammonia monooxygenase subunit A [EC:1.14.18.3 1.14.99.39]
K10945	0	0	0	0	0	0	1	0	1	0	0	0	0	0	0	0	0	0	0	0	0	0	pmoB-amoB; methane/ammonia monooxygenase subunit B
K10946	0	0	0	0	0	0	1	0	1	0	0	0	0	0	0	0	0	0	0	0	0	0	pmoC-amoC; methane/ammonia monooxygenase subunit C
K16254	0	0	0	0	0	0	1	0	0	0	0	0	0	0	1	0	0	0	0	0	0	0	mxaJ; mxaJ protein
K16256	0	0	0	0	0	0	0	0	0	0	0	0	0	0	1	0	0	0	0	0	0	0	mxaA; mxaA protein
K16257	0	0	0	0	0	0	0	0	0	0	0	0	0	0	1	0	0	0	0	0	0	0	mxaC; mxaC protein
K16258	0	0	0	0	0	0	0	0	0	0	0	0	0	0	1	0	0	0	0	0	0	0	mxaK; mxaK protein
K16259	0	0	0	0	0	0	0	0	0	0	0	0	0	0	1	0	0	0	0	0	0	0	mxaL; mxaL protein
K16260	0	0	0	0	0	0	1	0	0	0	0	0	0	0	1	0	0	0	0	0	0	0	mxaD; mxaD protein
K03396	0	0	0	0	0	0	0	0	0	0	0	0	0	0	1	0	0	0	0	0	0	0	gfa; S-(hydroxymethyl)glutathione synthase [EC:4.4.1.22]
K00121	0	0	0.5	0	0	0	0	0	0	0	1	0	0	0	0	0	0	0	0	0	0	0	frmA, ADH5, adhC; S-(hydroxymethyl)glutathione dehydrogenase / alcohol dehydrogenase [EC:1.1.1.284 1.1.1.1]
K01070	0	0	0.5	0	0	0	0	0	0	1	0	0	0	0	0	0	0	0	0	0	0	0	frmB, ESD, fghA; S-formylglutathione hydrolase [EC:3.1.2.12]
K00123	0	0	0	0	0	0	1	0	0	0	1	0.333333	0	0	1	0	0	0	0	0	0	0	fdoG, fdhF, fdwA; formate dehydrogenase major subunit [EC:1.17.1.9]
K22515	0	0	0	0	0	0	1	0	0	0	0	0	0	0	0	0	0	0	0	0	0	0	fdwB; formate dehydrogenase beta subunit [EC:1.17.1.9]
K00124	1	0	0	0	0	1	0	0	0	0	0	0	0	0	1	0	0	1	0	0	0	0	fdoH, fdsB; formate dehydrogenase iron-sulfur subunit
K00127	0.5	0	0	0	0	1	0	0	0	0	0	0	1	0	1	0	0	1	0	0	1	1	fdoI, fdsG; formate dehydrogenase subunit gamma
K00125	0	0	0	0	0	1	0	0	0	0	0	0	0	0	0	0	0	0	0	0	0	0	fdhB; formate dehydrogenase (coenzyme F420) beta subunit [EC:1.17.98.3 1.8.98.6]
K15022	1	0.5	0	0	0	1	0	0	0	0	0	0	0	1	0	0	0	1	0	0	0	0	fdhB; formate dehydrogenase (NADP+) beta subunit [EC:1.17.1.10]
K00197	0	0	0	0	0	1	0	0	0	0	0	0	0	0	0	0	1	1	0	0	0	0	cdhE, acsC; acetyl-CoA decarbonylase/synthase, CODH/ACS complex subunit gamma [EC:2.1.1.245]
K00194	0	0	0	0	0	1	0	0	0	0	0	0	0	0	0	0	1	1	0	0	0	0	cdhD, acsD; acetyl-CoA decarbonylase/synthase, CODH/ACS complex subunit delta [EC:2.1.1.245]
K00198	0.5	0	0	0	0	1	0	0	0	0	0	0	0	0	0	0	1	1	0	0	0	0	cooS, acsA; anaerobic carbon-monoxide dehydrogenase catalytic subunit [EC:1.2.7.4]
K00196	0.5	0	0	0	0	1	0	0	0	0	0	0	0	0	1	0	0	0	0	0	0	0	cooF; anaerobic carbon-monoxide dehydrogenase iron sulfur subunit
K00600	1	1	1	1	1	1	1	0	1	1	1	1	1	1	1	1	1	1	1	1	1	1	glyA, SHMT; glycine hydroxymethyltransferase [EC:2.1.2.1]
K00830	0	0	1	0	0	0	0.5	0	0	0	0	0	0	0	1	0	0	0	0	0	0	0	AGXT; alanine-glyoxylate transaminase / serine-glyoxylate transaminase / serine-pyruvate transaminase [EC:2.6.1.44 2.6.1.45 2.6.1.51]
K00018	1	1	0	0	1	0	0	0	0	0	0	0	0	0	1	1	0	0	0	0	0	0	hprA; glycerate dehydrogenase [EC:1.1.1.29]
K11529	0.5	0	0.5	0	0	0	1	0	1	1	0.5	0	0	0	1	0	0	0	0	0	0	0	gck, gckA, GLYCTK; glycerate 2-kinase [EC:2.7.1.165]
K01689	1	1	1	1	1	1	1	1	1	1	1	1	1	1	1	1	1	1	0	1	1	0	ENO, eno; enolase [EC:4.2.1.11]
K01595	0	0	1	1	1	0	0	0	0	1	1	0.666667	0	0	1	0	0	0	1	1	0	0	ppc; phosphoenolpyruvate carboxylase [EC:4.1.1.31]
K00024	1	1	1	0	1	0	1	0	0	1	1	0.666667	1	1	0	1	0	1	0	0	1	0	mdh; malate dehydrogenase [EC:1.1.1.37]
K08692	0	0	0	0	0	0	1	0	0	0	0	0	0	0	0	0	0	0	0	0	0	0	mtkB; malate-CoA ligase subunit alpha [EC:6.2.1.9]
K14067	0	0	0	0	0	0	0.5	0	0	0	0	0	0	0	0	0	0	0	0	0	0	0	mtkA; malate-CoA ligase subunit beta [EC:6.2.1.9]
K08691	0	0	0	0	0	0	1	0	0	0	0.5	0	0	0	0	0	0	0	0	0	0	0	mcl; malyl-CoA/(S)-citramalyl-CoA lyase [EC:4.1.3.24 4.1.3.25]
K00863	0.5	0	0	0	0	0	0	0	0	0	0	0	0	0	0	0	0	0	0	0	0	0	DAK, TKFC; triose/dihydroxyacetone kinase / FAD-AMP lyase (cyclizing) [EC:2.7.1.28 2.7.1.29 4.6.1.15]
K01624	0.5	1	1	1	0	1	1	0	1	1	1	1	1	1	1	1	1	1	1	1	1	1	FBA, fbaA; fructose-bisphosphate aldolase, class II [EC:4.1.2.13]
K01622	0	0	0	0	0	0	0	0	1	0	0	0	0	0	0	0	0	0	0	0	0	0	K01622; fructose 1,6-bisphosphate aldolase/phosphatase [EC:4.1.2.13 3.1.3.11]
K03841	1	1	1	0	1	0	1	0	0	0	0	1	1	1	1	1	0	1	0	1	0	1	FBP, fbp; fructose-1,6-bisphosphatase I [EC:3.1.3.11]
K11532	0	0	0	0	0	0	0	0	0	0	0.5	0	0	0	0	0	0	0	0	0	0	0	glpX-SEBP; fructose-1,6-bisphosphatase II / sedoheptulose-1,7-bisphosphatase [EC:3.1.3.11 3.1.3.37]
K04041	0	0	0	0	0	0	0	0	0	0	0	0	0	0	0	0	0	0	0	0	1	0	fbp3; fructose-1,6-bisphosphatase III [EC:3.1.3.11]
K00850	1	0	0	0	1	0	0	0	0	0	0	1	0	0	0	0	0	0	0	0	0	0	pfkA, PFK; 6-phosphofructokinase 1 [EC:2.7.1.11]
K21071	0	0	1	0	1	1	0	0	0	1	0	0.333333	0	0	1	0	0	1	0	0	1	0	pfk, pfp; ATP-dependent phosphofructokinase / diphosphate-dependent phosphofructokinase [EC:2.7.1.11 2.7.1.90]
K00918	0	0	0	0	0	0	0	0	0	0	0	0	1	0	0	0	0	0	0	0	0	0	pfkC; ADP-dependent phosphofructokinase/glucokinase [EC:2.7.1.146 2.7.1.147]
K08094	0	0	0	0	0	0	1	0	0	0	0	0	0	0	0	0	0	0	0	0	0	0	hxlB; 6-phospho-3-hexuloisomerase [EC:5.3.1.27]
K08093	0	0	0	0	0	0	1	0	0	0	0	0	0	0	0	0	0	0	0	0	0	0	hxlA; 3-hexulose-6-phosphate synthase [EC:4.1.2.43]
K15228	0	0	0	0	0	0	0	1	0	0	0	0	0	0	0	0	0	0	0	0	0	0	mauA; methylamine dehydrogenase light chain [EC:1.4.9.1]
K15229	0	0	0	0	0	0	0	1	0	0	0	0	0	0	0	0	0	0	0	0	0	0	mauB; methylamine dehydrogenase heavy chain [EC:1.4.9.1]
K08685	0	0	0	0	0	0	0	0	0	0	1	0	0	0	0	0	0	0	0	0	0	0	qhpA; quinohemoprotein amine dehydrogenase [EC:1.4.9.1]
K22083	0	0	0.5	1	0	0	0	1	0	0	0	0	0	0	0	0	1	0	1	0	0	0	mgsC; methylamine---glutamate N-methyltransferase subunit C [EC:2.1.1.21]
K00200	0	0	0	0	0	0	1	0	0	0	0	0	0	0	0	0	0	0	0	0	0	0	fwdA, fmdA; formylmethanofuran dehydrogenase subunit A [EC:1.2.7.12]
K00201	0	0	0	0	0	0	1	0	0	0	0	0	0	0	0	0	0	0	0	0	0	0	fwdB, fmdB; formylmethanofuran dehydrogenase subunit B [EC:1.2.7.12]
K00202	0	0	0	0	0	0	1	0	0	0	0	0	0	0	0	0	0	0	0	0	0	0	fwdC, fmdC; formylmethanofuran dehydrogenase subunit C [EC:1.2.7.12]
K11261	0.5	0	0	0	1	1	0	0	0	0	0	0	1	0	0	0	0	1	0	0	0	0	fwdE, fmdE; formylmethanofuran dehydrogenase subunit E [EC:1.2.7.12]
K00672	0	0	0	0	0	0	1	0	0	0	0	0	0	0	0	0	0	0	0	0	0	0	ftr; formylmethanofuran--tetrahydromethanopterin N-formyltransferase [EC:2.3.1.101]
K01499	0	0	0	0	0	0	1	0	0	0	0	0	0	0	0	0	0	0	0	0	0	0	mch; methenyltetrahydromethanopterin cyclohydrolase [EC:3.5.4.27]
K00441	0	0	0	0	0	1	0	0	0	0	0	0	0	0	0	0	0	0	0	0	0	0	frhB; coenzyme F420 hydrogenase subunit beta [EC:1.12.98.1]
K00442	0	0	0	0	0	1	0	0	0	0	0	0	0	0	0	0	0	1	0	0	0	0	frhD; coenzyme F420 hydrogenase subunit delta
K00443	0	0	0	0	0	0	0	0	0	0	0	0	0	0	0	0	0	1	0	0	0	0	frhG; coenzyme F420 hydrogenase subunit gamma [EC:1.12.98.1]
K00300	0	0	0	0	0	0	1	0	0	0	0	0	0	0	0	0	0	0	0	0	0	0	mtdA; methylenetetrahydrofolate/methylenetetrahydromethanopterin dehydrogenase (NADP+) [EC:1.5.1.5 1.5.1.-]
K10714	0	0	0	0	0	0	1	0	0	0	0	0	0	0	0	0	0	0	0	0	0	0	mtdB; methylene-tetrahydromethanopterin dehydrogenase [EC:1.5.1.-]
K10713	0	0	0	0	0	0	1	0	0	0	0	0	0	0	0	0	0	0	0	0	0	0	fae; 5,6,7,8-tetrahydromethanopterin hydro-lyase [EC:4.2.1.147]
K00320	0	0	0	0	0	0	0	0	0	0	0.5	0	0	0	0	0	0	0	0	0	0	0	mer; 5,10-methylenetetrahydromethanopterin reductase [EC:1.5.98.2]
K00584	0	0	0	0	0	1	0	0	0	0	0	0	0	0	0	0	0	1	0	0	0	0	mtrH; tetrahydromethanopterin S-methyltransferase subunit H [EC:2.1.1.86]
K03388	0	0	0	0	0	1	0	0	0	0	0	0	0	0	0	0	0	1	0	0	0	0	hdrA2; heterodisulfide reductase subunit A2 [EC:1.8.7.3 1.8.98.4 1.8.98.5 1.8.98.6]
K03389	0	0	0	0	0	0	0	0	0	0	0	0	0	1	0	0	0	0	0	0	0	0	hdrB2; heterodisulfide reductase subunit B2 [EC:1.8.7.3 1.8.98.4 1.8.98.5 1.8.98.6]
K03390	0	0	0	0	0	1	0	0	0	1	0	0	0	1	0	0	0	1	0	0	0	0	hdrC2; heterodisulfide reductase subunit C2 [EC:1.8.7.3 1.8.98.4 1.8.98.5 1.8.98.6]
K08264	1	0	0	0	0	1	0	0	0	0	0	1	0	0	0	0	0	0	0	0	1	0	hdrD; heterodisulfide reductase subunit D [EC:1.8.98.1]
K14127	0.5	0	0	0	0	1	0	0	0	0	0	0	0	0	0	0	0	1	0	0	0	0	mvhD, vhuD, vhcD; F420-non-reducing hydrogenase iron-sulfur subunit [EC:1.12.99.- 1.8.98.5 1.8.98.6]
K14126	0	0	0	0	0	1	0	0	0	0	0	0	0	0	0	0	0	1	0	0	0	0	mvhA, vhuA, vhcA; F420-non-reducing hydrogenase large subunit [EC:1.12.99.- 1.8.98.5]
K14128	0	0	0	0	0	1	0	0	0	0	0	0	0	0	0	0	0	1	0	0	0	0	mvhG, vhuG, vhcG; F420-non-reducing hydrogenase small subunit [EC:1.12.99.- 1.8.98.5]
K00925	1	0.5	1	0	1	0	1	0	0	0	0	1	1	0	0	1	1	0	0	1	1	1	ackA; acetate kinase [EC:2.7.2.1]
K00625	1	0	0	0	1	0	0	0	0	0	0	0	0	0	0	0	0	0	0	0	0	0	E2.3.1.8, pta; phosphate acetyltransferase [EC:2.3.1.8]
K13788	0	0.5	0	0	0	0	0.5	0	0	0	0	1	0	0	0	1	0	1	0	0	1	1	pta; phosphate acetyltransferase [EC:2.3.1.8]
K01895	0	1	1	0	0	1	1	0	0	1	0.5	1	0	1	1	1	0	1	0	1	1	0	ACSS1_2, acs; acetyl-CoA synthetase [EC:6.2.1.1]
K00169	0	0.5	0	0	0	1	0	0	1	0	0	0	0	0	0	1	0	0	0	0	0	0	porA; pyruvate ferredoxin oxidoreductase alpha subunit [EC:1.2.7.1]
K00170	0	0.5	0	0	0	0	0	0	0	0	0	0	0	0	0	1	0	0	0	0	0	0	porB; pyruvate ferredoxin oxidoreductase beta subunit [EC:1.2.7.1]
K00172	0	1	0	0	0	1	0	0	1	0	0	0	0	0	0	0	0	0	0	0	0	0	porG; pyruvate ferredoxin oxidoreductase gamma subunit [EC:1.2.7.1]
K00171	0	0.5	0	0	0	0	0	0	0	0	0.5	0	0	0	0	1	0	0	0	0	0	0	porD; pyruvate ferredoxin oxidoreductase delta subunit [EC:1.2.7.1]
K01007	0	0.5	0.5	0	0	1	0.5	0	0	0	0	0	0	0	1	1	0	1	0	1	0	0	pps, ppsA; pyruvate, water dikinase [EC:2.7.9.2]
K01834	0	0.5	0	0	0	0	0	0	0	1	0	0.333333	0	1	0	0	0	0	0	0	0	0	PGAM, gpmA; 2,3-bisphosphoglycerate-dependent phosphoglycerate mutase [EC:5.4.2.11]
K15633	1	0.5	1	1	1	1	1	1	0	0	1	1	1	0	1	1	1	0	1	1	1	1	gpmI; 2,3-bisphosphoglycerate-independent phosphoglycerate mutase [EC:5.4.2.12]
K15635	1	0	0	0	0	0	0	0	0	0	0	0	0	0	0	0	1	0	0	0	0	0	apgM; 2,3-bisphosphoglycerate-independent phosphoglycerate mutase [EC:5.4.2.12]
K00058	0.5	1	1	0	0	1	1	0	1	1	0.5	0.666667	0	1	0	1	1	1	0	0	0	1	serA, PHGDH; D-3-phosphoglycerate dehydrogenase / 2-oxoglutarate reductase [EC:1.1.1.95 1.1.1.399]
K00831	0.5	0	1	1	1	1	0.5	1	0	1	1	1	1	1	1	0	1	1	0	1	1	1	serC, PSAT1; phosphoserine aminotransferase [EC:2.6.1.52]
K01079	0	1	1	0	1	1	1	1	0	0	1	0	0	1	0	0	0	0	0	1	0	0	serB, PSPH; phosphoserine phosphatase [EC:3.1.3.3]
K02203	0	0	0	0	0	1	0	0	0	0	0	0	0	0	0	0	0	0	0	0	0	0	thrH; phosphoserine / homoserine phosphotransferase [EC:3.1.3.3 2.7.1.39]
K14083	0	0	0	0	0	1	0	0	0	0	0	0	0	0	0	0	0	0	0	0	0	0	mttB; trimethylamine---corrinoid protein Co-methyltransferase [EC:2.1.1.250]
K05979	0	0	0	0	1	0	0	0	0	0	0	0	1	0	0	0	0	0	0	0	0	0	comB; 2-phosphosulfolactate phosphatase [EC:3.1.3.71]
K05884	0	0	0	0	0	0	0	0	0	0	0	0	0	0	0	0	1	0	0	0	0	0	comC; L-2-hydroxycarboxylate dehydrogenase (NAD+) [EC:1.1.1.337]
K18933	0	0	0	0	0	0	0	0	0	0	0	0.666667	0	0	0	0	0	0	0	0	0	0	mfnA, adc; tyrosine decarboxylase / aspartate 1-decarboxylase [EC:4.1.1.25 4.1.1.11]
K06914	0	0	0	0	0	0	1	0	0	0	0	0	0	0	0	0	0	0	0	0	0	0	mfnD; tyramine---L-glutamate ligase [EC:6.3.4.24]
K09733	0	0	0	0	0	0	1	0	0	0	0	0	0	0	0	0	0	0	0	0	0	0	mfnB; (5-formylfuran-3-yl)methyl phosphate synthase [EC:4.2.3.153]
K19793	1	0	0	0	0	1	0	0	0	0	0	0	0	0	0	0	0	0	0	0	0	0	mfnC; (5-formylfuran-3-yl)methyl phosphate transaminase [EC:2.6.1.108]
K07144	0	0	0	0	0	0	1	0	0	0	0	0	0	0	0	0	0	0	0	0	0	0	mfnE; 5-(aminomethyl)-3-furanmethanol phosphate kinase [EC:2.7.4.31]
K07072	0	0	0	0	0	0	1	0	0	0	0	0	0	0	0	0	0	0	0	0	0	0	mfnF; (4-(4-[2-(gamma-L-glutamylamino)ethyl]phenoxymethyl)furan-2-yl)methanamine synthase [EC:2.5.1.131]
ko00910	Nitrogen metabolism
K02575	1	1	1	1	0	0	1	0	0	1	1	0	0	1	1	0	0	0	1	1	1	0	NRT, narK, nrtP, nasA; MFS transporter, NNP family, nitrate/nitrite transporter
K00370	1	0	0	0	0	0	0.5	0	0	0	1	0	0	1	0	0	0	0	0	0	1	1	narG, narZ, nxrA; nitrate reductase / nitrite oxidoreductase, alpha subunit [EC:1.7.5.1 1.7.99.-]
K00371	0.5	0	0	0	0	0	0.5	0	0	0	1	0	0	1	0	0	0	0	0	0	1	1	narH, narY, nxrB; nitrate reductase / nitrite oxidoreductase, beta subunit [EC:1.7.5.1 1.7.99.-]
K00374	0.5	0	0	0	0	0	0.5	1	0	0	1	0	0	1	0	0	0	0	0	0	0	0	narI, narV; nitrate reductase gamma subunit [EC:1.7.5.1 1.7.99.-]
K00372	0	0	0	0	0	0	0.5	0	0	0	1	0	0	0	0	0	0	0	0	1	0	0	nasA; assimilatory nitrate reductase catalytic subunit [EC:1.7.99.-]
K02567	0	1	0.5	0	0	1	0	0	0	0	0	0.333333	1	0	1	0	0	0	0	0	1	0	napA; periplasmic nitrate reductase NapA [EC:1.7.99.-]
K02568	0	1	0.5	0	1	1	0	0	0	0	0	0.333333	1	0	1	1	0	1	1	0	1	1	napB; cytochrome c-type protein NapB
K00362	0	0	1	1	0	0	1	0	0	1	1	0	0	0	1	0	0	0	1	1	0	0	nirB; nitrite reductase (NADH) large subunit [EC:1.7.1.15]
K00363	0	0	1	0	0	0	0.5	0	0	1	1	0	0	0	1	0	0	0	1	1	0	0	nirD; nitrite reductase (NADH) small subunit [EC:1.7.1.15]
K03385	0	0.5	0	0	1	0	0	0	0	0	0	0	0	0	0	0	0	0	0	0	0	0	nrfA; nitrite reductase (cytochrome c-552) [EC:1.7.2.2]
K15876	0	0.5	0	0	1	0	0	0	0	0	0	0	0	0	0	0	0	0	0	0	0	0	nrfH; cytochrome c nitrite reductase small subunit
K00368	0	0	0.5	0	0	0	1	0	0	0	0	0	0	0	1	0	0	0	0	0	0	0	nirK; nitrite reductase (NO-forming) [EC:1.7.2.1]
K15864	0	0.5	0.5	0	0	0	1	1	0	0	1	0.666667	0	0	0	0	0	0	0	0	0	0	nirS; nitrite reductase (NO-forming) / hydroxylamine reductase [EC:1.7.2.1 1.7.99.1]
K04561	0	0.5	0	1	1	0	1	0	0	0	1	1	1	0	1	0	0	0	0	1	1	1	norB; nitric oxide reductase subunit B [EC:1.7.2.5]
K02305	0	0.5	0	1	0	0	0.5	0	0	0	1	1	0	0	1	0	0	0	0	1	1	1	norC; nitric oxide reductase subunit C
K00376	0	0	0	0	1	0	0	0	0	0	1	1	0	0	0	1	0	0	0	0	0	1	nosZ; nitrous-oxide reductase [EC:1.7.2.4]
K02586	0	0	0	0	0	0	0	0	0	0	0	0	0	0	0	0	0	1	0	0	0	0	nifD; nitrogenase molybdenum-iron protein alpha chain [EC:1.18.6.1]
K02591	0	0	0	0	0	0	0	0	0	0	0	0	0	0	0	0	0	1	0	0	0	0	nifK; nitrogenase molybdenum-iron protein beta chain [EC:1.18.6.1]
K02588	0	0	0	0	0	0	0	0	0	0	0	0	0	0	0	0	0	1	0	0	0	0	nifH; nitrogenase iron protein NifH
K10944	0	0	0	0	0	0	1	0	1	0	0	0	0	0	0	0	0	0	0	0	0	0	pmoA-amoA; methane/ammonia monooxygenase subunit A [EC:1.14.18.3 1.14.99.39]
K10945	0	0	0	0	0	0	1	0	1	0	0	0	0	0	0	0	0	0	0	0	0	0	pmoB-amoB; methane/ammonia monooxygenase subunit B
K10946	0	0	0	0	0	0	1	0	1	0	0	0	0	0	0	0	0	0	0	0	0	0	pmoC-amoC; methane/ammonia monooxygenase subunit C
K05601	1	0	0	0	0	1	1	0	0	0	0	0	0	0	0	0	1	1	0	1	0	0	hcp; hydroxylamine reductase [EC:1.7.99.1]
K10535	1	0	0	0	0	1	0.5	0	0	0	0	0	0	0	0	0	0	1	0	0	1	0	hao; hydroxylamine dehydrogenase [EC:1.7.2.6]
K00459	0.5	1	0	0	1	1	0	0	0	0	1	0.666667	1	1	1	1	1	1	0	0	1	0	ncd2, npd; nitronate monooxygenase [EC:1.13.12.16]
K01501	0	0	0	0	1	0	0	0	0	0	0.5	1	1	0	0	0	0	0	0	0	0	0	E3.5.5.1; nitrilase [EC:3.5.5.1]
K15371	1	0	0	0	0	0	1	1	0	0	1	0	0	1	0	1	1	0	1	0	0	0	GDH2; glutamate dehydrogenase [EC:1.4.1.2]
K00261	0	0	1	0	0	0	0	0	1	0	0	0	0	0	0	0	0	0	0	1	0	0	GLUD1_2, gdhA; glutamate dehydrogenase (NAD(P)+) [EC:1.4.1.3]
K00262	0	0.5	0	0	1	1	0	0	0	0	0	1	1	0	0	0	0	0	0	0	1	0	E1.4.1.4, gdhA; glutamate dehydrogenase (NADP+) [EC:1.4.1.4]
K01915	1	1	1	1	1	1	1	1	1	1	1	1	1	1	1	1	1	1	1	1	1	1	glnA, GLUL; glutamine synthetase [EC:6.3.1.2]
K00265	0	0	1	0	1	0	0.5	0	0	1	1	1	0	1	1	0	1	0	0	1	0	0	gltB; glutamate synthase (NADPH) large chain [EC:1.4.1.13]
K00266	0.5	0	1	0	1	1	0.5	1	0	1	0.5	1	1	1	1	1	1	1	0	1	1	1	gltD; glutamate synthase (NADPH) small chain [EC:1.4.1.13]
K00926	0.5	0	0	0	1	1	0	0	1	0	0	0.333333	1	0	0	0	1	0	0	0	1	0	arcC; carbamate kinase [EC:2.7.2.2]
K01673	1	0.5	0	0	1	1	1	0	0	1	1	1	1	1	0	1	1	0	1	0	1	1	cynT, can; carbonic anhydrase [EC:4.2.1.1]
K01674	0	0.5	1	1	0	0	0.5	0	0	0	0.5	0.333333	0	1	0	0	0	0	0	0	1	0	cah; carbonic anhydrase [EC:4.2.1.1]
ko00920	Sulfur metabolism
K00955	0	0	0	0	0	0	0.5	0	0	0	1	0	0	1	0	0	1	0	0	0	1	0	cysNC; bifunctional enzyme CysN/CysC [EC:2.7.7.4 2.7.1.25]
K00956	0	0.5	0	0	1	0	0.5	0	0	0	1	1	0	1	0	1	1	0	1	0	1	0	cysN; sulfate adenylyltransferase subunit 1 [EC:2.7.7.4]
K00957	0	0	0	0	1	0	0.5	0	0	0	1	1	0	1	0	1	1	0	1	0	1	1	cysD; sulfate adenylyltransferase subunit 2 [EC:2.7.7.4]
K00958	0	0.5	1	0	0	1	0	0	1	1	0	0	0	0	1	0	0	1	0	1	0	0	sat, met3; sulfate adenylyltransferase [EC:2.7.7.4]
K00860	0	0.5	1	0	0	0	1	0	0	0	1	0	0	1	0	0	0	0	1	1	0	1	cysC; adenylylsulfate kinase [EC:2.7.1.25]
K01082	0	0.5	1	0	1	0	0	1	0	0	1	0	1	0	1	0	1	0	0	1	1	1	cysQ, MET22, BPNT1; 3'(2'), 5'-bisphosphate nucleotidase [EC:3.1.3.7]
K06881	1	1	0	0	0	0	0	0	0	0	0	1	1	0	0	1	1	1	0	0	1	1	nrnA; bifunctional oligoribonuclease and PAP phosphatase NrnA [EC:3.1.3.7 3.1.13.3]
K00394	0	0	0	0	0	1	0	0	0	1	0	0	0	0	1	0	0	1	0	0	0	0	aprA; adenylylsulfate reductase, subunit A [EC:1.8.99.2]
K00395	0	0	0	0	0	1	0	0	0	1	0	0	0	0	1	0	0	1	0	0	0	0	aprB; adenylylsulfate reductase, subunit B [EC:1.8.99.2]
K00390	0	0	1	1	1	0	0.5	0	0	0	1	0	1	1	1	0	1	0	1	1	1	0	cysH; phosphoadenosine phosphosulfate reductase [EC:1.8.4.8 1.8.4.10]
K21307	0	0	1	0	0	0	0	0	0	1	0	0	0	0	1	0	0	0	0	0	0	0	soeA; sulfite dehydrogenase (quinone) subunit SoeA [EC:1.8.5.6]
K21308	0	0	1	0	0	0	0	0	0	1	0	0	0	0	1	0	0	0	0	0	0	0	soeB; sulfite dehydrogenase (quinone) subunit SoeB
K21309	0	0	1	0	0	0	0	0	0	1	0	0	0	0	1	0	0	0	0	0	0	0	soeC; sulfite dehydrogenase (quinone) subunit SoeC
K17222	0	0.5	0.5	0	0	0	0	0	0	1	0	0	0	0	1	0	0	0	0	1	0	0	soxA; L-cysteine S-thiosulfotransferase [EC:2.8.5.2]
K17223	0	0.5	0.5	0	0	0	0	1	0	1	0	0	0	0	1	0	0	0	0	1	0	0	soxX; L-cysteine S-thiosulfotransferase [EC:2.8.5.2]
K17226	0	1	0.5	0	0	0	1	1	0	0	0	0	0	0	1	0	0	1	0	1	0	0	soxY; sulfur-oxidizing protein SoxY
K17227	0	1	0.5	0	0	0	1	1	0	0	0	0	0	0	1	0	0	1	0	1	0	0	soxZ; sulfur-oxidizing protein SoxZ
K17224	0	0.5	1	1	0	0	0	0	0	1	0	0	0	0	1	0	0	1	0	0	0	0	soxB; S-sulfosulfanyl-L-cysteine sulfohydrolase [EC:3.1.6.20]
K17225	0	1	0	0	0	0	1	0	0	0	0.5	0	0	0	0	0	0	0	0	0	0	0	soxC; sulfane dehydrogenase subunit SoxC
K22622	0	1	0	0	0	0	0.5	0	0	0	0.5	0	0	0	0	0	0	0	0	0	0	0	soxD; S-disulfanyl-L-cysteine oxidoreductase SoxD [EC:1.8.2.6]
K11180	0	0	1	0	0	1	0	0	0	1	0	0	0	0	1	0	0	1	0	0	0	0	dsrA; dissimilatory sulfite reductase alpha subunit [EC:1.8.99.5]
K11181	0	0	1	0	0	1	0	0	0	1	0	0	0	0	1	0	0	1	0	0	0	0	dsrB; dissimilatory sulfite reductase beta subunit [EC:1.8.99.5]
K00380	0	0	0	1	0	0	1	0	0	0	0	0	0	0	1	0	0	0	0	0	0	0	cysJ; sulfite reductase (NADPH) flavoprotein alpha-component [EC:1.8.1.2]
K00381	0	0	0.5	0	1	0	1	0	0	0	0.5	0	0	0	1	0	0	0	0	1	0	0	cysI; sulfite reductase (NADPH) hemoprotein beta-component [EC:1.8.1.2]
K16950	0	0	0	0	0	0	0	0	0	0	0	0	0	0	0	0	1	0	0	0	0	0	asrA; anaerobic sulfite reductase subunit A
K16951	0	0	0	0	0	0	0	0	0	0	0	0	0	0	0	0	1	0	0	1	0	0	asrB; anaerobic sulfite reductase subunit B
K00385	0	0	0	0	0	0	0	0	0	0	0	0	0	0	0	0	1	0	0	0	0	0	asrC; anaerobic sulfite reductase subunit C
K00392	0	0	0	0	0	0	0	0	0	0	0	0.666667	0	0	0	0	0	0	1	0	0	0	sir; sulfite reductase (ferredoxin) [EC:1.8.7.1]
K17218	0	1	0.5	1	1	1	1	1	1	1	0.5	1	0	1	1	1	0	1	0	0	1	0	sqr; sulfide:quinone oxidoreductase [EC:1.8.5.4]
K17995	0	0	0	0	0	1	0	0	0	0	0	0	0	0	0	0	0	1	0	1	0	0	hydG; sulfhydrogenase subunit gamma (sulfur reductase) [EC:1.12.98.4]
K17996	0.5	0	0	0	0	1	0	0	0	0	0	0	0	0	0	0	0	1	0	1	0	0	hydB; sulfhydrogenase subunit beta (sulfur reductase) [EC:1.12.98.4]
K17993	0.5	0	0	0	0	0	0	0	0	0	0	0	0	0	0	0	0	0	0	1	0	0	hydA; sulfhydrogenase subunit alpha [EC:1.12.1.3 1.12.1.5]
K17994	0.5	0	0	0	0	0	0	0	0	0	0	0	0	0	0	0	0	0	0	1	0	0	hydD; sulfhydrogenase subunit delta [EC:1.12.1.3 1.12.1.5]
K17229	0	0.5	1	1	0	0	1	0	0	1	0	0	0	0	0	0	0	0	0	1	0	0	fccB; sulfide dehydrogenase [flavocytochrome c] flavoprotein chain [EC:1.8.2.3]
K17230	0	0	1	1	0	0	1	1	0	1	0	0	0	0	1	0	0	0	0	1	0	0	fccA; cytochrome subunit of sulfide dehydrogenase
K17725	0	0	0	1	0	0	1	0	0	0	0	0	0	0	1	0	0	0	1	0	0	0	ETHE1; sulfur dioxygenase [EC:1.13.11.18]
K16937	0	0	0	0	0	0	0.5	0	0	0	0	0	0	0	0	0	0	0	0	0	0	0	doxD; thiosulfate dehydrogenase [quinone] large subunit [EC:1.8.5.2]
K08357	0	0	0	0	0	0	0	0	0	0	0	0.333333	0	0	0	0	0	0	0	0	0	1	ttrA; tetrathionate reductase subunit A
K08358	1	1	0.5	0	0	1	0	0	0	0	0	0.666667	1	0	0	1	0	1	0	0	1	1	ttrB; tetrathionate reductase subunit B
K08359	0	0	0	0	0	0	0	0	0	0	0	0	0	0	0	0	0	0	0	0	0	1	ttrC; tetrathionate reductase subunit C
K08352	0	0.5	0	0	1	1	0	0	0	0	0	0.666667	1	0	0	0	0	1	0	0	1	1	phsA, psrA; thiosulfate reductase / polysulfide reductase chain A [EC:1.8.5.5]
K08354	0.5	0	0	0	0	0	0	0	0	0	0	0	0	0	0	0	0	1	0	0	1	0	phsC; thiosulfate reductase cytochrome b subunit
K01011	1	0.5	1	0	1	0	0.5	1	0	0	1	0	0	0	1	1	0	1	0	1	1	0	TST, MPST, sseA; thiosulfate/3-mercaptopyruvate sulfurtransferase [EC:2.8.1.1 2.8.1.2]
K02439	0	0	0	0	0	0	0	0	0	0	0	0	0	0	0	0	0	0	0	1	0	0	glpE; thiosulfate sulfurtransferase [EC:2.8.1.1]
K00640	1	0.5	1	1	1	1	1	1	0	0	1	0.666667	0	1	0	1	1	0	1	1	0	0	cysE; serine O-acetyltransferase [EC:2.3.1.30]
K01738	1	0.5	0	0	0	1	0	0	0	1	1	0	0	0	0	1	1	0	1	0	0	1	cysK; cysteine synthase [EC:2.5.1.47]
K17069	0	0	0	0	1	0	0	0	0	0	0	0	0	0	0	0	0	0	0	0	0	0	MET17; O-acetylhomoserine/O-acetylserine sulfhydrylase [EC:2.5.1.49 2.5.1.47]
K00651	0	0	1	0	0	0	0.5	1	0	0	0	0	0	0	0	0	0	0	0	0	0	0	metA; homoserine O-succinyltransferase/O-acetyltransferase [EC:2.3.1.46 2.3.1.31]
K00641	1	1	0	1	1	1	0	0	0	0	1	0.666667	0	1	0	1	1	1	0	0	0	1	metX; homoserine O-acetyltransferase/O-succinyltransferase [EC:2.3.1.31 2.3.1.46]
K01739	0.5	0	0	0	0	0	0	0	0	0	0	1	0	0	0	0	0	0	0	0	1	0	metB; cystathionine gamma-synthase [EC:2.5.1.48]
K10764	0	0	1	0	0	0	1	0	0	1	1	0.666667	0	0	1	0	0	0	0	0	0	0	metZ; O-succinylhomoserine sulfhydrylase [EC:2.5.1.-]
K17285	0	0	0	0	0	0	1	0	0	0	0	0	0	0	0	0	0	0	0	0	0	0	SELENBP1; methanethiol oxidase [EC:1.8.3.4]
K17228	0	0	0	0	0	0	0	0	0	0	0.5	0	0	0	0	0	0	0	0	0	0	0	sfnG; dimethylsulfone monooxygenase [EC:1.14.14.35]
K15762	0	0	0	0	0	0	0	1	0	0	0	0	0	0	0	0	0	0	0	0	0	0	tmoC, tbuB, touC; toluene monooxygenase system ferredoxin subunit
K15765	0	0	0	0	0	0	0	1	0	0	0	0	0	0	0	0	0	0	0	0	0	0	tmoF, tbuC, touF; toluene monooxygenase electron transfer component [EC:1.18.1.3]
K07307	0	0	0	0	0	0	0.5	0	0	1	0	0	0	0	0	0	0	0	0	0	0	0	dmsB; anaerobic dimethyl sulfoxide reductase subunit B
K20034	0	0	0	0	0	0	0	0	0	0	1	0	0	1	0	0	0	0	0	0	0	0	dmdB; 3-(methylthio)propionyl---CoA ligase [EC:6.2.1.44]
K20035	0	0	0	0	0	0	0	0	0	0	1	0	0	0	0	0	0	0	0	0	0	0	dmdC; 3-(methylthio)propanoyl-CoA dehydrogenase [EC:1.3.8.-]
K21310	0.5	0.5	0.5	0	0	0	0	0	0	1	0	0	0	0	0	0	0	1	1	0	0	0	mddA; methanethiol S-methyltransferase [EC:2.1.1.334]
ko00061	Fatty acid biosynthesis
K01962	1	0.5	1	1	1	0	1	0	0	1	1	1	1	1	1	1	1	0	0	1	0	0	accA; acetyl-CoA carboxylase carboxyl transferase subunit alpha [EC:6.4.1.2 2.1.3.15]
K02160	1	0	1	1	1	1	1	1	0	1	1	1	0	1	1	1	1	0	1	1	0	1	accB, bccP; acetyl-CoA carboxylase biotin carboxyl carrier protein
K01961	0.5	0	1	1	1	1	1	1	1	1	0.5	1	0	1	1	0	1	0	0	1	1	0	accC; acetyl-CoA carboxylase, biotin carboxylase subunit [EC:6.4.1.2 6.3.4.14]
K01963	1	1	1	0	0	0	1	0	0	1	1	1	1	1	1	0	1	0	1	1	0	0	accD; acetyl-CoA carboxylase carboxyl transferase subunit beta [EC:6.4.1.2 2.1.3.15]
K02078	1	1	1	1	1	1	1	1	0	1	1	1	1	1	1	0	1	1	0	1	1	1	acpP; acyl carrier protein
K00645	1	1	1	1	1	0	1	1	1	1	1	1	1	1	1	1	1	1	1	1	1	0	fabD, MCAT, MCT1; [acyl-carrier-protein] S-malonyltransferase [EC:2.3.1.39]
K00648	1	1	1	1	1	1	1	1	1	1	1	1	1	1	1	1	1	1	1	1	1	1	fabH; 3-oxoacyl-[acyl-carrier-protein] synthase III [EC:2.3.1.180]
K00647	0	0	1	0	0	0	1	0	0	1	0	0	0	1	0	0	0	1	0	1	1	0	fabB; 3-oxoacyl-[acyl-carrier-protein] synthase I [EC:2.3.1.41]
K09458	1	0.5	1	1	1	0	1	0	0	1	1	1	0	1	1	0	1	1	0	1	1	1	fabF, OXSM, CEM1; 3-oxoacyl-[acyl-carrier-protein] synthase II [EC:2.3.1.179]
K00059	1	0.5	1	1	1	1	1	1	0	1	1	1	1	1	1	0	1	1	1	1	1	0	fabG, OAR1; 3-oxoacyl-[acyl-carrier protein] reductase [EC:1.1.1.100]
K01716	0.5	0	1	0	0	0	1	0	0	1	0	0	0	1	1	0	0	0	0	1	0	0	fabA; 3-hydroxyacyl-[acyl-carrier protein] dehydratase / trans-2-decenoyl-[acyl-carrier protein] isomerase [EC:4.2.1.59 5.3.3.14]
K02372	1	1	1	1	1	0	1	1	1	1	1	1	0	1	1	1	1	1	0	1	1	1	fabZ; 3-hydroxyacyl-[acyl-carrier-protein] dehydratase [EC:4.2.1.59]
K16363	0	0	0	0	1	0	0	0	1	0	0	1	0	0	0	0	0	0	0	0	1	0	lpxC-fabZ; UDP-3-O-[3-hydroxymyristoyl] N-acetylglucosamine deacetylase / 3-hydroxyacyl-[acyl-carrier-protein] dehydratase [EC:3.5.1.108 4.2.1.59]
K00208	0	0.5	1	0	1	0	1	0	0	1	0.5	0.333333	0	1	1	1	0	0	0	1	0	0	fabI; enoyl-[acyl-carrier protein] reductase I [EC:1.3.1.9 1.3.1.10]
K02371	0	0	0	0	1	0	0	0	0	0	1	0.666667	0	0	0	0	0	0	0	0	1	0	fabK; enoyl-[acyl-carrier protein] reductase II [EC:1.3.1.9]
K10780	0	0	0	0	0	0	0	0	1	0	0	0	0	0	0	0	0	1	0	0	0	0	fabL; enoyl-[acyl-carrier protein] reductase III [EC:1.3.1.104]
K03921	0	0	0	0	0	0	0	0	0	0	0	0.333333	0	0	0	0	0	0	0	0	0	0	FAB2, SSI2, desA1; acyl-[acyl-carrier-protein] desaturase [EC:1.14.19.2 1.14.19.11 1.14.19.26]
K01897	1	0.5	1	0	0	1	0	1	0	1	1	1	1	0	1	1	0	0	0	1	1	0	ACSL, fadD; long-chain acyl-CoA synthetase [EC:6.2.1.3]
ko00062	Fatty acid elongation
K07509	0	0	0	0	1	0	0	0	0	0	0	0	0	0	0	0	0	0	0	0	0	0	HADHB; acetyl-CoA acyltransferase [EC:2.3.1.16]
K07511	0	0	0	0	0	0	0	0	0	0	1	0	0	0	0	0	0	0	0	0	0	0	ECHS1; enoyl-CoA hydratase [EC:4.2.1.17]
ko00071	Fatty acid degradation
K00626	1	0	1	0	1	1	0.5	0	1	1	1	1	1	1	1	0	0	0	0	1	1	0	E2.3.1.9, atoB; acetyl-CoA C-acetyltransferase [EC:2.3.1.9]
K00632	0.5	0	0	0	0	0	0.5	0	1	0	1	1	0	1	1	0	0	0	0	0	0	0	fadA, fadI; acetyl-CoA acyltransferase [EC:2.3.1.16]
K07509	0	0	0	0	1	0	0	0	0	0	0	0	0	0	0	0	0	0	0	0	0	0	HADHB; acetyl-CoA acyltransferase [EC:2.3.1.16]
K01825	0	0	0	0	0	0	0	0	0	0	0.5	0	0	0	1	0	0	0	0	0	0	0	fadB; 3-hydroxyacyl-CoA dehydrogenase / enoyl-CoA hydratase / 3-hydroxybutyryl-CoA epimerase / enoyl-CoA isomerase [EC:1.1.1.35 4.2.1.17 5.1.2.3 5.3.3.8]
K01782	0	0	1	0	0	0	0	0	0	0	0.5	0	0	1	0	0	0	0	0	1	0	0	fadJ; 3-hydroxyacyl-CoA dehydrogenase / enoyl-CoA hydratase / 3-hydroxybutyryl-CoA epimerase [EC:1.1.1.35 4.2.1.17 5.1.2.3]
K01692	1	0	0	0	1	1	0	0	0	1	1	1	1	1	0	0	0	1	0	0	1	0	paaF, echA; enoyl-CoA hydratase [EC:4.2.1.17]
K07511	0	0	0	0	0	0	0	0	0	0	1	0	0	0	0	0	0	0	0	0	0	0	ECHS1; enoyl-CoA hydratase [EC:4.2.1.17]
K07516	0	0	0	0	0	0	0	1	0	0	0	0	0	1	0	0	0	0	0	0	0	0	fadN; 3-hydroxyacyl-CoA dehydrogenase [EC:1.1.1.35]
K00248	1	0	0	0	1	1	0	0	1	0	0.5	1	1	0	0	0	0	0	0	0	1	0	ACADS, bcd; butyryl-CoA dehydrogenase [EC:1.3.8.1]
K00249	1	0	0	0	1	1	0	0	1	0	1	1	1	1	0	0	0	1	0	0	1	0	ACADM, acd; acyl-CoA dehydrogenase [EC:1.3.8.7]
K06445	0	0	1	0	0	0	0.5	0	0	1	0	0	0	0	1	0	0	0	1	1	0	0	fadE; acyl-CoA dehydrogenase [EC:1.3.99.-]
K00252	0	0	0	0	0	0	0	1	0	0	0.5	1	1	1	0	0	0	0	0	0	1	0	GCDH, gcdH; glutaryl-CoA dehydrogenase [EC:1.3.8.6]
K01897	1	0.5	1	0	0	1	0	1	0	1	1	1	1	0	1	1	0	0	0	1	1	0	ACSL, fadD; long-chain acyl-CoA synthetase [EC:6.2.1.3]
K05939	0	0.5	1	1	0	0	1	0	0	1	1	0	0	1	1	1	1	1	1	0	0	0	aas; acyl-[acyl-carrier-protein]-phospholipid O-acyltransferase / long-chain-fatty-acid--[acyl-carrier-protein] ligase [EC:2.3.1.40 6.2.1.20]
K07517	0	0	0	0	0	1	0	0	0	0	0	0	0	0	0	0	0	0	0	0	0	0	ECI1_2; Delta3-Delta2-enoyl-CoA isomerase [EC:5.3.3.8]
K00496	0	0	0	0	0	0	1	0	0	0	0	0.333333	0	1	0	0	0	0	0	0	0	0	alkB1_2, alkM; alkane 1-monooxygenase [EC:1.14.15.3]
K00529	0	0	0	0	0	0	0	0	0	1	0	0	0	1	0	0	0	0	0	0	0	0	hcaD; 3-phenylpropionate/trans-cinnamate dioxygenase ferredoxin reductase component [EC:1.18.1.3]
K00121	0	0	0.5	0	0	0	0	0	0	0	1	0	0	0	0	0	0	0	0	0	0	0	frmA, ADH5, adhC; S-(hydroxymethyl)glutathione dehydrogenase / alcohol dehydrogenase [EC:1.1.1.284 1.1.1.1]
K13953	0	0	0	0	0	0	0	0	0	0	0	0	0	0	0	0	0	1	0	0	0	0	adhP; alcohol dehydrogenase, propanol-preferring [EC:1.1.1.1]
K00128	0	0	0	0	0	0	0	1	0	0	1	0.333333	0	1	0	0	0	0	0	0	1	0	ALDH; aldehyde dehydrogenase (NAD+) [EC:1.2.1.3]
ko00072	Synthesis and degradation of ketone bodies
K01641	0	0	0.5	1	0	0	0	0	0	0	0	0	0	0	0	0	0	0	0	0	0	0	E2.3.3.10; hydroxymethylglutaryl-CoA synthase [EC:2.3.3.10]
K01640	0.5	0	0	0	1	1	0.5	0	1	0	1	1	1	1	0	0	0	0	0	0	1	1	E4.1.3.4, HMGCL, hmgL; hydroxymethylglutaryl-CoA lyase [EC:4.1.3.4]
K01027	0.5	0	0	0	0	0	0	0	0	0	0	0	0	0	0	0	0	0	0	0	0	0	OXCT; 3-oxoacid CoA-transferase [EC:2.8.3.5]
K01028	0.5	0	0	0	1	0	0	0	0	0	0.5	0	1	1	0	0	0	0	0	0	1	0	E2.8.3.5A, scoA; 3-oxoacid CoA-transferase subunit A [EC:2.8.3.5]
K01029	0.5	0	0	0	1	0	0	0	0	0	1	0	1	1	0	0	0	0	0	0	1	0	E2.8.3.5B, scoB; 3-oxoacid CoA-transferase subunit B [EC:2.8.3.5]
K00626	1	0	1	0	1	1	0.5	0	1	1	1	1	1	1	1	0	0	0	0	1	1	0	E2.3.1.9, atoB; acetyl-CoA C-acetyltransferase [EC:2.3.1.9]
K00019	1	0	0	0	0	0	0	0	0	0	0.5	0	0	0	1	0	0	0	0	0	0	0	E1.1.1.30, bdh; 3-hydroxybutyrate dehydrogenase [EC:1.1.1.30]
ko00073	Cutin, suberine and wax biosynthesis
ko00100	Steroid biosynthesis
K00801	0	0	0.5	0	0	0	1	0	0	0	0	0	0	0	0	0	0	0	0	1	1	0	FDFT1; farnesyl-diphosphate farnesyltransferase [EC:2.5.1.21]
K00511	0	0	0	0	0	0	0.5	0	0	0	0	0	0	0	0	0	0	0	0	0	1	0	SQLE, ERG1; squalene monooxygenase [EC:1.14.14.17]
K01852	0	0	0	0	0	0	0	0	0	0	0	0	0	0	0	0	0	0	0	0	1	0	LSS, ERG7; lanosterol synthase [EC:5.4.99.7]
ko00120	Primary bile acid biosynthesis
K01796	0.5	0	0	0	0	0	0	0	0	0	1	0	0	1	0	0	0	0	0	0	0	0	E5.1.99.4, AMACR, mcr; alpha-methylacyl-CoA racemase [EC:5.1.99.4]
K01442	0	0.5	0	0	0	0	0	0	0	0	0	0	0	0	0	0	0	0	0	0	0	0	E3.5.1.24; choloylglycine hydrolase [EC:3.5.1.24]
ko00121	Secondary bile acid biosynthesis
K01442	0	0.5	0	0	0	0	0	0	0	0	0	0	0	0	0	0	0	0	0	0	0	0	E3.5.1.24; choloylglycine hydrolase [EC:3.5.1.24]
K00076	0.5	0.5	0	0	0	0	0	0	0	0	0	0	0	0	0	0	0	0	0	0	0	1	hdhA; 7-alpha-hydroxysteroid dehydrogenase [EC:1.1.1.159]
ko00140	Steroid hormone biosynthesis
K01130	0	0	0	0	0	0	0	0	0	0	0	0	0	0	0	0	1	0	0	0	0	0	E3.1.6.1, aslA; arylsulfatase [EC:3.1.6.1]
K22970	0	0	0	0	1	0	0	0	0	0	0	0	0	0	0	0	0	0	0	0	0	0	DHRS11; 17beta-estradiol 17-dehydrogenase / 3beta-hydroxysteroid 3-dehydrogenase [EC:1.1.1.62 1.1.1.270]
K05296	0	0	0	0	0	0	0	0	0	0	1	0	0	1	0	0	0	0	0	0	0	0	E1.1.1.51; 3(or 17)beta-hydroxysteroid dehydrogenase [EC:1.1.1.51]
ko00561	Glycerolipid metabolism
K00865	0	0	0	1	1	0	0	0	0	0	0	1	0	0	0	0	1	1	0	0	0	0	glxK, garK; glycerate 2-kinase [EC:2.7.1.165]
K11529	0.5	0	0.5	0	0	0	1	0	1	1	0.5	0	0	0	1	0	0	0	0	0	0	0	gck, gckA, GLYCTK; glycerate 2-kinase [EC:2.7.1.165]
K15918	0	0	0	0	0	0	0	0	0	0	0	0	0	0	0	0	0	0	1	0	0	0	GLYK; D-glycerate 3-kinase [EC:2.7.1.31]
K00128	0	0	0	0	0	0	0	1	0	0	1	0.333333	0	1	0	0	0	0	0	0	1	0	ALDH; aldehyde dehydrogenase (NAD+) [EC:1.2.1.3]
K00863	0.5	0	0	0	0	0	0	0	0	0	0	0	0	0	0	0	0	0	0	0	0	0	DAK, TKFC; triose/dihydroxyacetone kinase / FAD-AMP lyase (cyclizing) [EC:2.7.1.28 2.7.1.29 4.6.1.15]
K05878	0	0	0	0	0	0	1	0	0	0	0	0	0	0	0	0	0	0	0	0	0	0	dhaK; phosphoenolpyruvate---glycerone phosphotransferase subunit DhaK [EC:2.7.1.121]
K05879	0	0	0	0	0	0	1	0	0	0	0	0	0	0	0	0	0	0	0	0	0	0	dhaL; phosphoenolpyruvate---glycerone phosphotransferase subunit DhaL [EC:2.7.1.121]
K00864	1	0	0	0	1	0	0	1	0	1	1	0.333333	0	1	1	0	1	0	0	0	1	0	glpK, GK; glycerol kinase [EC:2.7.1.30]
K13507	0	0	0	0	0	0	0	0	0	0	0	0	0	0	1	0	0	0	0	0	0	0	GAT; glycerol-3-phosphate O-acyltransferase / dihydroxyacetone phosphate acyltransferase [EC:2.3.1.15 2.3.1.42]
K00631	0	0	0	0	0	1	0	1	0	0	0	0	0	0	0	0	0	0	0	0	0	0	plsB; glycerol-3-phosphate O-acyltransferase [EC:2.3.1.15]
K03621	1	1	1	1	0	0	1	0	1	1	1	0	0	1	1	1	1	1	1	1	0	1	plsX; phosphate acyltransferase [EC:2.3.1.274]
K08591	0.5	1	1	0	0	0	1	0	0	1	1	0	0	1	1	1	1	1	1	1	0	0	plsY; acyl phosphate:glycerol-3-phosphate acyltransferase [EC:2.3.1.275]
K00655	1	0	1	1	1	1	1	1	1	1	0.5	1	0	1	1	1	1	1	0	1	0	1	plsC; 1-acyl-sn-glycerol-3-phosphate acyltransferase [EC:2.3.1.51]
K07029	0.5	0.5	0	0	1	0	0	0	1	0	0.5	0.666667	1	0	0	0	0	0	0	0	1	0	dagK; diacylglycerol kinase (ATP) [EC:2.7.1.107]
K01046	1	0	1	0	1	1	0	0	0	0	0.5	0	0	0	1	0	0	1	0	0	0	0	lip, TGL2; triacylglycerol lipase [EC:3.1.1.3]
K01054	0	0	0	0	1	0	0.5	0	0	0	0	0.333333	1	0	1	0	0	0	0	0	0	0	MGLL; acylglycerol lipase [EC:3.1.1.23]
K19005	0.5	0	0.5	0	0	1	0	0	0	0	0	0.333333	0	0	0	0	0	1	0	0	1	0	ltaS; lipoteichoic acid synthase [EC:2.7.8.20]
K06118	0	0	0	0	0	1	0	0	0	0	0	0	0	1	0	0	0	0	0	0	0	0	SQD1, sqdB; UDP-sulfoquinovose synthase [EC:3.13.1.1]
K07406	0	0	0	0	0	0	0	0	0	0	0	0	0	0	0	0	1	0	0	0	0	0	melA; alpha-galactosidase [EC:3.2.1.22]
K07407	0	0	0	0	0	0	0	0	0	0	0	0	0	0	0	0	1	0	0	0	0	0	E3.2.1.22B, galA, rafA; alpha-galactosidase [EC:3.2.1.22]
ko00564	Glycerophospholipid metabolism
K00057	1	0.5	1	1	1	1	1	0	0	1	1	1	0	1	1	0	1	0	1	1	0	1	gpsA; glycerol-3-phosphate dehydrogenase (NAD(P)+) [EC:1.1.1.94]
K00111	1	0	1	0	1	1	0.5	0	0	1	1	0.666667	1	1	1	0	1	1	0	0	0	1	glpA, glpD; glycerol-3-phosphate dehydrogenase [EC:1.1.5.3]
K00112	0	0	0	0	0	1	0	0	0	0	0	0	0	0	0	0	0	0	0	0	0	0	glpB; glycerol-3-phosphate dehydrogenase subunit B [EC:1.1.5.3]
K00113	0	0	0	0	1	0	0	0	0	1	0	0.333333	1	1	1	0	0	0	0	0	1	0	glpC; glycerol-3-phosphate dehydrogenase subunit C
K13507	0	0	0	0	0	0	0	0	0	0	0	0	0	0	1	0	0	0	0	0	0	0	GAT; glycerol-3-phosphate O-acyltransferase / dihydroxyacetone phosphate acyltransferase [EC:2.3.1.15 2.3.1.42]
K00631	0	0	0	0	0	1	0	1	0	0	0	0	0	0	0	0	0	0	0	0	0	0	plsB; glycerol-3-phosphate O-acyltransferase [EC:2.3.1.15]
K08591	0.5	1	1	0	0	0	1	0	0	1	1	0	0	1	1	1	1	1	1	1	0	0	plsY; acyl phosphate:glycerol-3-phosphate acyltransferase [EC:2.3.1.275]
K00655	1	0	1	1	1	1	1	1	1	1	0.5	1	0	1	1	1	1	1	0	1	0	1	plsC; 1-acyl-sn-glycerol-3-phosphate acyltransferase [EC:2.3.1.51]
K06123	0	0	0	0	0	0	0	0	0	0	0	0.333333	0	0	0	0	0	0	0	0	0	1	AYR1; 1-acylglycerone phosphate reductase [EC:1.1.1.101]
K00980	0.5	0.5	0	0	0	0	0.5	0	0	1	0	0	0	0	0	0	0	0	0	1	0	0	tagD; glycerol-3-phosphate cytidylyltransferase [EC:2.7.7.39]
K07029	0.5	0.5	0	0	1	0	0	0	1	0	0.5	0.666667	1	0	0	0	0	0	0	0	1	0	dagK; diacylglycerol kinase (ATP) [EC:2.7.1.107]
K01058	0	0.5	0.5	0	0	0	0.5	1	0	0	0	0	0	0	0	0	0	0	0	0	0	1	pldA; phospholipase A1/A2 [EC:3.1.1.32 3.1.1.4]
K01048	0	0	0	0	0	0	0	0	0	1	1	0	0	1	0	0	0	0	0	0	0	0	pldB; lysophospholipase [EC:3.1.1.5]
K01126	1	0	0.5	0	1	1	0.5	0	0	0	0.5	0.666667	0	0	0	0	1	1	0	0	1	1	E3.1.4.46, glpQ, ugpQ; glycerophosphoryl diester phosphodiesterase [EC:3.1.4.46]
K05939	0	0.5	1	1	0	0	1	0	0	1	1	0	0	1	1	1	1	1	1	0	0	0	aas; acyl-[acyl-carrier-protein]-phospholipid O-acyltransferase / long-chain-fatty-acid--[acyl-carrier-protein] ligase [EC:2.3.1.40 6.2.1.20]
K04019	0.5	0	0	0	0	0	0	0	0	0	0	0	0	0	0	0	0	0	0	0	0	0	eutA; ethanolamine utilization protein EutA
K03735	0.5	0	0	0	0	0	0	0	0	0	0	0	0	0	0	0	0	0	0	0	0	0	eutB; ethanolamine ammonia-lyase large subunit [EC:4.3.1.7]
K03736	0.5	0	0	0	0	0	0	0	0	0	0	0	0	0	0	0	0	0	0	0	0	0	eutC; ethanolamine ammonia-lyase small subunit [EC:4.3.1.7]
K00570	0	0	0	0	0	0	0	0	0	0	0	0	0	0	0	0	1	0	0	0	0	0	pmtA; phosphatidylethanolamine/phosphatidyl-N-methylethanolamine N-methyltransferase [EC:2.1.1.17 2.1.1.71]
K00981	0.5	1	1	1	1	1	1	1	1	1	1	1	1	1	1	1	1	0	0	1	1	1	E2.7.7.41, CDS1, CDS2, cdsA; phosphatidate cytidylyltransferase [EC:2.7.7.41]
K01004	0	0	0	0	0	0	0	0	0	1	0	0	0	0	0	0	0	0	0	0	0	0	pcs; phosphatidylcholine synthase [EC:2.7.8.24]
K00998	0	0	0	0	0	0	0	1	0	0	0	0	0	0	0	0	0	0	0	0	0	0	pssA; CDP-diacylglycerol---serine O-phosphatidyltransferase [EC:2.7.8.8]
K17103	0.5	1	1	1	1	0	1	0	0	1	1	1	1	0	1	1	1	1	0	1	1	1	CHO1, pssA; CDP-diacylglycerol---serine O-phosphatidyltransferase [EC:2.7.8.8]
K01613	1	1	1	1	1	0	1	0	0	1	1	1	1	0	1	1	1	1	0	1	1	1	psd, PISD; phosphatidylserine decarboxylase [EC:4.1.1.65]
K00995	0.5	0.5	1	1	0	0	1	0	0	1	1	0	0	1	1	1	1	0	0	1	0	1	pgsA, PGS1; CDP-diacylglycerol---glycerol-3-phosphate 3-phosphatidyltransferase [EC:2.7.8.5]
K01095	0.5	0.5	1	1	1	0	1	1	0	0	0.5	0	1	0	1	0	0	0	0	1	1	1	pgpA; phosphatidylglycerophosphatase A [EC:3.1.3.27]
K18697	0	0	0	0	0	0	0	0	0	0	0	0.333333	0	1	0	0	0	0	0	0	0	0	pgpC; phosphatidylglycerophosphatase C [EC:3.1.3.27]
K06131	1	0.5	1	0	0	0	0	0	0	0	0	0	1	0	1	0	1	1	0	1	1	1	clsA_B; cardiolipin synthase A/B [EC:2.7.8.-]
K06132	0	0	1	0	0	0	0	0	0	0	0	0	0	0	0	0	0	0	0	0	0	0	clsC; cardiolipin synthase C [EC:2.7.8.-]
K08744	0.5	0.5	1	0	0	0	0	0	0	1	1	0	0	0	0	0	0	0	0	1	0	0	CRLS; cardiolipin synthase (CMP-forming) [EC:2.7.8.41]
K00096	1	0	0	0	0	0	0	0	0	0	0	0	0	0	0	0	0	0	0	0	0	0	araM, egsA; glycerol-1-phosphate dehydrogenase [NAD(P)+] [EC:1.1.1.261]
K17104	0	0	0	0	0	0	0	0	0	0	0	0	0	0	0	0	0	0	0	0	1	0	E2.5.1.41; phosphoglycerol geranylgeranyltransferase [EC:2.5.1.41]
K17105	0	0	0	0	0	0	0	0	0	0	0	0.666667	0	0	0	0	0	0	0	0	0	0	E2.5.1.42; geranylgeranylglycerol-phosphate geranylgeranyltransferase [EC:2.5.1.42]
K17830	0	0	0	0	0	0	0	0	1	0	0	0	0	0	0	0	0	0	0	0	0	0	GGR; digeranylgeranylglycerophospholipid reductase [EC:1.3.1.101 1.3.7.11]
ko00565	Ether lipid metabolism
K00803	0	0	0	0	0	1	0	0	0	0	0	0	0	0	0	0	0	0	0	0	0	0	AGPS, agpS; alkyldihydroxyacetonephosphate synthase [EC:2.5.1.26]
K06123	0	0	0	0	0	0	0	0	0	0	0	0.333333	0	0	0	0	0	0	0	0	0	1	AYR1; 1-acylglycerone phosphate reductase [EC:1.1.1.101]
K01058	0	0.5	0.5	0	0	0	0.5	1	0	0	0	0	0	0	0	0	0	0	0	0	0	1	pldA; phospholipase A1/A2 [EC:3.1.1.32 3.1.1.4]
ko00600	Sphingolipid metabolism
K12349	0	0	0	0	0	0	0	0	0	0	0	0	0	0	0	0	1	0	0	0	0	0	ASAH2; neutral ceramidase [EC:3.5.1.23]
K01634	0	0	0	0	1	0	0	0	0	0	0	0	0	0	0	0	0	0	0	0	0	0	SGPL1, DPL1; sphinganine-1-phosphate aldolase [EC:4.1.2.27]
K17108	0	0	0	0	0	0	0	0	0	0	0	0	0	0	0	0	1	0	0	0	0	0	GBA2; non-lysosomal glucosylceramidase [EC:3.2.1.45]
K01190	0	0	0	0	0	0	0	0	0	0	0	0	0	0	0	0	1	0	0	0	0	0	lacZ; beta-galactosidase [EC:3.2.1.23]
K01130	0	0	0	0	0	0	0	0	0	0	0	0	0	0	0	0	1	0	0	0	0	0	E3.1.6.1, aslA; arylsulfatase [EC:3.1.6.1]
K07406	0	0	0	0	0	0	0	0	0	0	0	0	0	0	0	0	1	0	0	0	0	0	melA; alpha-galactosidase [EC:3.2.1.22]
K07407	0	0	0	0	0	0	0	0	0	0	0	0	0	0	0	0	1	0	0	0	0	0	E3.2.1.22B, galA, rafA; alpha-galactosidase [EC:3.2.1.22]
ko00590	Arachidonic acid metabolism
K01058	0	0.5	0.5	0	0	0	0.5	1	0	0	0	0	0	0	0	0	0	0	0	0	0	1	pldA; phospholipase A1/A2 [EC:3.1.1.32 3.1.1.4]
K05309	0	0	0	0	0	0	0	0	0	0	0	0	0	0	1	0	0	0	0	0	0	0	PTGES2; microsomal prostaglandin-E synthase 2 [EC:5.3.99.3]
K01254	0	0	0	0	0	0	0	1	0	0	1	0	0	1	0	0	0	0	0	0	0	0	LTA4H; leukotriene-A4 hydrolase [EC:3.3.2.6]
K00432	0	0.5	0	0	0	0	0	1	0	0	0	0.333333	1	0	0	0	0	0	0	0	1	0	gpx; glutathione peroxidase [EC:1.11.1.9]
K08726	0	0	0	0	0	0	0	0	0	0	0	0	0	1	0	0	0	0	0	0	0	0	EPHX2; soluble epoxide hydrolase / lipid-phosphate phosphatase [EC:3.3.2.10 3.1.3.76]
ko00591	Linoleic acid metabolism
K01058	0	0.5	0.5	0	0	0	0.5	1	0	0	0	0	0	0	0	0	0	0	0	0	0	1	pldA; phospholipase A1/A2 [EC:3.1.1.32 3.1.1.4]
K00508	0	0	0	0	0	0	0	0	0	0	0	1	0	0	0	0	0	0	0	0	0	0	E1.14.19.3; linoleoyl-CoA desaturase [EC:1.14.19.3]
ko00592	alpha-Linolenic acid metabolism
K01058	0	0.5	0.5	0	0	0	0.5	1	0	0	0	0	0	0	0	0	0	0	0	0	0	1	pldA; phospholipase A1/A2 [EC:3.1.1.32 3.1.1.4]
K00632	0.5	0	0	0	0	0	0.5	0	1	0	1	1	0	1	1	0	0	0	0	0	0	0	fadA, fadI; acetyl-CoA acyltransferase [EC:2.3.1.16]
ko01040	Biosynthesis of unsaturated fatty acids
K00507	0	0	0	0	0	0	0	0	0	0	0	0	1	0	0	0	0	0	0	0	1	0	SCD, desC; stearoyl-CoA desaturase (Delta-9 desaturase) [EC:1.14.19.1]
K03921	0	0	0	0	0	0	0	0	0	0	0	0.333333	0	0	0	0	0	0	0	0	0	0	FAB2, SSI2, desA1; acyl-[acyl-carrier-protein] desaturase [EC:1.14.19.2 1.14.19.11 1.14.19.26]
K10804	0.5	0	1	0	0	1	1	1	0	0	1	0	0	0	1	1	1	0	0	1	0	1	tesA; acyl-CoA thioesterase I [EC:3.1.2.- 3.1.2.2 3.1.1.2 3.1.1.5]
K10805	0	0	0	0	0	0	0	0	0	1	0	0	0	0	0	0	0	0	0	0	0	0	tesB; acyl-CoA thioesterase II [EC:3.1.2.-]
K10806	0	0	1	0	0	1	0.5	1	0	0	1	1	0	0	0	0	0	1	0	0	0	0	yciA; acyl-CoA thioesterase YciA [EC:3.1.2.-]
ko00230	Purine metabolism
K01515	1	0	0.5	0	0	0	1	0	0	0	0	0	0	0	0	0	1	0	0	0	0	0	nudF; ADP-ribose pyrophosphatase [EC:3.6.1.13]
K18453	0	0	0	0	0	1	0	1	0	0	0	0	0	0	0	0	0	0	0	0	0	0	NUDT23; ADP-ribose/FAD diphosphatase [EC:3.6.1.13 3.6.1.18]
K08312	0	0	1	1	0	0	1	1	0	0	0	0	0	0	1	0	0	0	0	1	0	0	nudE; ADP-ribose diphosphatase [EC:3.6.1.-]
K01839	1	0	0	0	0	0	0	0	0	0	1	0	0	1	0	0	0	0	0	0	0	0	deoB; phosphopentomutase [EC:5.4.2.7]
K01835	0	0	1	0	0	0	1	0	0	0	0	0	1	0	0	0	0	0	0	1	1	0	pgm; phosphoglucomutase [EC:5.4.2.2]
K15778	0	0.5	1	0	0	1	1	1	0	1	0	0	0	1	1	0	0	0	0	1	0	0	pmm-pgm; phosphomannomutase / phosphoglucomutase [EC:5.4.2.8 5.4.2.2]
K00948	1	1	1	1	1	1	1	0	1	1	1	1	1	1	1	1	1	1	1	1	1	0	PRPS, prsA; ribose-phosphate pyrophosphokinase [EC:2.7.6.1]
K00764	1	1	1	1	1	1	1	0	0	1	1	1	1	1	1	1	1	1	1	1	1	1	purF, PPAT; amidophosphoribosyltransferase [EC:2.4.2.14]
K01945	1	1	1	0	1	1	1	1	1	1	1	1	0	1	1	1	1	1	0	1	1	1	purD; phosphoribosylamine---glycine ligase [EC:6.3.4.13]
K11175	1	1	1	0	1	0	0	0	0	1	1	0.666667	0	1	1	1	0	0	0	1	1	1	purN; phosphoribosylglycinamide formyltransferase 1 [EC:2.1.2.2]
K08289	0	1	0.5	1	0	0	0.5	0	0	0	0	0	0	0	1	1	0	0	1	0	0	0	purT; phosphoribosylglycinamide formyltransferase 2 [EC:2.1.2.2]
K01952	0	0	1	1	1	0	1	0	0	0	0	1	0	0	1	0	1	1	0	1	1	0	PFAS, purL; phosphoribosylformylglycinamidine synthase [EC:6.3.5.3]
K23269	0	1	0	0	0	0	0	0	0	1	1	0	0	1	0	0	0	0	0	0	0	0	purL; phosphoribosylformylglycinamidine synthase subunit PurL [EC:6.3.5.3]
K23264	0	1	0	0	0	0	0	0	1	1	1	0	0	1	0	1	0	0	0	0	0	1	purS; phosphoribosylformylglycinamidine synthase subunit PurS [EC:6.3.5.3]
K23265	0.5	1	0	0	0	1	0	0	1	1	1	0	0	1	0	1	0	0	0	0	0	1	purQ; phosphoribosylformylglycinamidine synthase subunit PurQ / glutaminase [EC:6.3.5.3 3.5.1.2]
K23270	1	0	0	0	0	0	0	0	0	0	0	0	1	0	0	0	0	0	0	0	0	0	purSL; phosphoribosylformylglycinamidine synthase subunit PurSL [EC:6.3.5.3]
K01933	1	0.5	1	1	1	1	1	0	1	1	1	0.666667	1	1	1	1	1	1	0	1	1	1	purM; phosphoribosylformylglycinamidine cyclo-ligase [EC:6.3.3.1]
K01589	0	1	0.5	0	0	0	1	0	0	1	0.5	0.333333	1	1	1	0	0	0	0	1	0	0	purK; 5-(carboxyamino)imidazole ribonucleotide synthase [EC:6.3.4.18]
K01588	1	1	1	1	1	1	1	1	1	1	1	1	0	1	1	1	1	1	0	1	1	1	purE; 5-(carboxyamino)imidazole ribonucleotide mutase [EC:5.4.99.18]
K01923	1	1	1	0	1	1	1	1	0	1	1	1	0	1	1	1	1	0	1	1	1	1	purC; phosphoribosylaminoimidazole-succinocarboxamide synthase [EC:6.3.2.6]
K01756	1	1	1	1	1	1	0.5	0	0	1	1	0.666667	1	1	1	1	1	1	1	1	1	1	purB, ADSL; adenylosuccinate lyase [EC:4.3.2.2]
K00602	1	1	1	0	1	1	1	1	1	1	1	1	0	1	1	0	1	1	1	1	1	1	purH; phosphoribosylaminoimidazolecarboxamide formyltransferase / IMP cyclohydrolase [EC:2.1.2.3 3.5.4.10]
K11176	0	0	0	0	0	0	0	0	0	0	0	0	0	0	0	0	1	0	0	0	0	0	purO; IMP cyclohydrolase [EC:3.5.4.10]
K00759	1	1	0	1	0	1	1	0	0	1	0	0	0	0	0	1	1	0	1	0	0	1	APRT, apt; adenine phosphoribosyltransferase [EC:2.4.2.7]
K03787	1	1	1	1	1	1	1	1	0	1	1	1	0	1	1	1	0	1	0	1	1	1	surE; 5'-nucleotidase [EC:3.1.3.5]
K20881	0	0	1	1	0	0	1	1	0	0	0	0	0	0	1	0	0	1	0	1	0	0	yrfG; 5'-nucleotidase [EC:3.1.3.5]
K03783	0.5	0	0	0	1	1	0	0	0	0	0.5	0.666667	1	1	0	0	0	1	0	0	1	0	punA, PNP; purine-nucleoside phosphorylase [EC:2.4.2.1]
K09913	0	1	0.5	0	1	0	0	0	0	0	0	0	0	0	1	0	0	0	1	1	0	0	ppnP; purine/pyrimidine-nucleoside phosphorylase [EC:2.4.2.1 2.4.2.2]
K01239	0	0	0	0	0	0	0	0	0	0	0	0	0	0	0	0	1	0	0	0	0	0	iunH; purine nucleosidase [EC:3.2.2.1]
K00760	1	0	1	0	1	0	1	0	1	1	0	1	1	0	0	0	0	1	0	1	1	0	hprT, hpt, HPRT1; hypoxanthine phosphoribosyltransferase [EC:2.4.2.8]
K00088	1	1	1	1	1	1	1	0	0	1	1	1	1	1	1	1	1	1	1	1	1	0	IMPDH, guaB; IMP dehydrogenase [EC:1.1.1.205]
K00940	1	1	1	1	0	1	1	1	1	1	1	1	1	1	1	1	0	0	1	1	1	1	ndk, NME; nucleoside-diphosphate kinase [EC:2.7.4.6]
K02428	0.5	1	1	0	1	1	1	0	0	1	1	1	1	1	1	1	1	1	1	1	1	1	rdgB; XTP/dITP diphosphohydrolase [EC:3.6.1.66]
K00769	0	0.5	0	0	0	0	0	0	0	0	0	0	0	0	0	1	0	0	0	0	0	1	gpt; xanthine phosphoribosyltransferase [EC:2.4.2.22]
K03816	1	0	0	0	0	0	0	0	0	0	0	0	0	0	0	0	0	0	0	0	0	0	xpt; xanthine phosphoribosyltransferase [EC:2.4.2.22]
K00087	0.5	0	0	0	0	0	0	0	0	0	0	0	0	0	0	0	0	0	0	0	0	0	ygeS, xdhA; xanthine dehydrogenase molybdenum-binding subunit [EC:1.17.1.4]
K13479	0.5	0	0	0	0	0	0	0	0	0	0	0	0	0	0	0	0	0	0	0	0	0	ygeT, xdhB; xanthine dehydrogenase FAD-binding subunit [EC:1.17.1.4]
K13481	0	0	0	0	0	0	0	0	0	0	1	0.666667	1	1	1	0	0	0	0	0	1	0	xdhA; xanthine dehydrogenase small subunit [EC:1.17.1.4]
K13482	0	0	0	0	0	0	0	1	0	0	1	0	0	1	1	0	0	0	0	0	0	0	xdhB; xanthine dehydrogenase large subunit [EC:1.17.1.4]
K11177	0	0	0	0	0	0	0	0	0	0	0	0	0	0	0	0	0	0	0	0	1	0	yagR; xanthine dehydrogenase YagR molybdenum-binding subunit [EC:1.17.1.4]
K11178	0	0	0	0	0	0	0	0	0	0	0	0	0	0	0	0	0	0	0	0	1	0	yagS; xanthine dehydrogenase YagS FAD-binding subunit [EC:1.17.1.4]
K01518	0	0	0	0	0	0	0	0	0	0	0	0	0	0	0	0	0	0	0	1	0	0	NUDT2; bis(5'-nucleosidyl)-tetraphosphatase [EC:3.6.1.17]
K01951	1	1	1	1	1	1	1	1	1	1	1	1	1	1	1	1	1	1	1	1	1	1	guaA, GMPS; GMP synthase (glutamine-hydrolysing) [EC:6.3.5.2]
K00364	1	0	0	0	0	0	0	0	0	0	0	1	0	0	0	0	0	0	0	0	0	0	E1.7.1.7, guaC; GMP reductase [EC:1.7.1.7]
K01487	0	0	0	0	0	0	0	1	0	0	1	0	0	1	1	0	0	0	0	0	0	0	E3.5.4.3, guaD; guanine deaminase [EC:3.5.4.3]
K00942	1	1	1	0	1	1	1	0	0	1	0.5	1	1	1	1	1	1	0	0	1	1	0	E2.7.4.8, gmk; guanylate kinase [EC:2.7.4.8]
K00873	0.5	0	1	1	1	1	1	1	0	1	1	1	1	1	1	1	1	1	1	1	1	1	PK, pyk; pyruvate kinase [EC:2.7.1.40]
K00525	1	1	1	1	1	1	1	1	0	1	1	1	1	1	1	1	1	1	1	1	1	1	E1.17.4.1A, nrdA, nrdE; ribonucleoside-diphosphate reductase alpha chain [EC:1.17.4.1]
K00526	0	1	0	0	0	0	0.5	0	0	0	0.5	0.333333	0	1	1	0	0	0	0	0	0	1	E1.17.4.1B, nrdB, nrdF; ribonucleoside-diphosphate reductase beta chain [EC:1.17.4.1]
K21636	1	0	0	0	0	1	0	0	0	0	0	0.333333	0	0	0	1	0	1	0	0	0	1	nrdD; ribonucleoside-triphosphate reductase (formate) [EC:1.1.98.6]
K15518	0	0	1	0	1	0	0	1	0	0	0	1	1	0	0	0	0	0	1	0	1	0	dgk; deoxyguanosine kinase [EC:2.7.1.113]
K01129	1	1	1	1	1	1	0	0	0	1	1	1	0	1	1	1	1	1	0	1	0	0	dgt; dGTPase [EC:3.1.5.1]
K01139	1	0	1	0	0	1	0.5	0	0	1	1	0.333333	0	1	0	0	0	0	0	1	0	0	spoT; GTP diphosphokinase / guanosine-3',5'-bis(diphosphate) 3'-diphosphatase [EC:2.7.6.5 3.1.7.2]
K01524	1	1	0.5	1	1	0	1	0	0	1	1	0.666667	1	1	1	1	0	0	1	1	0	1	ppx-gppA; exopolyphosphatase / guanosine-5'-triphosphate,3'-diphosphate pyrophosphatase [EC:3.6.1.11 3.6.1.40]
K00951	0	0	0	0	0	0	0	0	0	0	0	0	0	0	0	0	0	0	0	1	0	0	relA; GTP pyrophosphokinase [EC:2.7.6.5]
K07816	1	0	0	0	0	0	0	1	0	0	0	0	0	0	0	0	0	0	0	0	0	0	E2.7.6.5X; putative GTP pyrophosphokinase [EC:2.7.6.5]
K01768	0.5	0.5	0.5	0	0	1	0.5	0	1	0	0	0	1	1	0	0	1	1	1	1	0	0	E4.6.1.1; adenylate cyclase [EC:4.6.1.1]
K05851	0	0	1	0	0	1	0.5	1	0	0	0	0	0	0	0	0	0	0	0	1	0	0	cyaA; adenylate cyclase, class 1 [EC:4.6.1.1]
K05873	0	0	0	0	1	0	0	0	0	0	0	0	0	0	0	0	0	0	0	0	0	0	cyaB; adenylate cyclase, class 2 [EC:4.6.1.1]
K01939	1	1	1	1	1	1	1	1	0	1	1	1	1	1	1	1	1	1	1	1	1	1	purA, ADSS; adenylosuccinate synthase [EC:6.3.4.4]
K00856	0	0	1	0	0	0	1	1	0	1	1	0	0	0	0	0	1	0	1	1	1	0	E2.7.1.20, ADK; adenosine kinase [EC:2.7.1.20]
K15519	0	0	0	0	1	0	0	0	0	0	0	1	1	0	0	0	0	0	0	0	1	0	dck; deoxyadenosine/deoxycytidine kinase [EC:2.7.1.76 2.7.1.74]
K01488	0.5	0	0	0	0	0	0	0	0	0	0	1	0	0	1	0	0	0	0	0	0	1	add, ADA; adenosine deaminase [EC:3.5.4.4]
K01241	0.5	0	0	0	0	0	0	0	0	0	0	0	1	0	0	0	0	0	0	0	1	0	amn; AMP nucleosidase [EC:3.2.2.4]
K06966	0	0	1	1	0	0	1	0	0	0	0	0	0	0	1	0	0	0	0	1	0	0	ppnN; pyrimidine/purine-5'-nucleotide nucleosidase [EC:3.2.2.10 3.2.2.-]
K01486	0	0	0	0	1	1	0	0	0	0	0	0	0	0	0	0	0	1	0	0	1	0	ade; adenine deaminase [EC:3.5.4.2]
K21053	0.5	0	0	0	0	0	0	0	0	0	0	0.666667	0	0	1	0	0	0	0	0	0	0	ade; adenine deaminase [EC:3.5.4.2]
K01119	0	0	0	0	1	0	0	0	0	0	0	0	0	0	0	0	0	0	0	0	0	0	cpdB; 2',3'-cyclic-nucleotide 2'-phosphodiesterase / 3'-nucleotidase [EC:3.1.4.16 3.1.3.6]
K00939	0.5	0.5	1	1	1	1	1	1	0	1	1	1	1	1	1	1	1	1	1	1	1	1	adk, AK; adenylate kinase [EC:2.7.4.3]
K06928	0	0	0	0	0	0	0	0	1	0	0	0	0	0	0	0	0	0	0	0	0	0	NTPCR; nucleoside-triphosphatase [EC:3.6.1.15]
K03651	0.5	0.5	0.5	0	0	0	1	0	0	1	0.5	0	0	1	0	0	1	1	0	0	0	0	cpdA; 3',5'-cyclic-AMP phosphodiesterase [EC:3.1.4.53]
K19710	0	0	0	0	0	0	0	0	0	0	0	0	0	0	0	1	1	1	0	0	0	1	E2.7.7.53; ATP adenylyltransferase [EC:2.7.7.53]
K01525	0	1	1	0	0	0	1	0	0	0	0	0	0	0	1	0	0	0	1	1	0	0	apaH; bis(5'-nucleosyl)-tetraphosphatase (symmetrical) [EC:3.6.1.41]
K00955	0	0	0	0	0	0	0.5	0	0	0	1	0	0	1	0	0	1	0	0	0	1	0	cysNC; bifunctional enzyme CysN/CysC [EC:2.7.7.4 2.7.1.25]
K00860	0	0.5	1	0	0	0	1	0	0	0	1	0	0	1	0	0	0	0	1	1	0	1	cysC; adenylylsulfate kinase [EC:2.7.1.25]
K04765	0	0	1	0	0	0	1	1	0	1	1	0	0	1	0	0	0	0	0	1	0	0	mazG; nucleoside triphosphate diphosphatase [EC:3.6.1.9]
K00956	0	0.5	0	0	1	0	0.5	0	0	0	1	1	0	1	0	1	1	0	1	0	1	0	cysN; sulfate adenylyltransferase subunit 1 [EC:2.7.7.4]
K00957	0	0	0	0	1	0	0.5	0	0	0	1	1	0	1	0	1	1	0	1	0	1	1	cysD; sulfate adenylyltransferase subunit 2 [EC:2.7.7.4]
K00958	0	0.5	1	0	0	1	0	0	1	1	0	0	0	0	1	0	0	1	0	1	0	0	sat, met3; sulfate adenylyltransferase [EC:2.7.7.4]
K07127	0	0	0	0	0	0	0	1	0	0	1	0	0	1	1	0	0	0	0	0	0	0	uraH, pucM, hiuH; 5-hydroxyisourate hydrolase [EC:3.5.2.17]
K13485	0	0	0	0	0	0	0	0	0	0	0.5	0	0	1	0	0	0	0	0	0	0	0	PRHOXNB, URAD; 2-oxo-4-hydroxy-4-carboxy-5-ureidoimidazoline decarboxylase [EC:4.1.1.97]
K16841	0	0	0	0	0	0	0	0	0	0	0.5	0	0	0	0	0	0	0	0	0	0	0	hpxA; allantoin racemase [EC:5.1.99.3]
K01466	0	0	0	0	0	0	0	1	0	0	0	0	0	0	0	0	0	0	0	0	0	0	allB; allantoinase [EC:3.5.2.5]
K16842	0	0	0	0	0	0	0	0	0	0	1	0	0	1	1	0	0	0	0	0	0	0	hpxB; allantoinase [EC:3.5.2.5]
K01477	0	0	0	0	0	0	0	1	0	0	1	0	0	1	1	0	0	0	0	0	0	0	alc, ALLC; allantoicase [EC:3.5.3.4]
K01483	0	0	0	0	0	0	0	1	0	0	1	0	0	1	1	0	0	0	0	0	0	0	allA; ureidoglycolate lyase [EC:4.3.2.3]
K01428	0	0	0.5	0	0	0	0.5	0	0	0	0	0	0	0	1	0	0	0	0	0	0	0	ureC; urease subunit alpha [EC:3.5.1.5]
K01429	0	0	0.5	0	0	0	0.5	0	0	0	0	0	0	0	1	0	0	1	0	0	0	0	ureB; urease subunit beta [EC:3.5.1.5]
K01430	0	0	0.5	0	0	0	0.5	0	0	0	0	0	0	0	1	0	0	1	0	0	0	0	ureA; urease subunit gamma [EC:3.5.1.5]
K00073	0	0	0	0	0	1	0	0	0	0	0	0	0	0	0	0	1	0	0	0	0	0	allD; ureidoglycolate dehydrogenase (NAD+) [EC:1.1.1.350]
K00926	0.5	0	0	0	1	1	0	0	1	0	0	0.333333	1	0	0	0	1	0	0	0	1	0	arcC; carbamate kinase [EC:2.7.2.2]
ko00240	Pyrimidine metabolism
K01955	0.5	0.5	1	0	0	1	0.5	0	0	1	1	0	0	1	1	1	1	1	0	1	0	0	carB, CPA2; carbamoyl-phosphate synthase large subunit [EC:6.3.5.5]
K01956	0.5	1	1	1	1	1	0.5	1	0	1	1	1	0	1	1	0	1	1	1	1	0	0	carA, CPA1; carbamoyl-phosphate synthase small subunit [EC:6.3.5.5]
K00609	1	1	1	1	1	1	1	0	1	1	1	1	1	1	1	1	1	1	0	1	1	0	pyrB, PYR2; aspartate carbamoyltransferase catalytic subunit [EC:2.1.3.2]
K00610	0	0	0	0	1	0	0	0	0	0	0	0	0	0	0	0	0	0	0	0	1	0	pyrI; aspartate carbamoyltransferase regulatory subunit
K01465	1	0	1	1	1	1	1	0	0	1	1	1	1	1	1	0	1	1	1	1	1	0	URA4, pyrC; dihydroorotase [EC:3.5.2.3]
K17828	1	0	1	1	0	1	0	0	1	0	0	0	0	0	0	0	1	0	1	0	1	0	pyrDI; dihydroorotate dehydrogenase (NAD+) catalytic subunit [EC:1.3.1.14]
K02823	1	0	1	0	0	0	0	0	0	0	0	0	0	0	0	0	1	1	0	0	1	0	pyrDII; dihydroorotate dehydrogenase electron transfer subunit
K00226	0.5	0	0	0	1	0	0	0	0	0	0	0	1	0	0	0	0	0	0	0	1	0	pyrD; dihydroorotate dehydrogenase (fumarate) [EC:1.3.98.1]
K00254	0	1	0	0	1	0	1	0	0	1	1	1	1	1	1	1	0	0	0	1	0	0	DHODH, pyrD; dihydroorotate dehydrogenase [EC:1.3.5.2]
K13421	0	0	0	0	0	0	0	0	0	0	0	0	1	0	0	0	0	0	0	0	0	0	UMPS; uridine monophosphate synthetase [EC:2.4.2.10 4.1.1.23]
K00762	1	0.5	1	1	1	1	1	1	1	1	1	1	1	1	1	1	1	1	0	1	1	0	pyrE; orotate phosphoribosyltransferase [EC:2.4.2.10]
K01591	0.5	1	1	0	1	1	1	1	1	1	1	1	1	1	1	1	1	1	0	1	1	1	pyrF; orotidine-5'-phosphate decarboxylase [EC:4.1.1.23]
K09903	1	1	1	0	0	1	1	0	1	1	1	1	0	1	1	1	1	0	1	1	1	1	pyrH; uridylate kinase [EC:2.7.4.22]
K00940	1	1	1	1	0	1	1	1	1	1	1	1	1	1	1	1	0	0	1	1	1	1	ndk, NME; nucleoside-diphosphate kinase [EC:2.7.4.6]
K01937	1	1	1	1	1	1	1	1	1	1	1	0.666667	1	1	1	1	1	1	0	1	1	1	pyrG, CTPS; CTP synthase [EC:6.3.4.2]
K00945	0.5	0	1	0	1	1	1	1	0	1	0.5	0.666667	1	1	1	0	1	1	1	1	0	0	cmk; CMP/dCMP kinase [EC:2.7.4.25]
K01494	0.5	1	1	1	0	0	1	0	1	1	1	0	0	1	1	1	0	0	1	1	0	1	dcd; dCTP deaminase [EC:3.5.4.13]
K00876	0	0	0	0	1	0	0.5	0	0	0	0	1	0	0	0	0	0	0	0	0	1	0	udk, UCK; uridine kinase [EC:2.7.1.48]
K03787	1	1	1	1	1	1	1	1	0	1	1	1	0	1	1	1	0	1	0	1	1	1	surE; 5'-nucleotidase [EC:3.1.3.5]
K20881	0	0	1	1	0	0	1	1	0	0	0	0	0	0	1	0	0	1	0	1	0	0	yrfG; 5'-nucleotidase [EC:3.1.3.5]
K00757	0	0	0	0	1	0	0	0	0	0	0	0.666667	1	0	0	0	0	0	0	0	0	0	udp, UPP; uridine phosphorylase [EC:2.4.2.3]
K00761	0.5	0	0	0	0	1	0	0	0	0	1	0	0	1	0	0	0	0	0	0	0	1	upp, UPRT; uracil phosphoribosyltransferase [EC:2.4.2.9]
K02825	1	0	1	1	0	1	1	0	0	0	0	1	0	0	1	0	1	1	0	1	0	0	pyrR; pyrimidine operon attenuation protein / uracil phosphoribosyltransferase [EC:2.4.2.9]
K17722	0	0	0	0	0	0	0	0	0	0	1	0.333333	0	0	0	0	0	0	0	0	0	0	preT; dihydropyrimidine dehydrogenase (NAD+) subunit PreT [EC:1.3.1.1]
K17723	0	0	0	0	0	0	0	1	0	0	1	0.333333	0	0	0	0	0	0	0	0	0	0	preA; dihydropyrimidine dehydrogenase (NAD+) subunit PreA [EC:1.3.1.1]
K01464	0.5	0	0	0	1	0	0	0	0	0	0.5	0.333333	0	0	0	0	0	0	0	0	1	0	DPYS, dht, hydA; dihydropyrimidinase [EC:3.5.2.2]
K01431	0	0	0	0	0	0	0	0	0	0	1	0.333333	0	0	0	0	0	0	0	0	0	0	UPB1, pydC; beta-ureidopropionase [EC:3.5.1.6]
K06016	0	0	0	0	0	0	0	0	0	0	0.5	0	0	0	0	0	0	0	0	0	0	0	pydC; beta-ureidopropionase / N-carbamoyl-L-amino-acid hydrolase [EC:3.5.1.6 3.5.1.87]
K09021	0.5	0	0	0	0	0	0	0	0	0	0	0	0	0	0	0	0	0	0	0	0	0	rutC; aminoacrylate peracid reductase
K16066	1	0	0	0	1	0	0	0	0	0	0	0.666667	1	0	0	0	0	1	0	0	1	1	ydfG; 3-hydroxy acid dehydrogenase / malonic semialdehyde reductase [EC:1.1.1.381 1.1.1.-]
K09019	0	0	0	0	0	0	0	0	0	1	1	0	0	0	0	0	0	0	0	0	0	0	rutE; 3-hydroxypropanoate dehydrogenase [EC:1.1.1.-]
K09913	0	1	0.5	0	1	0	0	0	0	0	0	0	0	0	1	0	0	0	1	1	0	0	ppnP; purine/pyrimidine-nucleoside phosphorylase [EC:2.4.2.1 2.4.2.2]
K06966	0	0	1	1	0	0	1	0	0	0	0	0	0	0	1	0	0	0	0	1	0	0	ppnN; pyrimidine/purine-5'-nucleotide nucleosidase [EC:3.2.2.10 3.2.2.-]
K04765	0	0	1	0	0	0	1	1	0	1	1	0	0	1	0	0	0	0	0	1	0	0	mazG; nucleoside triphosphate diphosphatase [EC:3.6.1.9]
K21636	1	0	0	0	0	1	0	0	0	0	0	0.333333	0	0	0	1	0	1	0	0	0	1	nrdD; ribonucleoside-triphosphate reductase (formate) [EC:1.1.98.6]
K00525	1	1	1	1	1	1	1	1	0	1	1	1	1	1	1	1	1	1	1	1	1	1	E1.17.4.1A, nrdA, nrdE; ribonucleoside-diphosphate reductase alpha chain [EC:1.17.4.1]
K00526	0	1	0	0	0	0	0.5	0	0	0	0.5	0.333333	0	1	1	0	0	0	0	0	0	1	E1.17.4.1B, nrdB, nrdF; ribonucleoside-diphosphate reductase beta chain [EC:1.17.4.1]
K16904	0	0	0	0	0	0	0	0	0	0	0	0	0	0	1	0	0	1	0	0	0	0	DCTPP1; dCTP diphosphatase [EC:3.6.1.12]
K01520	1	0	1	1	1	0	1	1	0	1	1	1	1	0	1	0	1	1	1	1	1	0	dut, DUT; dUTP pyrophosphatase [EC:3.6.1.23]
[truncated: 5,969 more rows]
